# Supplementary material for: Polyclonal selection of immune checkpoint mutations in thyroid autoimmunity
Source: Nature. 2026 Apr 14;654(8117):131–41. doi: 10.1038/s41586-026-10493-9 (PMC13233322; doi:10.1038/s41586-026-10493-9)
Supplement: Supplementary file 3 — Donor metadata. [file 41586_2026_10493_MOESM3_ESM.tsv]

sample	donor	block	paper_id	age	sex	sequencing_type	pathology	cohort	sample_type	lymphocyte_rich	mean_duplex_cov	median_duplex_cov	mean_bulk_cov	pct_selected_bases	inpanel_est_efficiency	inpanel_dup_rate	inpanel_f_eff	inpanel_gc_both	inpanel_gc_single	inpanel_prop_ok_bundles	pass_subs	total_subs	pass_indels	total_indels	total_sites	observed_burden	observed_burden_lci	observed_burden_uci	corrected_burden	corrected_burden_lci	corrected_burden_uci
PD63118b_tds0005_exome	PD63118	PD63118b	H1	50-59	Male	Exome	Hashimoto	Pilot	Bulk	TRUE	684.1694147	627	3402.567645	0.466319	0.046700297	0.772562785	0.3187234	0.4976475	0.506111	0.201245981	23583	27286	1385	1991	39454817542	5.98E-07	5.90E-07	6.05E-07	5.49E-07	5.42E-07	5.56E-07
PD63118b_tds0001_exome_2	PD63118	PD63118b	H1	50-59	Male	Exome	Hashimoto	Pilot	Bulk	TRUE	168.7760749	143	1202.830418	0.480392	0.045704422	0.671504046	0.2406394	0.5010651	0.509286	0.135514097	5353	6235	307	480	9440887617	5.67E-07	5.52E-07	5.82E-07	5.17E-07	5.03E-07	5.31E-07
PD63118b_tds0001_targeted	PD63118	PD63118b	H1	50-59	Male	Targeted	Hashimoto	Pilot	Bulk	TRUE	1277.480669	1164	6666.700878	0.653345	0.042536344	0.785078008	0.3956865	0.4767769	0.473891	0.195231791	4424	4634	316	414	5007706821	8.83E-07	8.58E-07	9.10E-07	8.39E-07	8.15E-07	8.65E-07
PD63118b_tds0002_targeted	PD63118	PD63118b	H1	50-59	Male	Targeted	Hashimoto	Pilot	Bulk	TRUE	2148.564008	2009	10850.97514	0.568928	0.03519569	0.830365795	0.5128164	0.4636628	0.4652509	0.204023131	7040	9252	575	873	8870502761	7.94E-07	7.75E-07	8.12E-07	7.65E-07	7.47E-07	7.83E-07
PD63118b_tds0003_targeted	PD63118	PD63118b	H1	50-59	Male	Targeted	Hashimoto	Pilot	Bulk	TRUE	2740.926983	2631	11291.97333	0.509231	0.038449413	0.849071559	0.446556	0.4677676	0.4693731	0.250988275	9775	12548	765	1125	11178303077	8.74E-07	8.57E-07	8.92E-07	8.36E-07	8.20E-07	8.53E-07
PD63118b_tds0004_targeted	PD63118	PD63118b	H1	50-59	Male	Targeted	Hashimoto	Pilot	Bulk	TRUE	1928.99079	1770	10994.00366	0.607295	0.036988758	0.797470929	0.4927497	0.4625886	0.4665014	0.180155142	6422	6795	520	718	7722165722	8.32E-07	8.11E-07	8.52E-07	7.98E-07	7.78E-07	8.17E-07
PD63121b_tds0003_exome	PD63121	PD63121b	H2a	50-59	Female	Exome	Hashimoto	Pilot	Bulk	TRUE	171.5372316	173	925.141225	0.558718	0.024216537	0.877928661	0.5649405	0.52317	0.4759756	0.191755074	5349	56829	451	2121	10698372058	5.00E-07	4.87E-07	5.14E-07	4.32E-07	4.20E-07	4.44E-07
PD63121b_tds0001_targeted	PD63121	PD63121b	H2a	50-59	Female	Targeted	Hashimoto	Pilot	Bulk	TRUE	1693.620265	1574	9318.930863	0.564551	0.039135234	0.790404712	0.4547152	0.4661597	0.467114	0.183857662	2547	2768	226	439	6704712175	3.80E-07	3.65E-07	3.95E-07	3.61E-07	3.47E-07	3.75E-07
PD63121b_tds0002_targeted	PD63121	PD63121b	H2a	50-59	Female	Targeted	Hashimoto	Pilot	Bulk	TRUE	459.6054899	411	3010.60354	0.75659	0.037417456	0.758644884	0.4491731	0.4680494	0.4657535	0.152782192	689	745	41	70	1785686924	3.86E-07	3.58E-07	4.16E-07	3.61E-07	3.34E-07	3.89E-07
PD63121b_tds0004_targeted	PD63121	PD63121b	H2a	50-59	Female	Targeted	Hashimoto	Pilot	Bulk	TRUE	1262.244648	1224	5189.655135	0.631722	0.034400179	0.864732001	0.4966344	0.4628205	0.4636325	0.249363138	2553	21917	260	1017	5289400797	4.83E-07	4.64E-07	5.02E-07	4.61E-07	4.43E-07	4.79E-07
PD63121c_tds0001_exome	PD63121	PD63121c	H2b	50-59	Female	Exome	Hashimoto	Pilot	Bulk	TRUE	123.3034913	120	447.899577	0.524142	0.036288114	0.87492989	0.4033169	0.4803645	0.4735863	0.278568442	3027	3558	224	314	8491850815	3.56E-07	3.44E-07	3.69E-07	3.23E-07	3.11E-07	3.34E-07
PD63121c_tds0001_exome_2	PD63121	PD63121c	H2b	50-59	Female	Exome	Hashimoto	Pilot	Bulk	TRUE	339.5757977	321	1527.670035	0.459848	0.042036683	0.816475997	0.3556161	0.4940636	0.4902032	0.220935624	7308	8673	520	900	21480645951	3.40E-07	3.32E-07	3.48E-07	3.05E-07	2.98E-07	3.12E-07
PD63121c_tds0001_targeted	PD63121	PD63121c	H2b	50-59	Female	Targeted	Hashimoto	Pilot	Bulk	TRUE	1575.413027	1482	7905.973725	0.584905	0.038742214	0.811596285	0.4533019	0.4847465	0.4768806	0.20341314	2493	2762	191	383	6130281891	4.07E-07	3.91E-07	4.23E-07	3.78E-07	3.64E-07	3.93E-07
PD63121c_tds0002_targeted	PD63121	PD63121c	H2b	50-59	Female	Targeted	Hashimoto	Pilot	Bulk	TRUE	486.411264	453	2680.857142	0.768496	0.0369972	0.802158063	0.4758619	0.4714213	0.4705699	0.184137625	723	783	52	109	1950897137	3.71E-07	3.44E-07	3.99E-07	3.49E-07	3.24E-07	3.75E-07
PD63121c_tds0003_targeted	PD63121	PD63121c	H2b	50-59	Female	Targeted	Hashimoto	Pilot	Bulk	TRUE	938.6888751	894	4210.292028	0.659725	0.0349985	0.848773456	0.5033356	0.4666097	0.4638322	0.227741055	1354	1761	144	254	3787832780	3.57E-07	3.39E-07	3.77E-07	3.37E-07	3.19E-07	3.55E-07
PD63121d_tds0003_exome	PD63121	PD63121d	H2c	50-59	Female	Exome	Hashimoto	Pilot	Bulk	TRUE	194.0134847	194	958.937904	0.54674	0.025011497	0.88364312	0.5388962	0.5148592	0.4743294	0.206982695	4629	7126	373	604	12218439944	3.79E-07	3.68E-07	3.90E-07	3.40E-07	3.30E-07	3.50E-07
PD63121d_tds0001_targeted	PD63121	PD63121d	H2c	50-59	Female	Targeted	Hashimoto	Pilot	Bulk	TRUE	1281.376914	1216	7158.0234	0.604962	0.034775641	0.811601834	0.5132206	0.47848	0.4763311	0.181767313	2146	2312	176	308	5136692428	4.18E-07	4.00E-07	4.36E-07	3.91E-07	3.75E-07	4.08E-07
PD63121d_tds0002_targeted	PD63121	PD63121d	H2c	50-59	Female	Targeted	Hashimoto	Pilot	Bulk	TRUE	467.8086145	423	2963.345115	0.745416	0.038342824	0.761231076	0.438989	0.4687342	0.4683569	0.157924514	679	807	45	96	1837825738	3.69E-07	3.42E-07	3.98E-07	3.48E-07	3.22E-07	3.75E-07
PD63121d_tds0004_targeted	PD63121	PD63121d	H2c	50-59	Female	Targeted	Hashimoto	Pilot	Bulk	TRUE	1280.680915	1256	5046.023675	0.586594	0.032916206	0.876009946	0.5007169	0.4577861	0.4607907	0.260610469	2190	2999	275	454	5561351899	3.94E-07	3.77E-07	4.11E-07	3.75E-07	3.60E-07	3.91E-07
PD63121e_tds0001_exome	PD63121	PD63121e	H2d	50-59	Female	Exome	Hashimoto	Pilot	Bulk	TRUE	154.4602066	137	893.604065	0.646383	0.046002991	0.739822115	0.3085987	0.4960256	0.4945015	0.170716102	2653	3021	232	335	8880184777	2.99E-07	2.87E-07	3.10E-07	2.68E-07	2.58E-07	2.79E-07
PD63121e_tds0001_exome_2	PD63121	PD63121e	H2d	50-59	Female	Exome	Hashimoto	Pilot	Bulk	TRUE	344.0317454	309	1914.130912	0.533318	0.047124409	0.741949548	0.301227	0.5016762	0.5003754	0.17654742	6281	7282	489	832	19890300512	3.16E-07	3.08E-07	3.24E-07	2.81E-07	2.74E-07	2.88E-07
PD63121e_tds0001_targeted	PD63121	PD63121e	H2d	50-59	Female	Targeted	Hashimoto	Pilot	Bulk	TRUE	1448.792333	1358	6946.395513	0.654586	0.040514893	0.811579956	0.4294415	0.4840077	0.4809723	0.212395499	2382	2556	204	355	5606493344	4.25E-07	4.08E-07	4.42E-07	3.93E-07	3.78E-07	4.09E-07
PD63121e_tds0002_targeted	PD63121	PD63121e	H2d	50-59	Female	Targeted	Hashimoto	Pilot	Bulk	TRUE	602.3785233	558	3093.171371	0.742485	0.039656337	0.801639993	0.4421725	0.4743008	0.4702453	0.196934274	952	1027	77	123	2387804128	3.99E-07	3.74E-07	4.25E-07	3.74E-07	3.51E-07	3.99E-07
PD63121e_tds0003_targeted	PD63121	PD63121e	H2d	50-59	Female	Targeted	Hashimoto	Pilot	Bulk	TRUE	1243.015696	1198	5369.91591	0.667352	0.034080538	0.858736513	0.5046956	0.4636406	0.4645552	0.237269753	2151	2360	241	379	5164940662	4.16E-07	3.99E-07	4.34E-07	3.93E-07	3.76E-07	4.10E-07
PD63126a_tds0001_targeted	PD63126	PD63126a	H3b	60-69	Female	Targeted	Hashimoto	Pilot	Bulk	FALSE	447.6844881	412	2494.909981	0.757019	0.037917531	0.795803733	0.4562884	0.4707892	0.469624	0.182754563	110	146	18	59	1778159316	6.19E-08	5.08E-08	7.46E-08	5.41E-08	4.44E-08	6.52E-08
PD63126b_tds0001_exome	PD63126	PD63126b	H3a	60-69	Female	Exome	Hashimoto	Pilot	Bulk	TRUE	191.1759965	173	963.167386	0.616111	0.045864588	0.776993656	0.3326394	0.4898296	0.4867507	0.198568452	3669	4239	300	448	11217148482	3.27E-07	3.17E-07	3.38E-07	3.01E-07	2.91E-07	3.11E-07
PD63126b_tds0004_exome	PD63126	PD63126b	H3a	60-69	Female	Exome	Hashimoto	Pilot	Bulk	TRUE	550.4289571	511	2467.313924	0.475464	0.04537691	0.804715134	0.3334043	0.4954218	0.498358	0.224656168	11049	18898	725	1370	31913042208	3.46E-07	3.40E-07	3.53E-07	3.18E-07	3.12E-07	3.24E-07
PD63126b_tds0001_exome_2	PD63126	PD63126b	H3a	60-69	Female	Exome	Hashimoto	Pilot	Bulk	TRUE	450.0584825	417	2122.906442	0.494591	0.046793065	0.786116621	0.3283614	0.4956588	0.4963108	0.211352418	9458	11506	686	1167	26669992033	3.55E-07	3.48E-07	3.62E-07	3.26E-07	3.20E-07	3.33E-07
PD63126b_tds0001_targeted	PD63126	PD63126b	H3a	60-69	Female	Targeted	Hashimoto	Pilot	Bulk	TRUE	1281.757269	1179	7699.678913	0.642499	0.0386623	0.773088009	0.4533544	0.4636746	0.4648846	0.167979474	2063	2176	176	293	4994077426	4.13E-07	3.95E-07	4.31E-07	3.96E-07	3.79E-07	4.13E-07
PD63126b_tds0002_targeted	PD63126	PD63126b	H3a	60-69	Female	Targeted	Hashimoto	Pilot	Bulk	TRUE	599.6648185	567	3166.525144	0.756312	0.035907544	0.815695181	0.4953729	0.4741138	0.473313	0.1917806	1024	1074	91	145	2374234603	4.31E-07	4.05E-07	4.59E-07	4.08E-07	3.83E-07	4.34E-07
PD63126b_tds0003_targeted	PD63126	PD63126b	H3a	60-69	Female	Targeted	Hashimoto	Pilot	Bulk	TRUE	585.196311	556	2998.390157	0.739158	0.036970233	0.816301988	0.4799017	0.4712727	0.4754733	0.19800417	1014	1062	89	134	2327459124	4.36E-07	4.09E-07	4.63E-07	4.11E-07	3.86E-07	4.37E-07
PD63126b_tds0005_targeted	PD63126	PD63126b	H3a	60-69	Female	Targeted	Hashimoto	Pilot	Bulk	TRUE	2387.249762	2300	9794.072371	0.489981	0.038079072	0.849709876	0.4558633	0.4665121	0.4690475	0.250245925	3875	5247	368	687	9687107290	4.00E-07	3.88E-07	4.13E-07	3.81E-07	3.69E-07	3.93E-07
PD63126b_tds0006_targeted	PD63126	PD63126b	H3a	60-69	Female	Targeted	Hashimoto	Pilot	Bulk	TRUE	1819.930924	1678	10173.23927	0.581056	0.036286749	0.802727035	0.5057757	0.4675572	0.4700363	0.181658128	2684	2913	233	425	7109722445	3.78E-07	3.63E-07	3.92E-07	3.58E-07	3.45E-07	3.72E-07
PD63126b_tds0007_targeted	PD63126	PD63126b	H3a	60-69	Female	Targeted	Hashimoto	Pilot	Bulk	TRUE	2726.251184	2644	10391.73369	0.518215	0.036336508	0.867097645	0.4594499	0.4735891	0.4723061	0.270248157	4307	4567	381	652	10915494127	3.95E-07	3.83E-07	4.07E-07	3.76E-07	3.64E-07	3.87E-07
PD63126c_tds0001_targeted	PD63126	PD63126c	H3c	60-69	Female	Targeted	Hashimoto	Pilot	Bulk	FALSE	666.2908004	627	3124.471672	0.723955	0.038810448	0.824015123	0.4526308	0.4715496	0.4692935	0.217737843	187	236	42	84	2636682818	7.09E-08	6.11E-08	8.18E-08	6.53E-08	5.62E-08	7.53E-08
PD66707d_tds0001_targeted	PD66707	PD66707d	G1	10-19	Female	Targeted	Graves	Extension	Bulk	FALSE	1274.782405	1213	6178.175678	0.66474	0.035175282	0.83618556	0.4987109	0.4640372	0.4653004	0.211167994	927	1143	126	249	5170408990	1.79E-07	1.68E-07	1.91E-07	1.69E-07	1.58E-07	1.80E-07
PD66707d_tds0002_targeted	PD66707	PD66707d	G1	10-19	Female	Targeted	Graves	Extension	Bulk	FALSE	1629.885089	1526	8920.938926	0.598133	0.035890361	0.809711194	0.5006112	0.4659035	0.4670315	0.185892693	1161	1507	163	371	6370803258	1.82E-07	1.72E-07	1.93E-07	1.72E-07	1.62E-07	1.82E-07
PD66708d_tds0001_targeted	PD66708	PD66708d	G2	20-29	Male	Targeted	Graves	Extension	Bulk	FALSE	1162.596778	1095	6010.623326	0.633733	0.034595115	0.828317904	0.5077548	0.4712114	0.46816	0.199057242	807	948	339	421	4597353186	1.76E-07	1.64E-07	1.88E-07	1.67E-07	1.55E-07	1.78E-07
PD66708d_tds0002_targeted	PD66708	PD66708d	G2	20-29	Male	Targeted	Graves	Extension	Bulk	FALSE	1265.759426	1210	6144.923413	0.59321	0.033322663	0.844943982	0.5233425	0.4663808	0.4661026	0.211899911	877	1033	370	453	5094141104	1.72E-07	1.61E-07	1.84E-07	1.66E-07	1.55E-07	1.77E-07
PD66708d_tds0003_targeted	PD66708	PD66708d	G2	20-29	Male	Targeted	Graves	Extension	Bulk	FALSE	1236.451411	1166	6525.088708	0.660383	0.033434381	0.830428326	0.5298302	0.4689289	0.4703702	0.194632603	812	948	360	458	4867850249	1.67E-07	1.56E-07	1.79E-07	1.60E-07	1.49E-07	1.71E-07
PD66709a_tds0005_exome	PD66709	PD66709a	G3	50-59	Female	Exome	Graves	Extension	LCM	TRUE	361.5178639	327	2254.140131	0.487885	0.041957253	0.739892978	0.3753452	0.4951055	0.5047073	0.155245088	6418	7872	333	586	20252183824	3.17E-07	3.09E-07	3.25E-07	2.84E-07	2.77E-07	2.91E-07
PD66709a_tds0001_targeted	PD66709	PD66709a	G3	50-59	Female	Targeted	Graves	Extension	Bulk	TRUE	1017.942352	959	5609.342058	0.705602	0.033462522	0.821765335	0.532956	0.4696857	0.4688288	0.184726944	1193	1303	134	258	4006103359	2.98E-07	2.81E-07	3.15E-07	2.81E-07	2.66E-07	2.98E-07
PD66709a_tds0002_targeted	PD66709	PD66709a	G3	50-59	Female	Targeted	Graves	Extension	Bulk	TRUE	926.4624026	875	5168.674054	0.676558	0.031870587	0.828884098	0.5511514	0.4674291	0.4658003	0.182923746	1125	1247	142	237	3758553255	2.99E-07	2.82E-07	3.17E-07	2.81E-07	2.65E-07	2.98E-07
PD66709a_tds0003_targeted	PD66709	PD66709a	G3	50-59	Female	Targeted	Graves	Extension	Bulk	TRUE	912.4034892	861	5232.908979	0.669369	0.031393625	0.825999921	0.5635363	0.4684149	0.4657976	0.177312757	1086	1322	112	232	3659829700	2.97E-07	2.79E-07	3.15E-07	2.82E-07	2.65E-07	2.99E-07
PD66709a_tds0004_targeted	PD66709	PD66709a	G3	50-59	Female	Targeted	Graves	Extension	Bulk	TRUE	880.8265613	832	4922.124744	0.689342	0.032258546	0.826338855	0.5472849	0.4656442	0.4652689	0.182451662	1040	1145	127	217	3550120914	2.93E-07	2.75E-07	3.11E-07	2.77E-07	2.60E-07	2.94E-07
PD66709a_tds0006_targeted	PD66709	PD66709a	G3	50-59	Female	Targeted	Graves	Extension	LCM	TRUE	1965.59052	1930	9750.818134	0.486767	0.026614929	0.873827951	0.5981465	0.4622705	0.4672689	0.207433489	2792	3015	245	484	8084021171	3.45E-07	3.33E-07	3.58E-07	3.26E-07	3.14E-07	3.38E-07
PD66710a_tds0001_targeted	PD66710	PD66710a	G4	40-49	Female	Targeted	Graves	Extension	Bulk	FALSE	1271.330327	1199	6932.27267	0.654536	0.033314089	0.82594021	0.5321926	0.4587509	0.4616221	0.188230063	1078	1299	181	294	5290670029	2.04E-07	1.92E-07	2.16E-07	1.87E-07	1.76E-07	1.99E-07
PD66710a_tds0002_targeted	PD66710	PD66710a	G4	40-49	Female	Targeted	Graves	Extension	Bulk	FALSE	1915.13054	1850	8941.883227	0.59801	0.033687887	0.849206872	0.5200927	0.4607582	0.4655013	0.219691637	1653	2222	297	505	7935637167	2.08E-07	1.98E-07	2.19E-07	1.92E-07	1.83E-07	2.02E-07
PD66711a_tds0006_exome	PD66711	PD66711a	G5	20-29	Female	Exome	Graves	Extension	LCM	TRUE	394.2391415	369	2123.064534	0.47729	0.040823063	0.783937759	0.4216782	0.4888198	0.5039188	0.182074603	5216	6608	355	645	23281589588	2.24E-07	2.18E-07	2.30E-07	1.99E-07	1.93E-07	2.04E-07
PD66711a_tds0001_targeted	PD66711	PD66711a	G5	20-29	Female	Targeted	Graves	Extension	Bulk	TRUE	1038.034845	1005	4917.369687	0.687317	0.032876068	0.850825572	0.5262517	0.4599701	0.4627386	0.216876469	767	831	156	249	4308493593	1.78E-07	1.66E-07	1.91E-07	1.69E-07	1.57E-07	1.81E-07
PD66711a_tds0002_targeted	PD66711	PD66711a	G5	20-29	Female	Targeted	Graves	Extension	Bulk	TRUE	892.9976831	835	5178.450484	0.713746	0.03304505	0.814819407	0.5350603	0.4624022	0.4647786	0.175549503	736	819	132	217	3611839376	2.04E-07	1.89E-07	2.19E-07	1.92E-07	1.78E-07	2.06E-07
PD66711a_tds0003_targeted	PD66711	PD66711a	G5	20-29	Female	Targeted	Graves	Extension	Bulk	TRUE	962.0051131	900	5516.850491	0.712516	0.033685052	0.812922328	0.5283582	0.4698327	0.4684954	0.177531391	872	948	144	226	3782024663	2.31E-07	2.16E-07	2.46E-07	2.16E-07	2.02E-07	2.31E-07
PD66711a_tds0004_targeted	PD66711	PD66711a	G5	20-29	Female	Targeted	Graves	Extension	Bulk	TRUE	966.515125	911	5248.185313	0.712072	0.034877142	0.816828685	0.513471	0.4624703	0.4651236	0.187401883	852	943	138	230	3864186295	2.20E-07	2.06E-07	2.36E-07	2.07E-07	1.93E-07	2.21E-07
PD66711a_tds0005_targeted	PD66711	PD66711a	G5	20-29	Female	Targeted	Graves	Extension	LCM	TRUE	1335.41519	1273	7934.540901	0.633994	0.030718602	0.823496046	0.567906	0.4583241	0.4641049	0.171639279	2505	2622	223	350	5319196167	4.71E-07	4.53E-07	4.90E-07	4.36E-07	4.19E-07	4.54E-07
PD66714b_tds0005_exome	PD66714	PD66714b	H4	40-49	Female	Exome	Hashimoto	Extension	LCM	FALSE	375.2985879	349	2033.456284	0.467105	0.043463875	0.768238564	0.3841553	0.4956501	0.5084555	0.181170775	6744	10506	438	791	21744706035	3.10E-07	3.03E-07	3.18E-07	2.79E-07	2.72E-07	2.85E-07
PD66714b_tds0001_targeted	PD66714	PD66714b	H4	40-49	Female	Targeted	Hashimoto	Extension	Bulk	FALSE	956.2788631	898	5182.254211	0.687828	0.034120495	0.821637601	0.5196875	0.4630641	0.4643529	0.188111931	816	909	154	231	3870832407	2.11E-07	1.97E-07	2.26E-07	1.99E-07	1.86E-07	2.13E-07
PD66714b_tds0002_targeted	PD66714	PD66714b	H4	40-49	Female	Targeted	Hashimoto	Extension	Bulk	FALSE	887.2001569	825	5065.814603	0.732601	0.034606806	0.809488796	0.5131577	0.4633865	0.4648966	0.178632011	747	825	127	205	3587992356	2.08E-07	1.94E-07	2.24E-07	1.95E-07	1.81E-07	2.10E-07
PD66714b_tds0003_targeted	PD66714	PD66714b	H4	40-49	Female	Targeted	Hashimoto	Extension	Bulk	FALSE	1022.492346	963	5493.272326	0.67286	0.03459334	0.820579433	0.5180638	0.4627125	0.4665434	0.189678146	935	1049	158	238	4116837976	2.27E-07	2.13E-07	2.42E-07	2.13E-07	2.00E-07	2.27E-07
PD66714b_tds0004_targeted	PD66714	PD66714b	H4	40-49	Female	Targeted	Hashimoto	Extension	Bulk	FALSE	909.1424174	855	5026.011137	0.731785	0.033592126	0.821830962	0.5277962	0.4642571	0.4676492	0.18526368	778	885	147	233	3599769286	2.16E-07	2.01E-07	2.32E-07	2.03E-07	1.89E-07	2.17E-07
PD66715b_tds0005_exome	PD66715	PD66715b	H5	40-49	Male	Exome	Hashimoto	Extension	LCM	FALSE	299.5286666	268	2015.213916	0.454645	0.040345795	0.725966068	0.3990199	0.484508	0.4977716	0.142417058	6112	7504	309	585	17374644922	3.52E-07	3.43E-07	3.61E-07	3.20E-07	3.12E-07	3.28E-07
PD66715b_tds0001_targeted	PD66715	PD66715b	H5	40-49	Male	Targeted	Hashimoto	Extension	Bulk	FALSE	949.7827592	885	5476.326918	0.728161	0.032521536	0.819841829	0.5463059	0.4679781	0.4657497	0.177814476	951	1180	156	229	3758195324	2.53E-07	2.37E-07	2.70E-07	2.40E-07	2.25E-07	2.55E-07
PD66715b_tds0002_targeted	PD66715	PD66715b	H5	40-49	Male	Targeted	Hashimoto	Extension	Bulk	FALSE	1095.926851	1037	5614.973383	0.719137	0.033462787	0.835805289	0.5286844	0.4659485	0.4678417	0.200565979	1040	1312	144	222	4407684625	2.36E-07	2.22E-07	2.51E-07	2.22E-07	2.09E-07	2.36E-07
PD66715b_tds0003_targeted	PD66715	PD66715b	H5	40-49	Male	Targeted	Hashimoto	Extension	Bulk	FALSE	944.1655651	881	5254.2401	0.730642	0.03346786	0.821276849	0.5307506	0.4676445	0.4675809	0.184247002	865	975	105	146	3771688975	2.29E-07	2.14E-07	2.45E-07	2.18E-07	2.03E-07	2.33E-07
PD66715b_tds0004_targeted	PD66715	PD66715b	H5	40-49	Male	Targeted	Hashimoto	Extension	Bulk	FALSE	1022.5217	967	5290.973043	0.726376	0.032423497	0.839563946	0.5422758	0.4624877	0.4637853	0.198740616	983	1121	140	188	4172070120	2.36E-07	2.21E-07	2.51E-07	2.25E-07	2.11E-07	2.39E-07
PD66716b_tds0001_targeted	PD66716	PD66716b	H6	50-59	Female	Targeted	Hashimoto	Extension	Bulk	FALSE	900.2407012	852	4846.074379	0.721386	0.033272988	0.827657351	0.5328987	0.4651449	0.4615266	0.189702355	1032	1211	189	251	3624310672	2.85E-07	2.68E-07	3.03E-07	2.68E-07	2.52E-07	2.85E-07
PD66716b_tds0002_targeted	PD66716	PD66716b	H6	50-59	Female	Targeted	Hashimoto	Extension	Bulk	FALSE	830.8703431	778	4730.703974	0.7476	0.033358633	0.816003454	0.5315109	0.4664673	0.4669544	0.178311498	897	1035	173	228	3267937102	2.74E-07	2.57E-07	2.93E-07	2.64E-07	2.47E-07	2.81E-07
PD66716b_tds0003_targeted	PD66716	PD66716b	H6	50-59	Female	Targeted	Hashimoto	Extension	Bulk	FALSE	912.7654354	868	4940.17667	0.738791	0.030710484	0.839960427	0.5662007	0.4655294	0.4661882	0.188771428	993	1140	200	262	3660389747	2.71E-07	2.55E-07	2.89E-07	2.59E-07	2.43E-07	2.75E-07
PD66716b_tds0004_targeted	PD66716	PD66716b	H6	50-59	Female	Targeted	Hashimoto	Extension	Bulk	FALSE	1036.856922	1001	4703.390892	0.66704	0.035643656	0.844786371	0.4904019	0.4610799	0.4650132	0.225622714	1153	1328	219	296	4236755057	2.72E-07	2.57E-07	2.88E-07	2.58E-07	2.43E-07	2.73E-07
PD66717b_tds0005_exome	PD66717	PD66717b	H7	40-49	Male	Exome	Hashimoto	Extension	LCM	FALSE	343.6349067	311	2093.71521	0.431108	0.041813183	0.743999248	0.3952443	0.4872444	0.4991552	0.158403697	7729	9119	538	831	20350425966	3.80E-07	3.71E-07	3.88E-07	3.52E-07	3.44E-07	3.60E-07
PD66717b_tds0001_targeted	PD66717	PD66717b	H7	40-49	Male	Targeted	Hashimoto	Extension	Bulk	FALSE	1095.419517	1033	5798.941486	0.738128	0.031934374	0.837857127	0.5482535	0.4708988	0.469869	0.194117907	1438	1689	133	192	4322191705	3.33E-07	3.16E-07	3.50E-07	3.16E-07	3.00E-07	3.33E-07
PD66717b_tds0002_targeted	PD66717	PD66717b	H7	40-49	Male	Targeted	Hashimoto	Extension	Bulk	FALSE	1078.765719	1021	5407.121374	0.727963	0.033061663	0.841303601	0.5267938	0.4690957	0.4690271	0.204916356	1445	1733	146	199	4341051323	3.33E-07	3.16E-07	3.50E-07	3.16E-07	3.00E-07	3.33E-07
PD66717b_tds0003_targeted	PD66717	PD66717b	H7	40-49	Male	Targeted	Hashimoto	Extension	Bulk	FALSE	910.322621	849	4992.14663	0.743591	0.034222253	0.819344421	0.5180704	0.4679754	0.4687545	0.186571366	2572	43035	199	1510	3575376398	7.19E-07	6.92E-07	7.48E-07	6.63E-07	6.38E-07	6.89E-07
PD66717b_tds0004_targeted	PD66717	PD66717b	H7	40-49	Male	Targeted	Hashimoto	Extension	Bulk	FALSE	1093.00134	1033	5595.185146	0.717053	0.031998659	0.842752639	0.5411471	0.4688432	0.4684986	0.200331003	2982	51995	295	1926	4418490409	6.75E-07	6.51E-07	7.00E-07	6.24E-07	6.02E-07	6.47E-07
PD66718b_tds0001_targeted	PD66718	PD66718b	H8	60-69	Female	Targeted	Hashimoto	Extension	Bulk	TRUE	599.3832485	557	3839.955271	0.709303	0.030381821	0.811255356	0.5805765	0.4609214	0.4623992	0.158270121	1659	1757	153	211	2413427532	6.87E-07	6.55E-07	7.21E-07	6.51E-07	6.20E-07	6.83E-07
PD66718b_tds0002_targeted	PD66718	PD66718b	H8	60-69	Female	Targeted	Hashimoto	Extension	Bulk	TRUE	687.4403395	645	3737.262855	0.723231	0.035041381	0.814581412	0.508468	0.4588375	0.4616011	0.185860403	1937	2046	212	261	2778817343	6.97E-07	6.66E-07	7.29E-07	6.62E-07	6.33E-07	6.92E-07
PD66718b_tds0003_targeted	PD66718	PD66718b	H8	60-69	Female	Targeted	Hashimoto	Extension	Bulk	TRUE	668.9547129	623	3805.616061	0.709923	0.034694947	0.807929447	0.5129318	0.4560789	0.4614568	0.177434451	1850	1972	195	266	2713285668	6.82E-07	6.51E-07	7.14E-07	6.48E-07	6.19E-07	6.78E-07
PD66718b_tds0004_targeted	PD66718	PD66718b	H8	60-69	Female	Targeted	Hashimoto	Extension	Bulk	TRUE	786.9420629	756	3555.039632	0.715423	0.036399304	0.841703122	0.4837581	0.4599543	0.4624149	0.225743025	2267	2423	209	270	3215431544	7.05E-07	6.76E-07	7.35E-07	6.68E-07	6.41E-07	6.96E-07
PD66718b_tds0005_targeted	PD66718	PD66718b	H8	60-69	Female	Targeted	Hashimoto	Extension	Bulk	TRUE	769.5465101	723	4272.361703	0.722019	0.034257071	0.815548574	0.523126	0.4619722	0.4634063	0.182679081	2104	2211	199	260	3062243474	6.87E-07	6.58E-07	7.17E-07	6.55E-07	6.28E-07	6.84E-07
PD66718b_tds0006_targeted	PD66718	PD66718b	H8	60-69	Female	Targeted	Hashimoto	Extension	Bulk	TRUE	733.656709	683	4102.894654	0.719044	0.035112086	0.810132552	0.5051004	0.4605747	0.4598899	0.181538277	2097	2253	185	254	2994235504	7.00E-07	6.71E-07	7.31E-07	6.62E-07	6.34E-07	6.91E-07
PD66718b_tds0007_targeted	PD66718	PD66718b	H8	60-69	Female	Targeted	Hashimoto	Extension	Bulk	TRUE	732.5126629	691	4237.754632	0.714403	0.031390746	0.824884696	0.5640282	0.4573324	0.4601719	0.17629584	2048	2207	232	294	3007660604	6.81E-07	6.52E-07	7.11E-07	6.48E-07	6.21E-07	6.77E-07
PD66718b_tds0008_targeted	PD66718	PD66718b	H8	60-69	Female	Targeted	Hashimoto	Extension	Bulk	TRUE	779.0790743	736	4058.351843	0.720774	0.034662295	0.825423165	0.5134575	0.4569951	0.4614003	0.194872419	2284	2438	230	295	3162673610	7.22E-07	6.93E-07	7.52E-07	6.87E-07	6.59E-07	7.16E-07
PD66884b_tds0005_exome	PD66884	PD66884b	H9	70-79	Female	Exome	Hashimoto	Extension	LCM	FALSE	365.2281315	332	2005.720759	0.439329	0.046207869	0.746864452	0.3399633	0.4871775	0.4973847	0.17589662	12148	14449	783	1153	21508943569	5.65E-07	5.55E-07	5.75E-07	5.10E-07	5.01E-07	5.20E-07
PD66884b_tds0001_targeted	PD66884	PD66884b	H9	70-79	Female	Targeted	Hashimoto	Extension	Bulk	FALSE	960.1484752	902	5044.572914	0.701657	0.035921565	0.817296522	0.4940148	0.4647529	0.46857	0.19334109	1847	2074	203	264	3819247008	4.84E-07	4.62E-07	5.06E-07	4.61E-07	4.40E-07	4.82E-07
PD66884b_tds0002_targeted	PD66884	PD66884b	H9	70-79	Female	Targeted	Hashimoto	Extension	Bulk	FALSE	1091.688098	1034	5287.613122	0.67131	0.037092435	0.826088686	0.4763008	0.4662167	0.465767	0.209618236	2093	2341	227	310	4427998009	4.73E-07	4.53E-07	4.93E-07	4.48E-07	4.29E-07	4.68E-07
PD66884b_tds0003_targeted	PD66884	PD66884b	H9	70-79	Female	Targeted	Hashimoto	Extension	Bulk	FALSE	743.6573392	687	4396.576017	0.74002	0.037558043	0.785020202	0.4663124	0.4629676	0.4673445	0.172151738	1259	1384	152	191	2910168149	4.33E-07	4.09E-07	4.57E-07	4.12E-07	3.90E-07	4.36E-07
PD66884b_tds0004_targeted	PD66884	PD66884b	H9	70-79	Female	Targeted	Hashimoto	Extension	Bulk	FALSE	1017.456672	970	4711.525565	0.656608	0.036991069	0.834718953	0.4769193	0.46463	0.4651694	0.220137787	1843	2014	213	282	4109471697	4.48E-07	4.28E-07	4.69E-07	4.31E-07	4.12E-07	4.51E-07
