# Supplementary material for: Polyclonal selection of immune checkpoint mutations in thyroid autoimmunity
Source: Nature. 2026 Apr 14;654(8117):131–41. doi: 10.1038/s41586-026-10493-9 (PMC13233322; doi:10.1038/s41586-026-10493-9)
Supplement: Supplementary file 4 — List of genes captured in the targeted panel. [file 41586_2026_10493_MOESM4_ESM.tsv]

gene	chr	bed_start	bed_end	target_type	total_targeted_regions	protein_id	CDS_length	strand	CDS_in_bed
GNB1	1	1718762	1756923	FullGene	1440	ENSP00000367872	1023	-1	1023
SKI	1	2160205	2238204	FullGene	2176	ENSP00000367797	2187	1	2172
TNFRSF14	1	2488077	2494769	FullGene	1440	ENSP00000347948	852	1	852
MMEL1	1	2522418	2560923	FullGene	2911	ENSP00000367668	2340	-1	2331
TP73	1	3598902	3649643	FullGene	2151	ENSP00000367545	1911	1	1905
RPL22	1	6246731	6259687	FullGene	385	ENSP00000346088	387	-1	262
PARK7	1	8022830	8045114	FullGene	791	ENSP00000340278	570	1	570
SLC25A33	1	9599718	9642559	FullGene	1144	ENSP00000306328	966	1	966
PIK3CD	1	9770513	9787104	FullGene	3657	ENSP00000354410	3207	1	3189
MTOR	1	11167484	11319505	FullGene	11076	ENSP00000354558	7650	-1	7648
TNFRSF1B	1	12227127	12267077	FullGene	1712	ENSP00000365435	1386	1	1377
SPEN	1	16174544	16265922	FullGene	11092	ENSP00000364912	10995	1	10969
EPHA2	1	16451702	16482836	FullGene+TSS	3553	ENSP00000351209	2931	-1	2915
ARHGEF10L	1	17907048	18023875	FullGene	4608	ENSP00000355060	3840	1	3826
ID3	1	23885420	23885917	FullGene	420	ENSP00000363689	360	-1	360
ARID1A	1	27022270	27107280	FullGene+TSS	8534	ENSP00000320485	6858	1	6452
YTHDF2	1	29063586	29095512	FullGene	2061	ENSP00000362918	1740	1	1737
LAPTM5	1	31206659	31230608	FullGene	960	ENSP00000294507	789	-1	777
CSF3R	1	36931688	36945125	FullGene	2919	ENSP00000362195	2592	-1	2587
ZC3H12A	1	37941078	37949254	FullGene	2040	ENSP00000362179	1800	1	1800
RRAGC	1	39305224	39325318	FullGene	1205	ENSP00000362092	1200	-1	1200
MPL	1	43803498	43818443	FullGene	2117	ENSP00000361548	1908	1	1901
PIK3R3	1	46509323	46642201	FullGene	2278	ENSP00000439913	1524	-1	1524
TAL1	1	47685391	47691560	FullGene	1021	ENSP00000360950	1002	-1	1002
CDKN2C	1	51435984	51439993	FullGene	720	ENSP00000262662	507	1	507
JAK1	1	65300232	65352004	FullGene	5094	ENSP00000343204	3465	-1	3465
IL23R	1	67633778	67724811	FullGene	2074	ENSP00000321345	1890	1	1877
IL12RB2	1	67786029	67861772	FullGene	2764	ENSP00000262345	2589	1	2588
LRRIQ3	1	74492496	74649368	FullGene	2215	ENSP00000378524	1875	-1	1855
FUBP1	1	78414395	78445026	FullGene+TSS	3017	ENSP00000389536	1998	-1	1984
BCL10	1	85733309	85742035	FullGene	885	ENSP00000359612	702	-1	702
RPL5	1	93297612	93307432	FullGene	1379	ENSP00000359345	894	1	894
S1PR1	1	101704540	101705689	FullGene	1147	ENSP00000305416	1149	1	1147
OVGP1	1	111957085	111970390	FullGene	2293	ENSP00000358747	2037	-1	2031
MAGI3	1	113933655	114226636	FullGene	4814	ENSP00000304604	4446	1	4431
PTPN22	1	114357498	114414262	FullGene	3240	ENSP00000352833	2424	-1	2412
NRAS	1	115251155	115258785	FullGene	720	ENSP00000358548	570	-1	570
CD58	1	117057379	117113619	FullGene	1038	ENSP00000358501	753	-1	753
FAM46C	1	118165490	118166666	FullGene	1174	ENSP00000358458	1176	1	1174
NOTCH2	1	120454078	120612494	FullGene+TSS	13275	ENSP00000256646	7416	-1	7416
PIAS3	1	145576030	145585622	FullGene	2378	ENSP00000376765	1887	1	1887
HIST2H3D	1	149784825	149785236	FullGene	411	ENSP00000333277	411	-1	411
HIST2H2BE	1	149857809	149858190	FullGene	381	ENSP00000358151	381	-1	381
MCL1	1	150549843	150552006	FullGene	1047	ENSP00000358022	1053	-1	1040
S100A7	1	153430281	153431489	FullGene	306	ENSP00000357711	306	-1	306
RIT1	1	155870173	155880732	FullGene	1052	ENSP00000357305	711	-1	711
SH2D2A	1	156776969	156786543	FullGene	1317	ENSP00000376123	1200	-1	1200
SLAMF6	1	160456460	160493018	FullGene	1317	ENSP00000357036	999	-1	999
CD247	1	167394786	167487733	FullGene	2199	ENSP00000354782	495	-1	495
DCAF6	1	167906138	168044700	FullGene	3393	ENSP00000356814	2856	1	2856
FASLG	1	172628341	172635156	FullGene	983	ENSP00000356694	846	1	846
TNFSF4	1	173155654	173176315	FullGene	743	ENSP00000281834	552	-1	552
ABL2	1	179076852	179198532	FullGene	3908	ENSP00000427562	3549	-1	3546
NCF2	1	183525248	183559464	FullGene	1981	ENSP00000356506	1581	-1	1581
PRG4	1	186265985	186282921	FullGene	4300	ENSP00000399679	4215	1	4192
BRINP3	1	190067147	190424020	FullGene	2313	ENSP00000356432	2301	-1	2299
RGS21	1	192312112	192335254	FullGene	611	ENSP00000428343	459	1	459
RGS1	1	192544922	192548452	FullGene	793	ENSP00000356429	630	1	630
PTPRC	1	198608374	198725310	FullGene	4836	ENSP00000411355	3921	1	3903
ELF3	1	201980225	201984453	FullGene	1320	ENSP00000352673	1116	1	1116
BTG2	1	203274734	203276566	FullGene	477	ENSP00000433553	477	1	477
MDM4	1	204494625	204518810	FullGene	2094	ENSP00000356150	1473	1	1472
IKBKE	1	206646554	206669521	FullGene	2769	ENSP00000356087	2151	1	2151
MAPKAPK2	1	206858574	206906063	FullGene	1523	ENSP00000356070	1203	1	1191
PIGR	1	207103650	207113914	FullGene	2911	ENSP00000348888	2295	-1	2295
CD46	1	207925546	207966962	FullGene	1890	ENSP00000313875	1200	1	1200
TRAF5	1	211526581	211546044	FullGene	1900	ENSP00000261464	1674	1	1673
USH2A	1	215799107	216595678	FullGene	15909	ENSP00000355910	15681	-1	15611
H3F3A	1	226251996	226259235	FullGene	716	ENSP00000355781	411	1	411
ITPKB	1	226822371	226925159	FullGene	3043	ENSP00000272117	2841	-1	2837
IRF2BP2	1	234742882	234745240	FullGene	1762	ENSP00000355568	1764	-1	1762
FMN2	1	240255409	240637500	FullGene	5979	ENSP00000318884	5169	1	5151
AKT3	1	243858956	243859076	Hotspot	120	ENSP00000355497	1440	-1	62
ID2	2	8822295	8823060	FullGene	468	ENSP00000234091	405	1	405
MYCN	2	16080708	16086219	FullGene	1663	ENSP00000281043	1395	1	1389
MATN3	2	20192839	20212392	FullGene	1509	ENSP00000383894	1461	-1	1436
RHOB	2	20647227	20647817	FullGene	589	ENSP00000272233	591	1	589
DNMT3A	2	25457098	25565712	FullGene+TSS	5002	ENSP00000324375	2739	-1	2739
ASXL2	2	25964897	26101150	FullGene	4580	ENSP00000391447	4308	-1	4296
FOSL2	2	28615630	28635315	FullGene	1181	ENSP00000264716	981	1	980
ALK	2	29416089	30143525	FullGene	5488	ENSP00000373700	4863	-1	4834
BIRC6	2	32582229	32842971	FullGene	14863	ENSP00000393596	14574	1	14537
ZFP36L2	2	43451402	43454002	FullGene+TSS	1719	ENSP00000282388	1485	-1	1084
MSH2	2	47630330	47860002	FullGene	3431	ENSP00000233146	2805	1	2787
FBXO11	2	48016516	48132859	FullGene	3326	ENSP00000384823	2784	-1	2763
PNPT1	2	55863371	55920958	FullGene	3504	ENSP00000400646	2352	-1	2352
BCL11A	2	60679690	60780438	FullGene	3608	ENSP00000338774	2508	-1	2504
REL	2	61108920	61149670	FullGene	2018	ENSP00000295025	1860	1	1763
AHSA2	2	61404552	61418338	FullGene	8012	ENSP00000386721	441	1	441
XPO1	2	61705954	61761029	FullGene	3673	ENSP00000384863	3216	-1	3199
PLEK	2	68592444	68622948	FullGene	1260	ENSP00000234313	1053	1	1053
PCBP1	2	70314875	70315946	FullGene	1069	ENSP00000305556	1071	1	1069
ZNF638	2	71503766	71661964	FullGene	7552	ENSP00000264447	5937	1	5917
SFTPB	2	85888566	85895350	FullGene	1800	ENSP00000386346	1182	-1	1182
DUSP2	2	96809561	96811093	FullGene	943	ENSP00000288943	945	-1	943
TMEM127	2	96919545	96931119	FullGene	713	ENSP00000258439	717	-1	713
AFF3	2	100167936	100720950	FullGene	4726	ENSP00000386834	3756	-1	3741
IL18RAP	2	103039712	103068641	FullGene	1900	ENSP00000264260	1800	1	1796
BCL2L11	2	111881322	111921818	FullGene	1354	ENSP00000376943	597	1	597
CXCR4	2	136872433	136875683	FullGene	1200	ENSP00000386884	1071	-1	1071
LRP1B	2	140990754	142888317	FullGene	14127	ENSP00000374135	13800	-1	13680
ZEB2	2	145123102	145275768	FullGene	5276	ENSP00000454157	3645	-1	3639
ACVR2A	2	148602688	148684865	FullGene	2275	ENSP00000241416	1542	1	1542
NEB	2	152342273	152589712	FullGene	27958	ENSP00000474498	25578	-1	25578
ACVR1	2	158593989	158656031	FullGene	2160	ENSP00000263640	1530	-1	1530
NFE2L2	2	178095464	178129341	FullGene	2158	ENSP00000380252	1818	-1	1818
UBE2E3	2	181846769	181927626	FullGene	955	ENSP00000473639	624	1	624
STAT1	2	191773662	191875154	FullGene	3720	ENSP00000354394	2253	-1	2245
STAT4	2	191894518	192012925	FullGene	3201	ENSP00000351255	2247	-1	2239
SF3B1	2	198256985	198300068	FullGene+TSS	5799	ENSP00000335321	3915	-1	3914
CASP8	2	202122955	202151327	FullGene	1815	ENSP00000351273	1617	1	1610
BMPR2	2	203242176	203424669	FullGene	3182	ENSP00000363708	3117	1	3096
CD28	2	204571233	204599630	FullGene	837	ENSP00000393648	705	1	691
CTLA4	2	204732660	204737542	FullGene	708	ENSP00000303939	672	1	672
IDH1	2	209101787	209116337	FullGene	1796	ENSP00000260985	1245	-1	1245
ERBB4	2	212248322	213403273	FullGene	5635	ENSP00000342235	3927	-1	3927
IKZF2	2	213872083	214014966	FullGene	2264	ENSP00000342876	1599	-1	1594
FN1	2	216226253	216300525	FullGene	7723	ENSP00000346839	7434	-1	7401
CUL3	2	225338907	225449754	FullGene	3236	ENSP00000264414	2307	-1	2307
SP140	2	231090528	231177410	FullGene	3664	ENSP00000375899	2604	1	2604
INPP5D	2	233925188	234115437	FullGene	4054	ENSP00000352575	3534	1	3477
PDCD1	2	242793209	242801012	FullGene	996	ENSP00000335062	867	-1	867
SETD5	3	9470598	9520350	FullGene	5820	ENSP00000384114	4386	1	4361
VHL	3	10183521	10191679	FullGene	836	ENSP00000256474	642	1	642
PPARG	3	12393072	12475644	FullGene	1974	ENSP00000287820	1518	1	1510
RAF1	3	12625964	12660236	FullGene	3028	ENSP00000401888	2007	-1	2003
RFTN1	3	16357317	16535376	FullGene	2166	ENSP00000334153	1737	-1	1737
ZNF385D	3	21462705	22414053	FullGene	2668	ENSP00000281523	1188	-1	1188
TGFBR2	3	30648362	30733121	FullGene	2280	ENSP00000351905	1779	1	1743
OSBPL10	3	31703526	32022671	FullGene	2829	ENSP00000379804	2295	-1	2294
CCR4	3	32994914	32995997	FullGene	1080	ENSP00000332659	1083	1	1080
MYD88	3	38180095	38182819	FullGene	1320	ENSP00000401399	954	1	954
CTNNB1	3	41265505	41280848	FullGene	3105	ENSP00000385604	2346	1	2346
CXCR6	3	45987973	45989002	FullGene	1027	ENSP00000396218	1029	1	1027
CCR3	3	46305860	46307717	FullGene	1199	ENSP00000441600	1131	1	1131
CCR2	3	46399018	46401351	FullGene	1264	ENSP00000383681	1125	1	1122
SETD2	3	47058543	47205710	FullGene+TSS	9400	ENSP00000386759	7695	-1	7695
RHOA	3	49397608	49449888	FullGene+TSS	1368	ENSP00000400175	582	-1	582
RBM6	3	50000036	50114563	FullGene	3977	ENSP00000266022	3372	1	3364
GNAI2	3	50264530	50295122	FullGene	1488	ENSP00000312999	1068	1	1049
CISH	3	50645037	50649131	FullGene	996	ENSP00000409346	828	-1	827
BAP1	3	52436250	52443935	FullGene	3418	ENSP00000417132	2190	-1	2188
PBRM1	3	52582044	52713778	FullGene	6623	ENSP00000296302	5070	-1	5069
FOXP1	3	71008349	71247532	FullGene	3059	ENSP00000420736	2040	-1	2040
ROBO2	3	77089906	77695265	FullGene	6236	ENSP00000327536	4320	1	4319
EPHA3	3	89156882	89528659	FullGene	3197	ENSP00000337451	2952	1	2940
NFKBIZ	3	101568465	101578248	FullGene	2956	ENSP00000325663	2157	1	2155
CBLB	3	105377813	105588266	FullGene	3991	ENSP00000264122	2949	-1	2930
BTLA	3	112184954	112218221	FullGene	975	ENSP00000333919	870	-1	870
POGLUT1	3	119187809	119211285	FullGene	1861	ENSP00000295588	1179	1	1177
GATA2	3	128199831	128205879	FullGene	1795	ENSP00000345681	1443	-1	1443
TMCC1	3	129370323	129599355	FullGene	2645	ENSP00000376930	1962	-1	1960
MSL2	3	135869988	135915549	FullGene	1851	ENSP00000311827	1734	-1	1731
STAG1	3	136057047	136349786	FullGene	4811	ENSP00000372689	3777	-1	3764
PIK3CB	3	138374179	138478219	FullGene	4676	ENSP00000418143	3213	-1	3213
FOXL2	3	138664323	138665494	FullGene	595	ENSP00000333188	1131	-1	485
RASA2	3	141205972	141331199	FullGene	3480	ENSP00000391677	2553	1	2506
ATR	3	142168270	142297576	FullGene	8299	ENSP00000343741	7935	-1	7916
IL12A	3	159707953	159713346	FullGene	923	ENSP00000303231	762	1	644
TNIK	3	170781651	171177884	FullGene	4909	ENSP00000399511	4083	-1	4056
TBL1XR1	3	176743238	176782796	FullGene	2628	ENSP00000405574	1545	-1	1545
PIK3CA	3	178916609	178952196	FullGene	4479	ENSP00000263967	3207	1	3207
KLHL6	3	183209714	183273441	FullGene	1866	ENSP00000341342	1866	-1	1866
IGF2BP2	3	185363304	185542748	FullGene	2294	ENSP00000410242	1818	-1	1806
BCL6	3	187440245	187451481	FullGene	2108	ENSP00000384371	2121	-1	2108
LPP	3	188123908	188592262	FullGene	2020	ENSP00000318089	1839	1	1825
TP63	3	189348958	189612322	FullGene+TSS	3936	ENSP00000264731	2043	1	2043
MB21D2	3	192516660	192516780	Hotspot	120	ENSP00000376246	1476	-1	120
HES1	3	193854163	193856022	FullGene	910	ENSP00000232424	843	1	842
FGFR3	4	1795656	1809035	FullGene	3573	ENSP00000339824	2427	1	2373
WHSC1	4	1902381	1980636	FullGene	4796	ENSP00000423972	4098	1	4091
TNIP2	4	2743983	2758016	FullGene	1311	ENSP00000321203	1290	-1	1281
RHOH	4	40245006	40245582	FullGene	575	ENSP00000425010	576	1	575
PHOX2B	4	41748127	41750686	FullGene	836	ENSP00000226382	945	-1	641
PDGFRA	4	55124899	55161485	FullGene	4585	ENSP00000257290	3270	1	3269
KIT	4	55524154	55604778	FullGene	4103	ENSP00000288135	2931	1	2931
EPHA5	4	66189775	66189895	Hotspot	120	ENSP00000273854	3114	-1	64
MUC7	4	71339705	71347595	FullGene	1200	ENSP00000302021	1134	1	1134
ALB	4	74270023	74286050	FullGene	2755	ENSP00000295897	1830	1	1830
HNRNPD	4	83276460	83294831	FullGene	1323	ENSP00000313199	1068	-1	1068
MAPK10	4	86913240	87280872	FullGene	3424	ENSP00000352157	1395	-1	1380
NFKB1	4	103432038	103537751	FullGene	3635	ENSP00000226574	2910	1	2905
TET2	4	106067196	106197743	FullGene+TSS	7407	ENSP00000425443	6072	1	6003
LEF1	4	108969807	109088923	FullGene	1800	ENSP00000265165	1200	-1	1194
KIAA1109	4	123091790	123283402	FullGene	16196	ENSP00000264501	15018	1	14961
IL2	4	123372902	123377595	FullGene	531	ENSP00000226730	462	-1	462
IL21	4	123533830	123536992	FullGene	396	ENSP00000264497	489	-1	285
FAT4	4	126237513	126412949	FullGene	16071	ENSP00000377862	14946	1	14826
IL15	4	142640563	142654006	FullGene	858	ENSP00000323505	489	1	489
FBXW7	4	153243986	153332979	FullGene	2776	ENSP00000281708	2124	-1	2117
FGB	4	155484167	155491806	FullGene	1800	ENSP00000306099	1476	1	1476
FGA	4	155505270	155511872	FullGene	2996	ENSP00000306361	2601	-1	2600
FAT1	4	187509699	187645262	FullGene+TSS	15764	ENSP00000406229	13767	-1	13706
SLC6A18	5	1225592	1246193	FullGene	1894	ENSP00000323549	1887	1	1878
TERT	5	1253371	1295313	FullGene+TSS	5473	ENSP00000309572	3399	-1	3384
DNAH5	5	13692092	14011822	FullGene	14236	ENSP00000265104	13875	-1	13843
IL7R	5	35857069	35876636	FullGene	1920	ENSP00000306157	1380	1	1380
MAP3K1	5	56161210	56161330	Hotspot	120	ENSP00000382423	4539	1	73
CD180	5	66478684	66492484	FullGene	2013	ENSP00000256447	1986	-1	1983
PIK3R1	5	67522490	67593454	FullGene	3038	ENSP00000379855	2199	1	2199
RAD17	5	68667303	68710119	FullGene	2614	ENSP00000426191	2046	1	2039
RASA1	5	86564268	86686718	FullGene	4006	ENSP00000274376	3144	1	3139
APC	5	112090534	112179866	FullGene	9142	ENSP00000257430	8532	1	8519
ZNF608	5	123973536	124084306	FullGene	4956	ENSP00000307746	4539	-1	4533
IRF1	5	131785274	131825186	FullGene	1438	ENSP00000245414	978	-1	970
EGR1	5	137801450	137803770	FullGene	1627	ENSP00000239938	1632	1	1627
CTNNA1	5	138117606	138269778	FullGene	3307	ENSP00000304669	2721	1	2721
ARHGAP26	5	142150326	142602026	FullGene	3801	ENSP00000274498	2445	1	2435
NR3C1	5	142658892	142780404	FullGene	2466	ENSP00000422518	2337	-1	2335
CSNK1A1	5	148876359	148930526	FullGene	1759	ENSP00000421689	1098	-1	1088
CSF1R	5	149433631	149466026	FullGene	3342	ENSP00000286301	2919	-1	2915
PDGFRB	5	149495325	149516650	FullGene	3516	ENSP00000261799	3321	-1	3306
CD74	5	149781748	149792310	FullGene	1205	ENSP00000009530	891	-1	886
TNIP1	5	150409597	150444656	FullGene	2438	ENSP00000317891	1911	-1	1892
FAT2	5	150885091	150948542	FullGene	14395	ENSP00000261800	13050	-1	13050
EBF1	5	158126074	158526486	FullGene	2440	ENSP00000322898	1776	-1	1769
IL12B	5	158743692	158753806	FullGene	1021	ENSP00000231228	987	-1	987
PTTG1	5	159849304	159855708	FullGene	825	ENSP00000344936	609	1	609
HMMR	5	162887661	162918204	FullGene	2572	ENSP00000377492	2178	1	2178
NPM1	5	170814921	170837609	FullGene	1464	ENSP00000428755	885	1	853
NSD1	5	176562105	176722460	FullGene	8137	ENSP00000395929	8091	1	8059
DDX41	5	176938791	176943992	FullGene	2499	ENSP00000330349	1923	-1	1891
HNRNPH1	5	179041840	179050146	FullGene	1856	ENSP00000327539	1419	-1	1419
TRIM52	5	180683471	180687814	FullGene	1471	ENSP00000332152	894	-1	893
IRF4	6	393152	407598	FullGene	1646	ENSP00000370343	1356	1	1356
FOXQ1	6	1312859	1314169	FullGene	715	ENSP00000296839	1212	1	617
CD83	6	14118000	14135462	FullGene	709	ENSP00000368450	618	1	609
ATXN1	6	16306559	16328541	FullGene	2447	ENSP00000244769	2448	-1	2447
HIST1H3B	6	26031842	26032322	FullGene	480	ENSP00000244661	411	-1	411
HIST1H1C	6	26056014	26056656	FullGene	641	ENSP00000339566	642	-1	641
HIST1H2BC	6	26123925	26124132	FullGene	207	ENSP00000321744	381	-1	207
HIST1H2AC	6	26124460	26124853	FullGene	393	ENSP00000321389	393	1	393
HIST1H1E	6	26156618	26157278	FullGene	659	ENSP00000307705	660	1	659
HIST1H2BD	6	26158347	26158707	FullGene	360	ENSP00000289316	381	1	310
HIST1H1D	6	26234495	26235161	FullGene	665	ENSP00000244534	666	-1	665
HIST1H4F	6	26240653	26240965	FullGene	312	ENSP00000366974	312	1	312
BTN2A1	6	26458845	26476432	FullGene	2164	ENSP00000312158	1584	1	1582
HIST1H1B	6	27834626	27835307	FullGene	680	ENSP00000330074	681	-1	680
HLA-A	6	29910306	29913289	FullGene	1800	ENSP00000366002	1116	1	1110
HLA-C	6	31236888	31239872	FullGene	1422	ENSP00000372819	1119	-1	1119
HLA-B	6	31322221	31324958	FullGene	1691	ENSP00000399168	1089	-1	1088
LTA	6	31540508	31541470	FullGene	653	ENSP00000403495	618	1	618
LTB	6	31548485	31550194	FullGene	857	ENSP00000410481	735	-1	735
CSNK2B	6	31633187	31637718	FullGene	970	ENSP00000365046	705	1	705
NOTCH4	6	32163210	32191801	FullGene	7965	ENSP00000364163	6012	-1	6003
HLA-DRA	6	32407708	32411687	FullGene	797	ENSP00000378786	765	1	759
HLA-DRB5	6	32485462	32498011	FullGene	1032	ENSP00000364114	801	-1	801
HLA-DRB1	6	32546814	32557529	FullGene	1217	ENSP00000353099	801	-1	801
HLA-DQA1	6	32605216	32610803	FullGene	1037	ENSP00000339398	768	1	759
HLA-DQB1	6	32627959	32634390	FullGene	1032	ENSP00000364080	810	-1	810
HLA-DMB	6	32902696	32908616	FullGene	1047	ENSP00000398890	792	-1	792
CDKN1A	6	36645601	36653612	FullGene	720	ENSP00000409259	597	1	597
PIM1	6	37138078	37141867	FullGene	1340	ENSP00000362608	942	1	935
LRFN2	6	40359681	40400852	FullGene	2358	ENSP00000345985	2370	-1	2358
CCND3	6	41903588	41909387	FullGene	1103	ENSP00000362082	879	-1	879
NFKBIE	6	44226928	44233500	FullGene	1604	ENSP00000275015	1503	-1	1502
OPN5	6	47749807	47799832	FullGene	1346	ENSP00000426991	1149	1	1137
EEF1A1	6	74227532	74229749	FullGene	1484	ENSP00000339063	1389	-1	1389
TMEM30A	6	75965817	75994354	FullGene	1142	ENSP00000230461	1086	-1	1086
PHIP	6	79650409	79787825	FullGene	6621	ENSP00000275034	5466	-1	5444
SYNCRIP	6	86322560	86352667	FullGene	2173	ENSP00000358635	1872	-1	1869
ZNF292	6	87864914	87971519	FullGene	8608	ENSP00000358590	8172	1	8162
BACH2	6	90642126	90718563	FullGene	2517	ENSP00000257749	2526	-1	2517
EPHA7	6	93953140	94129070	FullGene	3590	ENSP00000358309	2997	-1	2985
CCNC	6	99991398	100016447	FullGene	1839	ENSP00000428982	852	-1	852
ATG5	6	106494638	106764089	FullGene	4155	ENSP00000343313	828	-1	820
PRDM1	6	106534389	106555361	FullGene	2895	ENSP00000358092	2478	1	2457
FOXO3	6	108882411	108986058	FullGene	2019	ENSP00000339527	2022	1	2019
REV3L	6	111621218	111804091	FullGene	9709	ENSP00000357792	9393	-1	9366
TRAF3IP2	6	111880560	111922467	FullGene	2160	ENSP00000345984	1725	-1	1725
FYN	6	111982941	112041254	FullGene	1866	ENSP00000346671	1614	-1	1607
THEMIS	6	128031085	128222092	FullGene	2161	ENSP00000439594	2043	-1	1924
PTPRK	6	128291338	128841513	FullGene	5943	ENSP00000357190	4419	-1	4409
SGK1	6	134491405	134638624	FullGene	2569	ENSP00000356832	1581	-1	1576
MYB	6	135502602	135539120	FullGene	3077	ENSP00000339992	2286	1	2278
PDE7B	6	136173086	136512978	FullGene	2181	ENSP00000310661	1353	1	1353
IFNGR1	6	137519167	137540482	FullGene	2149	ENSP00000356713	1470	-1	1461
TNFAIP3	6	138192364	138202456	FullGene	2492	ENSP00000237289	2373	1	2372
ECT2L	6	139134384	139223760	FullGene	2966	ENSP00000387388	2715	1	2698
LATS1	6	149982864	150039170	FullGene	3770	ENSP00000437550	3393	-1	3388
ESR1	6	152129031	152420103	FullGene	2151	ENSP00000342630	1788	1	1788
SYNE1	6	152443570	152949492	FullGene	28364	ENSP00000356224	26394	-1	26363
ARID1B	6	157099184	157529062	FullGene	6990	ENSP00000356116	6870	1	5761
TAGAP	6	159456858	159465224	FullGene	2439	ENSP00000356033	2196	-1	2194
CCR6	6	167549566	167550843	FullGene	1234	ENSP00000343952	1125	1	1123
CARD11	7	2946271	2998196	FullGene	3801	ENSP00000380150	3465	-1	3446
TNRC18	7	5347736	5460877	FullGene	9025	ENSP00000382452	8907	-1	8696
ACTB	7	5567378	5569286	FullGene	1266	ENSP00000349960	1128	-1	1114
RAC1	7	6413900	6443690	FullGene+TSS	3062	ENSP00000348461	636	1	636
AHR	7	17336178	17382688	FullGene	2758	ENSP00000242057	2547	1	2530
NFE2L3	7	26192118	26225403	FullGene	1900	ENSP00000056233	2085	1	1852
HNRNPA2B1	7	26231891	26240254	FullGene	1558	ENSP00000346694	1062	-1	1059
ELMO1	7	36895155	37382315	FullGene	3062	ENSP00000312185	2184	-1	2181
GLI3	7	42003927	42262852	FullGene	5351	ENSP00000379258	4743	-1	4736
GCK	7	44184686	44228590	FullGene	2040	ENSP00000223366	1401	-1	1401
IKZF1	7	50358617	50468325	FullGene	2142	ENSP00000331614	1560	1	1553
EGFR	7	55086954	55273420	FullGene	5416	ENSP00000275493	3633	1	3633
CLIP2	7	73731876	73818232	FullGene	3606	ENSP00000378500	3141	1	3133
GTF2I	7	74103452	74173199	FullGene	4370	ENSP00000322542	2997	1	2989
HGF	7	81331896	81399303	FullGene	2650	ENSP00000222390	2187	-1	2178
PCLO	7	82387890	82791908	FullGene	16212	ENSP00000334319	15429	-1	15387
CDK6	7	92244406	92462640	FullGene	1440	ENSP00000265734	981	-1	981
TRRAP	7	98478763	98609978	FullGene	12304	ENSP00000352925	11580	1	11551
CUX1	7	101459282	101926407	FullGene	6511	ENSP00000353401	4551	1	4540
KMT2E	7	104681374	104753805	FullGene	7045	ENSP00000312379	5577	1	5576
ATXN7L1	7	105248259	105517004	FullGene	3507	ENSP00000410759	2586	-1	2582
PIK3CG	7	106519940	106520060	Hotspot	120	ENSP00000392258	3309	1	97
MET	7	116339138	116436179	FullGene	5478	ENSP00000317272	4227	1	4226
POT1	7	124464012	124537282	FullGene	2553	ENSP00000350249	1905	-1	1894
IRF5	7	128582135	128588872	FullGene	1684	ENSP00000349770	1545	1	1539
RAB19	7	140107446	140125950	FullGene	654	ENSP00000275874	795	1	654
BRAF	7	140434343	140624537	FullGene	3355	ENSP00000288602	2301	-1	2291
PRSS1	7	142457350	142460898	FullGene	854	ENSP00000417854	786	1	464
EZH2	7	148504708	148544392	FullGene	3128	ENSP00000320147	2256	-1	2239
KMT2C	7	151833902	152133128	FullGene+TSS	18478	ENSP00000347325	14907	-1	14891
PTPRN2	7	157333063	158380365	FullGene	3958	ENSP00000385464	3117	-1	3116
MFHAS1	8	8643488	8750568	FullGene	3238	ENSP00000276282	3159	-1	3152
XKR6	8	10755461	11058848	FullGene	2160	ENSP00000416707	1926	-1	1920
BLK	8	11400734	11421617	FullGene	1689	ENSP00000259089	1518	1	1515
ATP6V1B2	8	20054917	20082876	FullGene	2034	ENSP00000276390	1536	1	1522
EGR3	8	22547985	22550457	FullGene	1282	ENSP00000318057	1164	-1	1162
ADAM7	8	24298587	24384340	FullGene	3248	ENSP00000370166	2331	1	2316
WHSC1L1	8	38133158	38205689	FullGene	4452	ENSP00000313983	4314	-1	4164
FGFR1	8	38271113	38315082	FullGene	3800	ENSP00000393312	2562	-1	2549
KAT6A	8	41789722	41906495	FullGene	6403	ENSP00000265713	6015	-1	6006
IKBKB	8	42128878	42188949	FullGene	3111	ENSP00000430684	2271	1	2241
SOX17	8	55372458	55372578	Hotspot	120	ENSP00000297316	1245	1	97
LYN	8	56854418	56922669	FullGene	1707	ENSP00000428924	1539	1	1539
PREX2	8	68864570	69143650	FullGene	6956	ENSP00000288368	4821	1	4821
KCNB2	8	73479969	73850326	FullGene	2735	ENSP00000430846	2736	1	2735
ZFHX4	8	77616323	77776801	FullGene	11127	ENSP00000430497	10851	1	10831
CNBD1	8	88365838	88365958	Hotspot	120	ENSP00000430073	1311	1	95
PABPC1	8	101716512	101733811	FullGene	2217	ENSP00000313007	1911	-1	1900
UBR5	8	103266529	103424491	FullGene	8903	ENSP00000429084	8400	-1	8352
ANGPT1	8	108264082	108509786	FullGene	1494	ENSP00000428340	1497	-1	1476
RAD21	8	117859738	117878968	FullGene	1946	ENSP00000297338	1896	-1	1877
MAL2	8	120220711	120255752	FullGene	580	ENSP00000475434	531	1	531
COL14A1	8	121160065	121383490	FullGene	6624	ENSP00000297848	5391	1	5347
MYC	8	128748794	128753222	FullGene	1560	ENSP00000367207	1365	1	1365
TG	8	133879218	134147038	FullGene	10675	ENSP00000220616	8307	1	8307
JAK2	9	5021980	5126797	FullGene	4796	ENSP00000371067	3399	1	3399
CD274	9	5456079	5467910	FullGene	1166	ENSP00000370989	873	1	873
PDCD1LG2	9	5522514	5570016	FullGene	1071	ENSP00000380855	822	1	822
PTPRD	9	8317848	8733871	FullGene	6812	ENSP00000370593	5739	-1	5720
PSIP1	9	15465488	15510210	FullGene	2228	ENSP00000370114	1593	-1	1593
CDKN2A.p16INK4a	9	21968174	21974871	FullGene	1116	ENSP00000307101	471	-1	471
CDKN2A.p14arf	9	21994113	21994353	FullGene	240	ENSP00000462950	399	-1	193
CDKN2B	9	22005985	22008952	FullGene	498	ENSP00000276925	417	-1	417
PAX5	9	36840534	37034065	FullGene	1800	ENSP00000350844	1176	-1	1176
GRHPR	9	37422728	37436778	FullGene	1810	ENSP00000475569	1077	1	1055
KLF9	9	73002691	73028279	FullGene	734	ENSP00000366330	735	-1	734
TMEM2	9	74300112	74365289	FullGene	4495	ENSP00000366243	4152	-1	4139
GNAQ	9	80336213	80646203	FullGene	1680	ENSP00000286548	1080	-1	1080
HNRNPK	9	86584250	86593198	FullGene	2048	ENSP00000365458	1395	-1	1386
SYK	9	93606180	93657906	FullGene	2156	ENSP00000364907	1908	1	1908
PTCH1	9	98209193	98279102	FullGene	4773	ENSP00000332353	4344	-1	4335
TGFBR1	9	101867476	101911584	FullGene	1756	ENSP00000447297	1524	1	1493
KLF4	9	110247999	110251510	FullGene	1920	ENSP00000363804	1440	-1	1430
PPP6C	9	127911895	127952001	FullGene	1560	ENSP00000392147	1029	-1	1022
FAM102A	9	130705433	130742416	FullGene	1457	ENSP00000362187	1155	-1	1152
ABL1	9	133589706	133761070	FullGene	3632	ENSP00000361423	3450	1	3447
TSC1	9	135771622	135804266	FullGene	3716	ENSP00000298552	3495	-1	3478
RXRA	9	137328292	137328412	Hotspot	120	ENSP00000419692	1389	1	100
NOTCH1	9	139388810	139440520	FullGene+TSS	11423	ENSP00000277541	7668	-1	7666
MAMDC4	9	139746831	139755094	FullGene	3993	ENSP00000411339	3651	1	3615
TRAF2	9	139793192	139820353	FullGene	1658	ENSP00000352685	1662	1	1516
IL2RA	10	6054786	6104142	FullGene	1128	ENSP00000369293	819	-1	819
PRKCQ	10	6436298	6557098	FullGene	2502	ENSP00000263125	2121	-1	2102
GATA3	10	8097558	8116037	FullGene	1796	ENSP00000368632	1335	1	1335
ZEB1	10	31608132	31816192	FullGene	3859	ENSP00000354487	3378	1	3366
KIF5B	10	32304462	32344898	FullGene	3406	ENSP00000307078	2892	-1	2870
RET	10	43572682	43623717	FullGene	3718	ENSP00000347942	3345	1	3334
HNRNPF	10	43882048	43883368	FullGene	1320	ENSP00000349573	1248	-1	1248
AGAP6	10	51768580	51768700	Hotspot	120	ENSP00000400972	2061	1	120
ARID5B	10	63661419	63852789	FullGene	3748	ENSP00000279873	3567	1	3553
KAT6B	10	76602565	76790875	FullGene	7225	ENSP00000287239	6222	1	6045
ZMIZ1	10	80961359	81072512	FullGene	3455	ENSP00000334474	3204	1	3199
PTEN	10	89624205	89725256	FullGene	1677	ENSP00000361021	1212	1	1212
FAS	10	90750588	90774207	FullGene	1375	ENSP00000347979	1008	1	1008
LCOR	10	98592048	98744891	FullGene	7169	ENSP00000360144	1302	1	1292
CHUK	10	101949309	101989296	FullGene	2685	ENSP00000359424	2238	-1	2229
HIF1AN	10	102295715	102307932	FullGene	1192	ENSP00000299163	1050	1	1039
NFKB2	10	104155666	104162130	FullGene	3071	ENSP00000358983	2703	1	2692
SUFU	10	104263817	104389927	FullGene	2320	ENSP00000358918	1455	1	1379
NT5C2	10	104849428	104934724	FullGene	2896	ENSP00000383960	1686	-1	1686
SORCS1	10	108333839	108924284	FullGene	4356	ENSP00000345964	3597	-1	3581
GPAM	10	113913305	113941551	FullGene	3479	ENSP00000265276	2487	-1	2487
TCF7L2	10	114710516	114925731	FullGene	2336	ENSP00000348274	1860	1	1845
FGFR2	10	123239332	123353336	FullGene	3744	ENSP00000410294	2469	-1	2469
ATE1	10	123468910	123687964	FullGene	2284	ENSP00000358039	1557	-1	1542
MGMT	10	131265460	131565261	FullGene	756	ENSP00000302111	717	1	717
SPRN	10	135236729	135237185	FullGene	456	ENSP00000433712	456	-1	456
HRAS	11	532635	534326	FullGene	720	ENSP00000380723	570	-1	570
BRSK2	11	1411500	1482269	FullGene	3366	ENSP00000371614	2301	1	2297
INS	11	2181034	2182227	FullGene	480	ENSP00000380432	333	-1	333
TSPAN32	11	2323356	2339183	FullGene	1410	ENSP00000182290	963	1	963
CDKN1C	11	2905003	2906719	FullGene	1097	ENSP00000413720	951	-1	950
LMO1	11	8246155	8290044	FullGene	694	ENSP00000338207	471	-1	465
WEE1	11	9595480	9614865	FullGene	2375	ENSP00000402084	1941	1	1938
SWAP70	11	9685716	9771524	FullGene	2078	ENSP00000315630	1758	1	1758
PIK3C2A	11	17111255	17191295	FullGene	6878	ENSP00000265970	5061	-1	5061
MYOD1	11	17741275	17743108	FullGene	1335	ENSP00000250003	963	1	951
WT1	11	32410604	32456906	FullGene	2011	ENSP00000331327	1554	-1	1548
LMO2	11	33880901	33891318	FullGene	908	ENSP00000257818	684	-1	683
TRAF6	11	36511387	36523065	FullGene	1658	ENSP00000433623	1569	-1	1568
MS4A1	11	60229847	60235941	FullGene	975	ENSP00000433277	894	1	894
SDHAF2	11	61197576	61213538	FullGene	792	ENSP00000301761	501	1	490
MEN1	11	64571806	64577581	FullGene	1952	ENSP00000366530	1848	-1	1830
EHD1	11	64621804	64647152	FullGene	1769	ENSP00000320516	1605	-1	1604
SYVN1	11	64895846	64901072	FullGene	2042	ENSP00000366395	1854	-1	1838
RELA	11	65421848	65430360	FullGene	2077	ENSP00000384273	1656	-1	1655
CCND1	11	69456060	69466118	FullGene	1214	ENSP00000227507	888	1	888
EED	11	85917456	85989564	FullGene	1940	ENSP00000338186	1401	1	1388
BIRC3	11	102195240	102207833	FullGene	2141	ENSP00000263464	1815	1	1811
BIRC2	11	102219382	102248914	FullGene	2183	ENSP00000227758	1857	1	1853
CUL5	11	107880026	107975111	FullGene	2583	ENSP00000376808	2343	1	2324
NPAT	11	108029647	108094003	FullGene	5528	ENSP00000278612	4284	-1	4270
ATM	11	108095414	108239910	FullGene+TSS	16220	ENSP00000388058	9171	1	9170
DDX10	11	108535880	108811150	FullGene	3028	ENSP00000314348	2628	1	2609
POU2AF1	11	111224985	111275416	FullGene	1061	ENSP00000376786	771	-1	760
BTG4	11	111338341	111369501	FullGene	921	ENSP00000348300	672	-1	672
PPP2R1B	11	111597674	111637088	FullGene	2584	ENSP00000311344	2004	-1	2002
NCAM1	11	112832300	113146108	FullGene	4454	ENSP00000474028	2724	1	2575
KMT2A	11	118307227	118392887	FullGene	12739	ENSP00000436786	11919	1	11892
CXCR5	11	118754616	118765372	FullGene	1186	ENSP00000292174	1119	1	1117
CBL	11	119077117	119170527	FullGene	3698	ENSP00000264033	2721	1	2635
HSPA8	11	122928441	122932032	FullGene	1940	ENSP00000437125	1941	-1	1940
ETS1	11	128332255	128443050	FullGene	1663	ENSP00000376436	1458	-1	1449
OPCML	11	132290076	133402248	FullGene	1290	ENSP00000445496	1065	-1	1058
CHD4	12	6679790	6715549	FullGene	8515	ENSP00000312419	5823	-1	5817
PTPN6	12	7055835	7070083	FullGene	2386	ENSP00000391592	1875	1	1872
KLRG1	12	9142212	9162669	FullGene	770	ENSP00000266551	588	1	588
KLRK1	12	10525711	10541449	FullGene	872	ENSP00000240618	651	-1	651
ETV6	12	11803017	12043987	FullGene	1920	ENSP00000379658	1359	1	1359
CDKN1B	12	12870770	12874189	FullGene	840	ENSP00000379629	618	1	618
ETNK1	12	22778097	22837912	FullGene	1987	ENSP00000266517	1359	1	1359
LRMP	12	25157275	25261059	FullGene	5883	ENSP00000346442	1500	1	1500
KRAS	12	25362727	25398322	FullGene	840	ENSP00000256078	570	-1	570
BHLHE41	12	26274998	26277741	FullGene	1581	ENSP00000242728	1449	-1	1447
ANO6	12	45610079	45833721	FullGene	3810	ENSP00000409126	2796	1	2776
ARID2	12	46123194	46298908	FullGene+TSS	7111	ENSP00000335044	5508	1	5505
HDAC7	12	48177586	48213618	FullGene	4086	ENSP00000369984	3045	-1	3038
KMT2D	12	49415548	49449142	FullGene	19104	ENSP00000301067	16614	-1	15416
PRPF40B	12	50017314	50037988	FullGene	3418	ENSP00000448073	2679	1	2674
FAM186A	12	50720974	50790267	FullGene	7262	ENSP00000329995	7056	-1	7044
RARG	12	53605459	53621329	FullGene	1632	ENSP00000388510	1365	-1	1365
NFE2	12	54686157	54689035	FullGene	1126	ENSP00000312436	1122	-1	1120
ERBB3	12	56474065	56495875	FullGene	5778	ENSP00000267101	4029	1	4029
IL23A	12	56732828	56733888	FullGene	591	ENSP00000228534	570	1	570
STAT2	12	56737172	56750350	FullGene	3223	ENSP00000315768	2556	-1	2545
STAT6	12	57490354	57502063	FullGene	2989	ENSP00000300134	2544	-1	2532
CDK4	12	58142293	58145511	FullGene	1396	ENSP00000257904	912	-1	911
PTPRB	12	70915220	71031208	FullGene	7255	ENSP00000334928	6648	-1	6640
BTG1	12	92537855	92539311	FullGene	508	ENSP00000256015	516	-1	508
UBE2N	12	93803774	93835705	FullGene	805	ENSP00000316176	459	-1	458
SOCS2	12	93966673	93976870	FullGene	1028	ENSP00000339428	597	1	597
SELPLG	12	109016844	109025716	FullGene	1362	ENSP00000228463	1287	-1	1285
HVCN1	12	111065915	111121100	FullGene	1117	ENSP00000242607	822	-1	822
SH2B3	12	111855949	111886106	FullGene	2038	ENSP00000345492	1728	1	1727
ATXN2	12	111889810	112037318	FullGene	5205	ENSP00000366843	3942	-1	3915
ALDH2	12	112204783	112247422	FullGene	1849	ENSP00000261733	1554	1	1545
TMEM116	12	112369424	112443127	FullGene	1597	ENSP00000447731	1014	-1	1014
PTPN11	12	112856862	112943700	FullGene	2344	ENSP00000340944	1782	1	1777
DTX1	12	113495997	113534744	FullGene	2008	ENSP00000257600	1863	1	1862
NOS1	12	117653061	117768874	FullGene	4739	ENSP00000337459	4407	-1	4384
HNF1A	12	121416554	121439051	FullGene	2520	ENSP00000443112	1989	1	1989
ORAI1	12	122064647	122079549	FullGene	909	ENSP00000328216	912	1	909
SETD1B	12	122242643	122268145	FullGene	5937	ENSP00000474253	5901	1	5895
BCL7A	12	122459983	122497093	FullGene	833	ENSP00000445868	696	1	696
IL31	12	122656958	122658771	FullGene	599	ENSP00000366234	495	-1	495
POLE	12	133253124	133253244	Hotspot	120	ENSP00000322570	6861	-1	108
LATS2	13	21549009	21620165	FullGene	3270	ENSP00000372035	3267	-1	3257
PABPC3	13	25670336	25672232	FullGene	1893	ENSP00000281589	1896	1	1893
PDX1	13	28494271	28498839	FullGene	976	ENSP00000370421	852	1	840
FLT3	13	28578190	28674686	FullGene	3292	ENSP00000370369	2991	-1	2948
BRCA2	13	32890570	32972962	FullGene	12011	ENSP00000369497	10257	1	10255
NBEA	13	35516957	36245142	FullGene	10124	ENSP00000440951	8841	1	8786
FREM2	13	39261481	39454924	FullGene	9512	ENSP00000280481	9510	1	9467
FOXO1	13	41133608	41240433	FullGene	2031	ENSP00000368880	1968	-1	1817
RB1	13	48877964	49054230	FullGene	4277	ENSP00000267163	2787	1	2787
DIS3	13	73333914	73355970	FullGene	3236	ENSP00000366997	2877	-1	2866
KLF5	13	73628860	73650054	FullGene+TSS	2488	ENSP00000366915	1374	1	1314
SOX21	13	95363472	95364303	FullGene	830	ENSP00000366144	831	-1	830
HS6ST3	13	96743116	97485452	FullGene	1414	ENSP00000365895	1416	1	1414
GPR183	13	99947313	99948399	FullGene	1080	ENSP00000365596	1086	-1	1080
ERCC5	13	103527831	103527951	Hotspot	120	ENSP00000347978	3561	1	120
CHD8	14	21853771	21900032	FullGene	8373	ENSP00000451601	7746	-1	7728
AJUBA	14	23442594	23452104	FullGene+TSS	2746	ENSP00000262713	1617	-1	1617
CIDEB	14	24774784	24777103	FullGene	1080	ENSP00000451089	660	-1	660
NFATC4	14	24836260	24846937	FullGene	3420	ENSP00000388910	2895	1	2876
NFKBIA	14	35871182	35873850	FullGene	1080	ENSP00000216797	954	-1	954
PAX9	14	37131216	37145709	FullGene	1440	ENSP00000355245	1026	1	1026
FOXA1	14	38060527	38064201	FullGene	1435	ENSP00000250448	1419	-1	1245
MDGA2	14	47311118	48143999	FullGene	3476	ENSP00000400011	3078	-1	3067
MAX	14	65543167	65569098	FullGene	840	ENSP00000351490	483	-1	483
ZFP36L1	14	69256264	69259686	FullGene	1080	ENSP00000388402	1017	-1	996
YLPM1	14	75230192	75322042	FullGene	6830	ENSP00000324463	6441	1	6422
TSHR	14	81422024	81610697	FullGene	2864	ENSP00000441235	2295	1	2291
SERPINA1	14	94844785	94849574	FullGene	1275	ENSP00000390299	1257	-1	1256
DICER1	14	95557569	95560524	Hotspot	240	ENSP00000343745	5769	-1	209
TCL1A	14	96178055	96180403	FullGene	537	ENSP00000451506	345	-1	345
BCL11B	14	99640487	99737586	FullGene	2733	ENSP00000349723	2685	-1	2671
YY1	14	100705581	100743937	FullGene	1423	ENSP00000262238	1245	1	1244
TRAF3	14	103336538	103372121	FullGene	1895	ENSP00000454207	1707	1	1701
AKT1	14	105236657	105259017	FullGene	2234	ENSP00000451828	1443	-1	1443
TMEM121	14	105995171	105996131	FullGene	960	ENSP00000376304	960	1	960
EMC7	15	34376534	34394040	FullGene	768	ENSP00000256545	729	-1	729
PHGR1	15	40645403	40648504	FullGene	471	ENSP00000410024	249	1	249
INO80	15	41272420	41388508	FullGene	5347	ENSP00000355205	4671	-1	4662
MGA	15	41952356	42059499	FullGene+TSS	11158	ENSP00000457035	9198	1	9131
SPTBN5	15	42140760	42185695	FullGene	11472	ENSP00000317790	11025	-1	11010
TP53BP1	15	43699580	43785298	FullGene	6629	ENSP00000371475	5934	-1	5895
B2M	15	45003717	45008594	FullGene	600	ENSP00000453023	369	1	369
MYO5A	15	52605892	52821050	FullGene	7274	ENSP00000350945	5643	-1	5591
RFX7	15	56379626	56535483	FullGene	4775	ENSP00000397644	4383	-1	4373
RORA	15	60789653	61521417	FullGene	2795	ENSP00000261523	1671	-1	1669
MAP2K1	15	66679665	66782956	FullGene	1800	ENSP00000302486	1182	1	1182
PIAS1	15	68346616	68480173	FullGene	2680	ENSP00000438574	1962	1	1951
HCN4	15	73614821	73660611	FullGene	3607	ENSP00000261917	3612	-1	3607
NTRK3	15	88423538	88726745	Hotspot	240	ENSP00000354207	2520	-1	192
WDR93	15	90244977	90286632	FullGene	2461	ENSP00000268130	2061	1	2061
IDH2	15	90627481	90645624	FullGene	1915	ENSP00000331897	1359	-1	1359
CHD2	15	93444467	93567935	FullGene	6728	ENSP00000377747	5487	1	5470
AXIN1	16	338125	397025	FullGene	2646	ENSP00000262320	2589	-1	2573
TSC2	16	2098212	2138611	FullGene	6638	ENSP00000219476	5424	1	5386
PKD1	16	2139721	2185594	FullGene	15401	ENSP00000262304	12912	-1	12530
CREBBP	16	3777689	3929935	FullGene	9041	ENSP00000262367	7329	-1	7257
USP7	16	8987848	9069134	FullGene	4473	ENSP00000343535	3309	-1	3287
GRIN2A	16	9857376	9858496	Hotspot	240	ENSP00000379818	4395	-1	240
CIITA	16	10960146	11017182	FullGene	4419	ENSP00000316328	3393	1	3390
SOCS1	16	11348590	11349352	FullGene	761	ENSP00000329418	636	-1	635
PALB2	16	23614764	23652514	FullGene	3960	ENSP00000261584	3561	-1	3407
PRKCB	16	23847496	24231434	FullGene	2767	ENSP00000305355	2022	1	2013
IL4R	16	27351499	27375596	FullGene	3309	ENSP00000379111	2478	1	2475
LAT	16	28996155	29001628	FullGene	1517	ENSP00000378845	810	1	810
CORO1A	16	30194340	30200292	FullGene	1586	ENSP00000219150	1386	1	1373
CYLD	16	50783609	50830419	FullGene	3229	ENSP00000308928	2871	1	2867
CBFB	16	67063291	67132706	FullGene	720	ENSP00000415151	564	1	564
CTCF	16	67644736	67671775	FullGene	2173	ENSP00000264010	2184	1	2173
RLTPR	16	67679109	67691424	FullGene	5319	ENSP00000334958	4308	1	4290
DPEP2	16	68021408	68034429	FullGene	1693	ENSP00000377430	1461	-1	1444
CDH1	16	68771297	68772278	Hotspot	240	ENSP00000261769	2649	1	127
ZFHX3	16	72821002	72994098	FullGene	11112	ENSP00000268489	11112	-1	10351
PLCG2	16	81819594	81991642	FullGene	5051	ENSP00000352336	3798	1	3797
IRF8	16	85936420	85954888	FullGene	1666	ENSP00000268638	1281	1	1281
ZFPM1	16	88520006	88601387	FullGene	3391	ENSP00000326630	3021	1	3015
RPA1	17	1733344	1800476	FullGene	2245	ENSP00000254719	1851	1	1851
GPS2	17	7216056	7218384	FullGene	1486	ENSP00000379841	984	-1	901
TP53	17	7571630	7591108	FullGene+TSS	3560	ENSP00000269305	1182	-1	1181
KDM6B	17	7748872	7756839	FullGene	5201	ENSP00000254846	5049	1	5031
MAP2K4	17	11924111	12044580	FullGene	1940	ENSP00000410402	1233	1	1233
NCOR1	17	15935583	16097889	FullGene	10241	ENSP00000268712	7323	-1	7224
GRAP	17	18925138	18950260	FullGene	968	ENSP00000284154	654	-1	651
NOS2	17	26084265	26125840	FullGene	3875	ENSP00000327251	3462	-1	3457
NF1	17	29422309	29701221	FullGene	12223	ENSP00000351015	8520	1	8520
SUZ12	17	30264265	30326022	FullGene	2611	ENSP00000316578	2220	1	2220
HNF1B	17	36047324	36104883	FullGene	2160	ENSP00000225893	1674	-1	1674
CDK12	17	37676148	37676268	Hotspot	120	ENSP00000398880	4473	1	60
ERBB2	17	37856467	37884299	FullGene	5441	ENSP00000269571	3768	1	3768
IKZF3	17	37922042	38020436	FullGene	1852	ENSP00000344544	1530	-1	1529
RARA	17	38487470	38512478	FullGene	1778	ENSP00000377648	1437	1	1437
CCR7	17	38710993	38721716	FullGene	1317	ENSP00000246657	1137	-1	1137
STAT5B	17	40353758	40384141	FullGene	2646	ENSP00000293328	2364	-1	2324
STAT5A	17	40441433	40462748	FullGene	2607	ENSP00000341208	2385	1	2352
STAT3	17	40467730	40500530	FullGene	2915	ENSP00000264657	2313	-1	2201
BRCA1	17	41197636	41276133	FullGene	6956	ENSP00000418960	5655	-1	5655
LRRC37A	17	44373565	44415124	FullGene	1330	ENSP00000326324	5103	1	1109
NSF	17	44668087	44833258	FullGene	3001	ENSP00000381293	2235	1	2235
ITGB3	17	45331206	45387597	FullGene	2683	ENSP00000452786	2367	1	2367
HOXB3	17	46627633	46629852	FullGene	1488	ENSP00000417207	1296	-1	1294
SPOP	17	47677691	47700193	FullGene	1940	ENSP00000377001	1125	-1	1124
RNF43	17	56432265	56492992	FullGene	2974	ENSP00000385328	2352	-1	2352
PPM1D	17	58677290	58740934	FullGene+TSS	2613	ENSP00000306682	1818	1	1817
CD79B	17	62006574	62009647	FullGene	1020	ENSP00000376544	693	-1	693
GNA13	17	63010360	63052630	FullGene	1080	ENSP00000400717	1134	-1	971
AXIN2	17	63526036	63554750	FullGene	3120	ENSP00000302625	2532	-1	2532
PRKAR1A	17	66511508	66526623	FullGene	1800	ENSP00000351410	1146	1	1146
SOX9	17	70117507	70120607	FullGene	1671	ENSP00000245479	1530	1	1422
GRB2	17	73314800	73389730	FullGene	835	ENSP00000376347	654	-1	651
H3F3B	17	73774619	73775311	FullGene	691	ENSP00000254810	411	-1	411
SRSF2	17	74732214	74733332	FullGene	836	ENSP00000376276	666	-1	666
SOCS3	17	76354498	76355176	FullGene	677	ENSP00000330341	678	-1	677
ACTG1	17	79477715	79479378	FullGene	1245	ENSP00000331514	1128	-1	1125
NOTUM	17	79910836	79918785	FullGene	1810	ENSP00000387310	1491	-1	1491
ZNF750	17	80787965	80798708	FullGene+TSS	2688	ENSP00000269394	2172	-1	2172
ANKRD12	18	9182414	9281124	FullGene	6549	ENSP00000262126	6189	1	6180
PTPN2	18	12785772	12884166	FullGene	2096	ENSP00000311857	1248	-1	1248
KLHL14	18	30254619	30352088	FullGene	2237	ENSP00000352314	1887	-1	1883
SETBP1	18	42281311	42643663	FullGene	5039	ENSP00000282030	4791	1	4784
SMAD2	18	45368139	45423129	FullGene	2038	ENSP00000262160	1404	-1	1404
SMAD4	18	48573360	48604851	FullGene	2273	ENSP00000381452	1659	1	1659
MALT1	18	56338875	56415074	FullGene	2914	ENSP00000319279	2475	1	2459
BCL2	18	60795857	60986026	FullGene	1239	ENSP00000381185	720	-1	719
SBNO2	19	1108218	1154288	FullGene	4660	ENSP00000354733	4101	-1	4096
STK11	19	1206877	1226669	FullGene	1890	ENSP00000324856	1302	1	1302
DAZAP1	19	1407726	1434911	FullGene	1775	ENSP00000233078	1224	1	1224
RPS15	19	1438366	1440461	FullGene	861	ENSP00000466010	459	1	459
TCF3	19	1611705	1650271	FullGene	3068	ENSP00000378813	1977	-1	1972
GADD45B	19	2476318	2477602	FullGene	745	ENSP00000467490	531	1	531
GNA11	19	3094644	3121201	FullGene	1610	ENSP00000078429	1080	1	1058
ZFR2	19	3805946	3869048	FullGene	3420	ENSP00000262961	2820	-1	2820
ZBTB7A	19	4047749	4055230	FullGene	1752	ENSP00000323670	1755	-1	1752
MAP2K2	19	4090590	4123884	FullGene	1794	ENSP00000262948	1203	-1	1203
CD70	19	6583310	6591013	FullGene	847	ENSP00000395294	627	-1	627
TNFSF14	19	6664936	6670080	FullGene	884	ENSP00000469049	723	-1	723
VAV1	19	6772818	6857151	FullGene	3506	ENSP00000472929	2538	1	2538
CAMSAP3	19	7660888	7682943	FullGene	4223	ENSP00000416797	3831	1	3825
MUC16	19	8959596	9121048	FullGene	47052	ENSP00000381008	43524	-1	43445
S1PR2	19	10334519	10335581	FullGene	1060	ENSP00000466933	1062	-1	1060
TYK2	19	10461509	10489082	FullGene	4156	ENSP00000431885	3564	-1	3550
KEAP1	19	10597290	10610749	FullGene	2160	ENSP00000171111	1875	-1	1875
DNM2	19	10828918	10944136	FullGene	3796	ENSP00000373905	2613	1	2613
SMARCA4	19	11094818	11172535	FullGene	7156	ENSP00000350720	5040	1	4916
EPOR	19	11488659	11494886	FullGene	2018	ENSP00000222139	1527	-1	1526
JUNB	19	12902585	12903629	FullGene	1042	ENSP00000303315	1044	1	1042
CALR	19	13049478	13054811	FullGene	1598	ENSP00000320866	1254	1	1171
NOTCH3	19	15271533	15312046	FullGene+TSS	8625	ENSP00000263388	6966	-1	6512
KLF2	19	16435712	16437842	FullGene	1112	ENSP00000248071	1068	1	1067
JAK3	19	17937551	17955226	FullGene	3598	ENSP00000432511	3375	-1	3347
PIK3R2	19	18266685	18280212	FullGene	3103	ENSP00000222254	2187	1	2129
MEF2B	19	19256502	19261595	FullGene	1336	ENSP00000386374	1128	-1	1128
CEBPA	19	33792223	33793332	FullGene	865	ENSP00000427514	1077	-1	833
UBA2	19	34919337	34960126	FullGene	2340	ENSP00000246548	1923	1	1919
WTIP	19	34972879	34991174	FullGene	1647	ENSP00000270288	1965	1	1281
KMT2B	19	36208920	36229458	FullGene	8626	ENSP00000398837	8148	1	8128
MAP4K1	19	39078362	39109474	FullGene	3880	ENSP00000465039	2502	-1	2404
CD79A	19	42381353	42385050	FullGene	840	ENSP00000221972	681	1	681
ERF	19	42752616	42759200	FullGene	1747	ENSP00000222329	1647	-1	1645
CIC	19	42775884	42799365	FullGene	9114	ENSP00000459719	7545	1	7424
CBLC	19	45281188	45303728	FullGene	1558	ENSP00000270279	1425	1	1423
ERCC2	19	45854872	45873855	FullGene	3730	ENSP00000375809	2283	-1	2282
ARHGAP35	19	47421912	47503946	FullGene	4800	ENSP00000385720	4500	1	4500
BAX	19	49458142	49464931	FullGene	1003	ENSP00000293288	657	1	657
PPP2R1A	19	52693328	52729285	FullGene	2828	ENSP00000324804	1770	1	1769
CNOT3	19	54646666	54659145	FullGene	3002	ENSP00000221232	2262	1	2243
KIR3DL2	19	55363452	55377910	FullGene	615	ENSP00000325525	1368	1	548
CSNK2A1	20	454503	489204	FullGene	2259	ENSP00000339247	1176	-1	1171
SIRPA	20	1876072	1918214	FullGene	1728	ENSP00000382941	1527	1	1518
PAK7	20	9546643	9546763	Hotspot	120	ENSP00000367679	2160	-1	120
FOXA2	20	22562443	22564932	FullGene	1560	ENSP00000400341	1392	-1	1384
CD93	20	23064538	23066829	FullGene	2050	ENSP00000246006	1959	-1	1955
ASXL1	20	30945900	31025187	FullGene+TSS	6264	ENSP00000364839	4626	1	4623
DNMT3B	20	31367876	31395709	FullGene	3366	ENSP00000328547	2562	1	2550
PLCG1	20	39766281	39809210	FullGene	4751	ENSP00000244007	3876	1	3872
PTPRT	20	40944359	41306749	Hotspot	240	ENSP00000362294	4383	-1	237
HNF4A	20	43030009	43058353	FullGene	1915	ENSP00000312987	1425	1	1425
PTPN1	20	49127036	49199300	FullGene	1530	ENSP00000360683	1308	1	1308
ZFP64	20	50701095	50808212	FullGene	3818	ENSP00000216923	2046	-1	2044
ZNF217	20	52185654	52199365	FullGene	3307	ENSP00000360526	3147	-1	3145
GNAS	20	57428274	57485930	FullGene	4240	ENSP00000360141	3114	1	3113
ITSN1	21	35091087	35260604	FullGene	6512	ENSP00000370719	5166	1	5142
RUNX1	21	36164429	36421227	FullGene	1915	ENSP00000300305	1443	-1	1443
ERG	21	39755284	39947664	FullGene	2160	ENSP00000414150	1461	-1	1461
BACE2	21	42540190	42647551	FullGene	1597	ENSP00000332979	1557	1	1548
UBASH3A	21	43824052	43867304	FullGene	2328	ENSP00000317327	1986	1	1982
U2AF1	21	44513155	44527618	FullGene	1370	ENSP00000369629	723	-1	723
RRP1	21	45209510	45223655	FullGene	1910	ENSP00000417464	1386	1	1376
AIRE	21	45705889	45717634	FullGene	1872	ENSP00000291582	1638	1	1636
LZTR1	22	21336660	21351638	FullGene	3026	ENSP00000215739	2523	1	2516
UBE2L3	22	21903738	21975958	FullGene	903	ENSP00000400906	639	1	639
MAPK1	22	22123490	22221714	FullGene	1320	ENSP00000215832	1083	-1	1067
IGLL5	22	23230233	23237874	FullGene	546	ENSP00000436353	648	1	546
BCR	22	23523147	23657724	FullGene	4205	ENSP00000303507	3816	1	3812
SMARCB1	22	24128904	24176407	FullGene+TSS	2232	ENSP00000340883	1185	1	1185
TTC28	22	28378208	29025818	FullGene	7701	ENSP00000381003	7446	-1	7300
CHEK2	22	29083838	29138088	FullGene+TSS	3133	ENSP00000372023	1761	-1	1631
XBP1	22	29191162	29196512	FullGene	1290	ENSP00000343155	1131	-1	1121
EWSR1	22	29664272	29696191	FullGene	2861	ENSP00000400142	1986	1	1969
NF2	22	29999984	30090826	FullGene	2073	ENSP00000344666	1788	1	1765
SLC5A1	22	32439268	32506200	FullGene	2212	ENSP00000266088	1995	1	1995
CSF2RB	22	37318227	37334544	FullGene	2857	ENSP00000385271	2712	1	2706
IL2RB	22	37515105	37540218	FullGene	2105	ENSP00000216223	1656	-1	1655
SYNGR1	22	39746004	39777919	FullGene	1301	ENSP00000332287	702	1	702
TNRC6B	22	40574081	40719291	FullGene	6995	ENSP00000401946	5502	1	5345
MKL1	22	40807393	40948350	FullGene	4069	ENSP00000310880	462	1	0
EP300	22	41488995	41575008	FullGene	9025	ENSP00000263253	7245	1	7244
SBF1	22	50885570	50913302	FullGene	6712	ENSP00000370196	5682	-1	5642
CRLF2	X	1314831	1331547	FullGene	1195	ENSP00000370979	771	-1	771
P2RY8	X	1584371	1585451	Hotspot	1080	ENSP00000370697	1080	-1	1080
TLR8	X	12924766	12940285	FullGene	3360	ENSP00000312082	3180	1	3177
TMSB4X	X	12994852	12994972	Hotspot	120	ENSP00000414376	135	1	35
PIGA	X	15339580	15353689	FullGene	1920	ENSP00000369820	1455	-1	1455
ZRSR2	X	15808578	15841372	FullGene	1932	ENSP00000303015	1449	1	1448
EIF1AX	X	20146366	20159810	FullGene	840	ENSP00000368927	435	-1	435
IL1RAPL1	X	28807441	29973937	FullGene	2174	ENSP00000368278	2091	1	2091
CYBB	X	37639292	37670166	FullGene	1861	ENSP00000367851	1713	1	1691
BCOR	X	39911327	39937199	FullGene	6120	ENSP00000367705	5268	-1	5268
ATP6AP2	X	40440276	40465007	FullGene	1455	ENSP00000367697	1053	1	1042
USP9X	X	40982869	41091777	FullGene	7900	ENSP00000316357	7713	1	7673
DDX3X	X	41193467	41206992	FullGene	3135	ENSP00000382840	1989	1	1920
GPR34	X	41554886	41556032	FullGene	1144	ENSP00000367384	1146	1	1144
KDM6A	X	44732709	44970701	FullGene	6171	ENSP00000372355	4227	1	4227
RBM10	X	47004014	47046055	FullGene+TSS	4794	ENSP00000366829	2793	1	2791
UBA1	X	47057601	47074328	FullGene	3822	ENSP00000366568	3177	1	3177
ARAF	X	47422354	47430856	FullGene	2065	ENSP00000366244	1821	1	1821
GATA1	X	48649506	48652625	FullGene	1675	ENSP00000365858	1242	1	1239
PIM2	X	48771407	48776288	FullGene	1192	ENSP00000365692	936	-1	936
FOXP3	X	49107794	49115749	FullGene	1794	ENSP00000451208	1371	-1	1371
SHROOM4	X	50339694	50557020	FullGene	4537	ENSP00000289292	4482	-1	4476
TSPYL2	X	53111680	53117121	FullGene	2155	ENSP00000364591	2082	1	2080
KDM5C	X	53222149	53254854	FullGene+TSS	5393	ENSP00000364550	4683	-1	4647
SMC1A	X	53407005	53449554	FullGene	3997	ENSP00000323421	3702	-1	3702
AMER1	X	63405966	63413220	FullGene	3591	ENSP00000329117	3408	-1	3346
AR	X	66764927	66943725	FullGene	3231	ENSP00000363822	2763	1	2602
MED12	X	70338593	70362106	FullGene	9387	ENSP00000333125	6543	1	6444
NONO	X	70510487	70519960	FullGene	1751	ENSP00000276079	1416	1	1416
CXCR3	X	70836214	70838353	FullGene	1366	ENSP00000362795	1248	-1	1246
ATRX	X	76763829	77041538	FullGene	7911	ENSP00000362441	7479	-1	7424
RPS6KA6	X	83319287	83442926	FullGene	2885	ENSP00000262752	2238	-1	2218
BTK	X	100604848	100645561	FullGene	2679	ENSP00000308176	1980	-1	1963
IRS4	X	107965690	107979574	FullGene	3887	ENSP00000361202	3774	-1	3767
AGTR2	X	115303533	115304625	FullGene	1090	ENSP00000360973	1092	1	1090
UBE2A	X	118708479	118724171	FullGene	959	ENSP00000360613	459	1	450
STAG2	X	123156439	123234495	FullGene	5509	ENSP00000218089	3807	1	3807
BCORL1	X	129116414	129190149	FullGene+TSS	5923	ENSP00000307541	5358	1	4856
PHF6	X	133511596	133559415	FullGene	1800	ENSP00000377831	1101	1	1101
MTMR1	X	149862003	149931202	FullGene	2780	ENSP00000414178	2022	1	2022
VMA21	X	150565311	150573530	FullGene	601	ENSP00000359386	471	1	471
FAM58A	X	152853807	152864581	FullGene	1035	ENSP00000384396	741	-1	741
IRAK1	X	153276390	153285263	FullGene	2676	ENSP00000358997	2139	-1	2139
RPL10	X	153626812	153637521	FullGene	1398	ENSP00000358832	645	1	645
ATP6AP1	X	153657038	153664237	FullGene	2084	ENSP00000358777	1413	1	1413
P2RY8	Y	1534371	1535451	Hotspot	1080	ENSP00000370697	1080	-1	0
PCDH11Y	Y	4900693	5605983	FullGene	4384	ENSP00000215473	4023	1	3991
UTY	Y	15346266	15591545	FullGene	5330	ENSP00000372352	4179	-1	4153
