# Supplementary material for: Polyclonal selection of immune checkpoint mutations in thyroid autoimmunity
Source: Nature. 2026 Apr 14;654(8117):131–41. doi: 10.1038/s41586-026-10493-9 (PMC13233322; doi:10.1038/s41586-026-10493-9)
Supplement: Supplementary file 5 — Modified atlas of differentially methylated regions in 44 different cell types. [file 41586_2026_10493_MOESM5_ESM.tsv]

chr	start	end	startCpG	endCpG	target	name	direction	Adipocytes	Bladder-Ep	Blood-Granul	Blood-Mono+Macro	Blood-NK	Bone-Osteob	Breast-Basal-Ep	Breast-Luminal-Ep	Colon-Ep	Colon-Fibro	Dermal-Fibro	Endothel	Epid-Kerat	Eryth-prog	Fallopian-Ep	Gallbladder	Gastric-Ep	Head-Neck-Ep	Heart-Cardio	Heart-Fibro	Kidney-Ep	Liver-Hep	Lung-Ep-Alveo	Lung-Ep-Bron	Neuron	Oligodend	Ovary-Ep	Pancreas-Acinar	Pancreas-Alpha	Pancreas-Beta	Pancreas-Delta	Pancreas-Duct	Megakaryocytes	Prostate-Ep	Skeletal-Musc	Small-Int-Ep	Smooth-Musc	Thyroid-Ep	bmem	bnaive	cd4mem	cd4naive
chr1	910433	910476	11594	11600	Skeletal-Musc	chr1:910433-910476	U	0.105	0.013	0	0.01	0.016	0	0.018	0	0.018	0.038	0	0.034	0	0.203	0	0	0	0.009	0.054	0	0.008	0.09	0	0.051	0.019	0.041	0	0.011	0.021	0	0	0	0	0	0.513	0.024	0.029	0	0.156	0.033	0.061	0.037
chr1	1491550	1491951	35443	35457	Thyroid-Ep	chr1:1491550-1491951	U	0.004	0.023	0	0	0	0	0	0	0	0	0	0	0	0.013	0.006	0	0	0.001	0.005	0	0	0	0	0	0	0	0	0	0	0	0	0	0	0	0	0	0.027	0.887	0.012	0.003	0.009	0.004
chr1	1595935	1596277	39407	39426	Pancreas-Acinar	chr1:1595935-1596277	U	0	0	0	0	0	0	0	0	0	0	0	0	0.143	0	0	0	0	0	0	0	0	0	0	0	0	0	0	0.982	0	0	0	0	0	0	0	0.021	0	0	0.01	0.006	0.01	0.003
chr1	2315599	2316184	62813	62833	Neuron	chr1:2315599-2316184	U	0.004	0	0	0	0	0	0	0	0	0.013	0	0.01	0	0.066	0.005	0	0	0.001	0	0	0	0.007	0.003	0	0.726	0.043	0	0.02	0	0	0	0	0	0	0.008	0	0.004	0	0.073	0.006	0.018	0.005
chr1	6010708	6010978	132009	132015	Epid-Kerat	chr1:6010708-6010978	U	0.043	0	0	0	0.048	0.056	0	0	0	0.05	0	0	1	0.108	0	0	0	0.027	0	0.036	0	0	0	0	0	0	0	0.029	0	0.045	0	0	0	0	0	0	0	0	0.137	0.036	0.02	0.007
chr1	8051177	8051743	171797	171810	Lung-Ep-Bron	chr1:8051177-8051743	U	0	0	0	0.003	0	0	0	0	0	0	0	0	0	0.12	0	0	0	0.035	0	0	0.002	0	0	0.903	0.074	0	0	0	0	0	0	0	0	0	0	0	0	0.114	0.004	0.004	0.002	0.004
chr1	9614272	9614521	198193	198202	Liver-Hep	chr1:9614272-9614521	U	0	0	0	0.007	0	0	0	0	0	0	0	0.001	0	0.074	0	0	0	0.002	0	0	0.003	0.969	0	0	0	0	0	0	0	0	0	0	0	0	0	0	0.011	0	0.008	0.003	0.008	0.003
chr1	11017503	11017566	225484	225490	Pancreas-Beta	chr1:11017503-11017566	U	0	0	0	0.003	0	0	0	0	0	0	0	0	0	0.102	0	0	0	0	0	0.007	0	0	0	0	0.123	0.008	0	0	0.012	0.989	0.157	0	0	0	0	0	0.015	0	0.01	0.001	0.008	0.004
chr1	11906187	11907270	241109	241137	Heart-Cardio	chr1:11906187-11907270	U	0	0	0	0.001	0	0	0	0	0.002	0	0.019	0.001	0.011	0.028	0	0	0.001	0.003	0.947	0	0	0	0	0	0.016	0	0	0.008	0	0	0.006	0	0.056	0	0	0	0.009	0	0.006	0.005	0.018	0.005
chr1	15281037	15281105	282827	282832	Breast-Luminal-Ep	chr1:15281037-15281105	U	0	0.008	0	0.003	0.044	0	0.111	0.966	0	0.094	0.16	0.012	0	0.135	0	0	0	0.124	0.009	0.009	0	0	0	0	0.014	0	0	0	0	0	0	0	0	0	0	0	0.023	0	0.2	0.013	0.182	0.023
chr1	16218740	16219322	299754	299762	Dermal-Fibro	chr1:16218740-16219322	U	0.022	0	0	0.004	0	0.156	0	0	0	0.02	0.727	0.006	0	0.012	0	0	0	0.003	0	0	0	0	0	0	0	0	0	0	0	0	0	0	0	0	0	0	0	0	0.057	0.006	0.005	0.003
chr1	20355843	20355900	364233	364238	Heart-Fibro	chr1:20355843-20355900	U	0.017	0	0	0.004	0	0	0	0	0	0	0	0.018	0	0.136	0	0	0	0	0.068	0.971	0	0	0	0	0	0	0	0.011	0	0	0.024	0	0	0.01	0	0	0.136	0	0.005	0.003	0.01	0.004
chr1	22013638	22014602	388657	388663	Eryth-prog	chr1:22013638-22014602	U	NA	NA	NA	NA	NA	NA	NA	NA	NA	NA	NA	NA	NA	NA	NA	NA	NA	NA	NA	NA	NA	NA	NA	NA	NA	NA	NA	NA	NA	NA	NA	NA	NA	NA	NA	NA	NA	NA	NA	NA	NA	NA
chr1	22517933	22518650	397623	397630	Smooth-Musc	chr1:22517933-22518650	U	0.333	0	0	0.045	0	0	0	0	0	NA	0.667	0.162	0	0	0	0	0	0	0.167	0.375	0	0.25	0	0	0.071	0	0	0.083	0	0	0	0	NA	0	0	0	0.5	0	0.29	0.088	0.316	0.093
chr1	28855995	28856510	497325	497330	Lung-Ep-Alveo	chr1:28855995-28856510	U	NA	NA	0	NA	NA	NA	NA	NA	NA	NA	NA	NA	NA	NA	NA	NA	NA	NA	NA	NA	NA	NA	1	NA	NA	NA	NA	NA	NA	NA	NA	NA	NA	NA	NA	NA	0	NA	NA	NA	NA	NA
chr1	32718447	32718738	547889	547895	Blood-T	chr1:32718447-32718738	U	0.036	0	0	0.039	0.226	0	0	0	0.034	0.108	0	0.009	0	0.254	0	0	0.005	0.004	0	0.035	0	0.009	0.014	0	0	0	0.015	0.036	0	0.02	0	0.015	0	0.011	0	0.012	0.036	0.02	0.215	0.013	0.98	0.956
chr1	32719917	32720788	547917	547932	Blood-T	chr1:32719917-32720788	U	0.013	0.005	0	0.042	0.167	0.016	0.006	0	0.003	0.061	0	0.001	0.022	0.111	0	0	0	0.008	0.005	0	0	0.008	0	0	0	0	0	0	0	0	0	0.006	0	0	0.016	0.004	0.004	0.006	0.196	0.01	0.962	0.922
chr1	33263752	33264393	557107	557118	Breast-Luminal-Ep	chr1:33263752-33264393	U	0	0.009	0	0	0.021	0	0.054	0.627	0	0	0	0	0.032	0.041	0	0	0	0.037	0	0.011	0	0	0.004	0	0.002	0	0	0	0	0	0	0	0	0.015	0	0	0.004	0	0.013	0.004	0.03	0.01
chr1	34004606	34004729	567627	567636	Bladder-Ep	chr1:34004606-34004729	U	0.008	0.943	0	0.004	0	0	0	0	0.044	0.011	0	0.001	0	0.161	0	0	0.018	0	0	0.014	0	0	0.006	0	0.002	0	0.007	0.007	0.009	0.01	0	0	0	0.21	0.011	0.07	0.006	0	0.024	0.003	0.024	0.01
chr1	39901386	39902140	638302	638311	Pancreas-Duct	chr1:39901386-39902140	U	0	0	0	0.008	0	0	0.014	0	0.006	0	0	0.002	0.056	0.045	0	0.091	0	0.015	0.08	0	0.04	0	0.01	0.024	0	0	0	0.032	0.024	0.163	0.091	0.567	0	0.026	0	0	0	0	0.004	0.004	0.004	0.003
chr1	44305551	44306420	693409	693424	Lung-Ep-Bron	chr1:44305551-44306420	U	0	0.06	0	0.005	0.07	0	0	0	0	0.025	0	0	0	0.04	0	0	0.008	0.008	0	0.012	0	0	0.045	0.604	0.002	0	0	0	0	0.009	0.007	0	0	0.043	0	0	0	0	0.015	0.006	0.011	0.007
chr1	46949367	46949430	728523	728529	Pancreas-Duct	chr1:46949367-46949430	U	0.053	0	0	0	0	0.057	0	0.012	0	0	0.08	0.055	0	0.093	0.02	0	0.003	0	0	0.071	0.011	0	0	0	0	0	0	0.11	0.121	0.082	0.014	0.979	0	0	0.031	0	0.045	0	0.026	0.012	0.041	0.016
chr1	47905855	47906213	738700	738708	Colon-Ep	chr1:47905855-47906213	U	0.015	0.009	0	0.013	0	0	0	0.012	1	0.039	0.161	0.106	0.033	0.183	0.167	0.086	0.003	0.002	0.188	0.021	0.04	0.082	0	0	0.064	0.047	0	0.008	0.044	0.012	0.052	0	0	0.007	0.014	0.007	0.076	0	0.019	0.014	0.01	0.008
chr1	54805307	54805623	806344	806355	Gastric-Ep	chr1:54805307-54805623	U	0	0.006	0	0	0	0	0	0	0	0	0	0	0	0.015	0	0	0.933	0	0	0	0	0	0.016	0	0.003	0	0	0	0	0	0	0.018	0	0	0.011	0	0.015	0	0.013	0.005	0.01	0.009
chr1	55096065	55096322	811205	811214	Head-Neck-Ep	chr1:55096065-55096322	U	0.007	0.105	0	0.022	0.027	0.02	0.047	0.129	0.015	0.17	0	0.016	0.125	0.21	0	0	0	0.945	0.005	0.03	0	0	0.017	0.309	0	0.006	0.106	0.005	0.007	0	0	0	0	0.082	0.009	0.053	0.031	0	0.178	0.005	0.068	0.006
chr1	55667004	55667231	817911	817920	Skeletal-Musc	chr1:55667004-55667231	U	0	0	0	0.003	0	0	0	0.014	0	0	0	0	0	0.01	0.095	0	0	0	0	0	0	0	0	0	0	0	0	0	0	0	0	0	0	0	0.641	0	0	0	0.003	0.002	0.044	0.115
chr1	60046062	60046410	849408	849413	Blood-Mono+Macro	chr1:60046062-60046410	U	0	0	0	0.95	0	0	0	0	0	0.4	0	0.034	NA	0.667	0	0	0	0	0	0	0	0	0	0	0	0.125	0	0	0	0	0	0	0	0	0	0	0	0	0.473	0.049	0.131	0.055
chr1	70661377	70661571	931952	931960	Kidney-Ep	chr1:70661377-70661571	U	0	0	0	0.002	0	0	0	0	0	0	0	0.002	0	0.027	0	0	0	0	0	0.012	0.798	0	0	0	0	0	0	0	0	0.009	0	0	0	0.004	0	0	0.005	0	0.011	0.003	0.003	0.004
chr1	78986213	78986896	983402	983407	Lung-Ep-Bron	chr1:78986213-78986896	U	NA	NA	NA	NA	NA	NA	NA	NA	NA	NA	NA	NA	NA	NA	NA	NA	NA	NA	NA	NA	NA	NA	NA	NA	NA	NA	NA	NA	NA	NA	NA	NA	NA	NA	NA	NA	NA	NA	NA	NA	NA	NA
chr1	85028761	85029068	1019576	1019583	Epid-Kerat	chr1:85028761-85029068	U	0	0.009	0	0	0	0	0	0	0.006	0	0	0.002	0.745	0.071	0	0	0	0	0	0.021	0.004	0	0	0	0	0	0	0	0.012	0	0	0	0	0	0	0	0	0	0.004	0.001	0.002	0.001
chr1	86157317	86157430	1029168	1029173	Heart-Cardio	chr1:86157317-86157430	U	0	0.017	0	0	0	0	0	0	0	0	0	0	0.029	0.047	0	0	0.007	0	0.926	0	0.012	0	0	0	0	0	0	0	0	0	0	0	0	0.016	0	0	0	0	0.004	0.001	0.003	0.001
chr1	91319920	91320504	1067231	1067238	Ovary-Ep	chr1:91319920-91320504	U	0	0	0	0	0	0	0.333	0	0	0	0	0	0	0.167	0.222	0	0	0	0	0	0.158	0	0	0	0.056	0	1	0	0	0	0	0	0	0	0	0	0	0	0.041	0.002	0.023	0.004
chr1	101712282	101712512	1144614	1144626	Blood-B	chr1:101712282-101712512	U	0.036	0.014	0	0.025	0	0	0	0	0.005	0.223	0	0.037	0.016	0.044	0	0	0.003	0.003	0	0.005	0.02	0.003	0	0	0	0	0.006	0.078	0.041	0.007	0	0	0	0	0	0	0.007	0.034	0.827	0.984	0.009	0.005
chr1	110426398	110427130	1203983	1203990	Adipocytes	chr1:110426398-110427130	U	0.736	0	0	0.003	0	0.25	0.019	0.039	0	0.188	0.342	0.268	0	0.252	0	0	0.006	0.011	0	0.081	0	0	0.006	0	0.037	0.222	0.01	0.019	0.01	0	0	0.188	0	0.016	0.123	0	0.006	0	0.004	0.006	0.008	0.003
chr1	111961053	111962326	1218758	1218768	Fallopian-Ep	chr1:111961053-111962326	U	0.103	0.031	0	0.011	0	0	0	0	0	0.073	0.111	0.006	0	0.225	0.964	0	0.006	0	0.038	0.14	0.015	0	0	0	0	0	0	0	0	0	0.029	0	0	0	0	0	0.089	0.02	0.034	0.002	0.026	0.005
chr1	111985459	111985651	1218935	1218940	Fallopian-Ep	chr1:111985459-111985651	U	0.02	0	0.04	0.004	0.04	0	0	0	0	0	0	0	0	0.143	0.818	0	0	0.004	0	0.012	0	0	0	0.014	0	0	0.033	0	0	0	0	0	0	0	0	0	0	0	0.03	0.007	0.09	0.008
chr1	117614584	117615150	1271495	1271505	Gastric-Ep	chr1:117614584-117615150	U	0	0	0	0.003	0	0	0	0	0	0	0	0	0	0.012	0	0	0.962	0	0	0.012	0	0.006	0	0	0	0	0	0	0	0	0	0	0	0	0	0	0	0	0.003	0.002	0.007	0.005
chr1	118130149	118130487	1275618	1275629	Bone-Osteob	chr1:118130149-118130487	U	0	0	0	0.003	0	0.915	0	0.019	0	0.037	0.11	0.002	0	0.087	0	0	0	0.009	0	0.01	0	0	0	0	0.02	0	0	0	0	0	0	0.005	0	0	0.05	0	0.027	0	0.031	0.004	0.024	0.007
chr1	145126176	145126555	1317373	1317379	Bladder-Ep	chr1:145126176-145126555	U	0	0.895	0	0.045	0	0	0	0	0	0	0	0	0	0	0	0	0.027	0.028	0	0	0	0	0	0	0	0	0	0	0	0	0	0	NA	0.5	0	0	0	0	0.045	0.002	0.012	0.005
chr1	150995966	150996023	1379699	1379704	Heart-Cardio	chr1:150995966-150996023	U	0	0	0	0	0	0	0	0	0	0	0	0	0	0.024	0	0	0	0.004	0.965	0	0.028	0	0	0	0	0	0	0	0.012	0	0	0	0	0	0.023	0	0	0	0.005	0.001	0.005	0.008
chr1	151684072	151684272	1390532	1390541	Neuron	chr1:151684072-151684272	U	0.019	0	0	0.009	0	0.036	0.009	0	0	0.102	0.08	0.027	0	0.119	0.009	0	0.005	0.044	0.027	0.042	0	0.004	0	0	0.857	0.013	0.007	0.019	0.059	0.135	0.056	0	0	0	0.024	0	0.057	0.093	0.136	0.013	0.112	0.012
chr1	154254086	154254277	1417347	1417359	Bladder-Ep	chr1:154254086-154254277	U	0	0.776	0	0.002	0	0	0	0	0.004	0	0	0	0	0.061	0	0	0	0	0	0.007	0	0	0	0.008	0	0	0	0	0	0.011	0.014	0	0	0.095	0.014	0	0	0	0.007	0.003	0.007	0.004
chr1	156101313	156101821	1448399	1448406	Pancreas-Delta	chr1:156101313-156101821	U	0.027	0	0	0	0	0.053	0	0	0	0.071	0.062	0.013	0	0.082	0	0	0	0.023	0.023	0	0.024	0	0	0	0	0	0	0.014	0	0.278	1	0	0	0	0	0	0	0	0.064	0.017	0.014	0.008
chr1	156388230	156388344	1453236	1453241	Neuron	chr1:156388230-156388344	U	0	0	0	0	0	0	0	0	0	0	0	0	0	0.133	0	0	0	0	0	0	0	0	0	0	0.812	0.118	0	0	0	0	0	0	0	0	0	0	0	0	0.011	0.021	0.013	0.011
chr1	156727306	156727888	1459483	1459492	Eryth-prog	chr1:156727306-156727888	U	0.024	0	0	0	0	0	0	0	0	0	0	0	0	0.9	0	0	0	0.005	0	0	0	0	0	0	0	0	0	0	0	0	0	0	0	0	0.032	0	0.01	0	0.005	0.004	0.008	0.002
chr1	159927345	159927501	1485322	1485329	Eryth-prog	chr1:159927345-159927501	U	0.022	0	0	0.003	0	0	0	0	0	0	0	0	0	1	0	0	0	0.011	0	0.01	0	0	0	0	0	0	0	0	0	0	0	0	0.111	0	0	0	0	0	0.018	0.008	0.01	0
chr1	162472870	162473128	1514985	1514991	Smooth-Musc	chr1:162472870-162473128	U	0	0.028	0	0	0	0.56	0	0	0	0	0.6	0.012	0.042	0.028	0	0	0	0.026	0	0.417	0	0	0	0.025	0.03	0	0	0	0	0	0	0	0	0.051	0	0	0.927	0	0.001	0.001	0.005	0
chr1	167421177	167421813	1551556	1551572	Blood-NK	chr1:167421177-167421813	U	0.006	0.005	0	0.003	0.639	0	0	0	0	0.007	0	0.001	0	0.121	0	0.023	0.003	0.004	0.004	0	0	0.005	0	0	0.002	0	0	0.005	0.006	0.016	0.007	0	0	0	0	0	0.004	0	0.015	0.009	0.114	0.297
chr1	167470352	167470592	1552303	1552317	Blood-NK	chr1:167470352-167470592	U	0.034	0	0	0.003	0.618	0	0	0	0	0.027	0	0.036	0	0.073	0	0	0	0.006	0.01	0.023	0	0.003	0	0.01	0.004	0	0.009	0	0	0	0	0	0	0	0	0	0.016	0	0.03	0.004	0.16	0.217
chr1	167870100	167870517	1556756	1556761	Colon-Ep	chr1:167870100-167870517	U	0	0	0	0	0	0	0	0	1	0	0	0	0	0	0	0	0	0	0	0	0	0	0	0	0	0	0	0	0	0	0	0	NA	0	0	0	0	0	0.006	0.002	0.017	0.002
chr1	167885483	167885594	1556888	1556894	Gallbladder	chr1:167885483-167885594	U	0	0	0	0	0	0	0	0	0	0	0	0	0	0	0	1	0.019	0	0	0	0	0.017	0	0	0	0	0	0	0	0	0	0.009	0	0	0	0	0	0	0.003	0.003	0.003	0.008
chr1	168194169	168194525	1560059	1560065	Ovary-Ep	chr1:168194169-168194525	U	0	0	0	0	0	0	0	0	0	0	0	0	0	0.1	0	0	0	0	0	0	0.071	0	0	0	0	0	1	0	0	0	0	0	NA	0	0	0	0	0	0.025	0.005	0.006	0.004
chr1	168260481	168260699	1560716	1560728	Pancreas-Delta	chr1:168260481-168260699	U	0	0	0	0	0	0.048	0	0	0	0	0	0.002	0	0.042	0	0	0.005	0	0	0	0	0	0	0	0	0	0.006	0	0.024	0.338	0.927	0	0	0	0	0.004	0	0	0.003	0.004	0.004	0.003
chr1	169165330	169166059	1566953	1566960	Fallopian-Ep	chr1:169165330-169166059	U	0	0	0	0	0	0	0	0	0	0	NA	0	0	0.5	1	0	0	0	0	0	0	0	0	0	0.5	0.5	0	0	0	0	0	0	NA	0	0	0	0	0.2	0.005	0.004	0.003	0.002
chr1	172082548	172082701	1586906	1586913	Megakaryocytes	chr1:172082548-172082701	U	0	0	0	0	0	0	0	0	0	0	0	0.035	0	0.184	0	0	0	0	0	0	0	0	0	0	0.01	0	0	0	0	0	0	0	0.75	0	0	0	0	0	0.007	0.005	0.005	0.005
chr1	172579244	172579387	1589957	1589963	Fallopian-Ep	chr1:172579244-172579387	U	0.031	0	0	0	0	0	0.009	0	0.009	0.105	0	0.022	0	0	0.975	0	0	0.003	0.009	0.177	0.004	0	0	0	0.003	0.094	0.047	0.328	0.019	0.07	0.048	0.232	0.25	0	0.016	0.005	0.006	0	0.002	0.001	0.004	0.002
chr1	173854822	173855687	1598513	1598531	Blood-Granul	chr1:173854822-173855687	U	0	0	0.87	0.02	0	0	0	0.005	0.004	0	0	0.001	0.016	0.059	0	0	0	0	0.004	0.008	0	0	0	0	0	0	0.005	0.003	0	0	0	0	0	0	0.098	0	0	0.005	0.007	0.003	0.002	0.003
chr1	179265091	179265384	1640888	1640899	Pancreas-Duct	chr1:179265091-179265384	U	0.011	0	0	0	0	0	0	0	0	0	0	0	0	0.009	0	0.105	0	0	0	0	0	0.005	0	0	0.004	0.029	0.011	0	0	0.018	0	0.726	0	0	0	0	0	0	0.006	0.003	0.017	0.003
chr1	184078999	184079425	1685321	1685326	Pancreas-Delta	chr1:184078999-184079425	U	0	0	0	0	0	0	0	0	0	0	0	0.032	0	0.217	0	0	0	0	0	0	0	0	0	0	0	0	0	0	0	0	0.833	0	0	0	0	0	0.158	0	0.01	0	0.001	0.004
chr1	184970698	184970984	1692429	1692449	Bladder-Ep	chr1:184970698-184970984	U	0	0.881	0	0.001	0	0	0	0	0.015	0	0	0	0.027	0.058	0	0	0.001	0.064	0.004	0.004	0	0	0	0.098	0.007	0	0	0.009	0	0	0	0	0	0.234	0	0.003	0.003	0	0.009	0.003	0.008	0.002
chr1	198237636	198237874	1770520	1770526	Heart-Fibro	chr1:198237636-198237874	U	0	0	0	0	0	0	0	0	0.013	0	0	0.042	0	0.021	0	0	0	0	0.047	0.85	0	0	0.02	0	0	0	0	0	0	0	0	0	0	0	0	0	0.049	0	0.004	0.001	0.002	0.001
chr1	200073859	200074011	1781986	1781992	Small-Int-Ep	chr1:200073859-200074011	U	0	0	0	0	0	0	0	0	0.018	0	0	0.008	0	0.099	0.018	0.222	0	0.004	0.013	0.041	0	0.007	0	0.015	0	0	0	0	0	0	0	0.015	0	0.012	0	0.968	0.031	0	0.025	0.002	0.028	0.006
chr1	201069470	201070117	1793239	1793249	Skeletal-Musc	chr1:201069470-201070117	U	0	0.013	0	0.015	0	0	0	0	0	0.059	0	0	0	0.147	0	0	0	0	0	0.052	0	0	0	0.077	0	0.014	0	0	0	0	0	0	0	0	0.783	0	0.065	0	0.124	0.012	0.053	0.015
chr1	206277697	206278426	1856984	1857007	Ovary-Ep	chr1:206277697-206278426	U	0	0	0	0	0	0	0	0	0	0	0	0	0	0.028	0.036	0	0	0.122	0	0	0.094	0	0	0	0.002	0	0.899	0	0	0	0	0	0	0	0	0	0	0	0.011	0.006	0.036	0.01
chr1	222080603	222080835	1986258	1986263	Dermal-Fibro	chr1:222080603-222080835	U	0.209	0	0	0	0	0	0	0	0.008	0	0.875	0.045	0	0.25	0.038	0	0.011	0.013	0	0.044	0.038	0	0	0.013	0.01	0.03	0.116	0.04	0.093	0	0	0	0	0	0.079	0	0.137	0	0.005	0.004	0.014	0.002
chr1	226442408	226442836	2031903	2031916	Thyroid-Ep	chr1:226442408-226442836	U	0	0.02	0	0.002	0	0	0	0.011	0.004	0.012	0	0	0	0.007	0	0	0	0	0	0	0	0	0.011	0	0.003	0.007	0	0	0	0	0	0	0	0	0	0	0	0.919	0.04	0.007	0.003	0.002
chr1	229476664	229476936	2075025	2075044	Neuron	chr1:229476664-229476936	U	0	0	0.006	0.002	0	0	0	0.008	0	0	0	0	0	0	0	0	0.002	0	0	0	0	0	0	0	0.831	0.031	0	0	0.019	0.009	0.009	0	0	0	0	0	0	0	0.031	0.004	0.035	0.005
chr1	229572271	229572478	2076715	2076722	Skeletal-Musc	chr1:229572271-229572478	U	0.008	0.113	0	0.012	0.01	0.071	0.01	0.014	0.053	0.041	0.056	0.034	0.121	0.096	0.032	0	0.023	0.042	0.028	0.008	0.058	0.036	0.056	0.033	0.011	0.008	0.009	0.081	0.034	0.022	0	0.024	0.143	0.046	0.585	0.021	0.03	0.02	0.057	0.052	0.032	0.033
chr1	229618170	229618509	2077208	2077213	Oligodend	chr1:229618170-229618509	U	0	0	0	0	0	0	0	0	0	0	0	0	0	0.057	0	0	0	0.003	0	0	0.005	0	0	0	0.036	0.929	0	0	0	0	0	0	0	0	0.034	0	0.023	0	0.005	0.002	0.003	0.004
chr1	232372658	232372669	2107855	2107860	Head-Neck-Ep	chr1:232372658-232372669	U	0	0.008	0	0.002	0	0	0.033	0.196	0	0	0	0.018	0.222	0.131	0	0	0.003	0.941	0	0.026	0	0	0	0.2	0	0	0	0	0	0	0	0	0	0.006	0	0	0.029	0	0.01	0.008	0.009	0.01
chr1	234529405	234529509	2127985	2127992	Breast-Basal-Ep	chr1:234529405-234529509	U	0	0	0	0	0	0	0.893	0.03	0	0	0	0	0	0.047	0	0	0	0.006	0	0.007	0	0	0	0	0.017	0.037	0	0.018	0	0	0	0	0	0.035	0	0	0	0	0.004	0.003	0.005	0.003
chr1	236044087	236044287	2147572	2147580	Epid-Kerat	chr1:236044087-236044287	U	0	0.048	0.034	0.005	0	0	0	0	0	0	0	0	0.848	0.056	0.01	0	0.022	0.054	0.016	0	0	0	0.006	0.007	0.071	0	0	0.023	0.021	0	0.012	0.009	0	0.014	0	0.025	0	0	0.015	0.013	0.008	0.003
chr1	244823723	244823818	2232530	2232537	Lung-Ep-Alveo	chr1:244823723-244823818	U	0	0	0	0.005	0	0	0	0	0	0	0	0.004	0	0.01	0	0	0	0	0	0	0	0	0.881	0	0.031	0.007	0	0	0	0	0	0	0	0	0	0	0	0	0.002	0.002	0.004	0.002
chr1	249138696	249138855	2282959	2282966	Head-Neck-Ep	chr1:249138696-249138855	U	0.054	0	0	0	0	0	0	0	0	0	0	0.011	0	0.016	0	0	0	0.808	0	0	0	0	0	0.017	0	0	0	0.007	0	0	0	0	0	0	0	0	0	0	0.003	0.003	0.003	0.003
chr2	3456139	3456395	2336892	2336900	Thyroid-Ep	chr2:3456139-3456395	U	0	0.027	0	0	0	0.116	0	0	0	0	0	0	0	0.034	0	0	0.003	0.004	0	0.008	0.056	0	0	0	0.006	0.015	0	0	0	0	0	0	0	0	0.016	0	0.011	0.971	0.007	0.003	0.005	0.002
chr2	15686808	15687804	2463709	2463718	Epid-Kerat	chr2:15686808-15687804	U	0	0	0	0	0	0	0	0	0	0	0	0	1	0	0	0	0	0	0	0	0.023	0	0	0	0	0	0	0	0	0	0	0	0	0	0	0	0	0	0.014	0.002	0.017	0.007
chr2	16023241	16024247	2467900	2467905	Smooth-Musc	chr2:16023241-16024247	U	NA	NA	NA	NA	NA	NA	NA	NA	NA	NA	NA	NA	NA	NA	NA	NA	NA	NA	NA	NA	NA	NA	NA	NA	NA	NA	NA	NA	NA	NA	NA	NA	NA	NA	NA	NA	NA	NA	NA	NA	NA	NA
chr2	17862228	17862982	2482225	2482232	Gastric-Ep	chr2:17862228-17862982	U	0	0	0	0.005	0	0	0	0	0	0	0	0	0	0.031	0	0	0.961	0	0	0	0	0	0.031	0	0	0.016	0	0	0	0	0	0	0	0	0	0	0	0	0.005	0.001	0.004	0.004
chr2	24475040	24476123	2539038	2539044	Heart-Fibro	chr2:24475040-24476123	U	0	0	0	0	0	0	0	0	0	0	0	0.02	0	0	0	0	0	0.024	0	0.789	0	0	0	0	0	0	0	0.077	0	0	0	0	0	0	0	0	0	0	0.009	0.002	0.002	0
chr2	26505537	26506631	2566565	2566583	Small-Int-Ep	chr2:26505537-26506631	U	0	0.004	0	0	0	0	0	0	0	0	0	0	0	0.018	0	0	0	0	0.005	0	0	0	0	0	0	0	0	0	0	0	0	0	0	0	0.008	0.603	0	0	0.004	0.005	0.003	0.004
chr2	27433191	27433456	2580865	2580875	Breast-Luminal-Ep	chr2:27433191-27433456	U	0.009	0.015	0	0.003	0	0	0.103	0.872	0.004	0	0	0.002	0	0.018	0	0	0	0.019	0	0	0	0	0	0	0.012	0	0	0	0	0	0	0	0	0.008	0	0	0	0	0.021	0.003	0.02	0.004
chr2	37118525	37119160	2670732	2670738	Gastric-Ep	chr2:37118525-37119160	U	0	0	0	0	0	0	0	0	0.058	0	0	0	0	0.097	0	0	0.989	0	0	0	0	0	0	0	0	0.055	0	0	0	0	0	0	0	0	0	0	0.021	0	0.003	0.001	0.005	0.004
chr2	39474855	39475301	2695447	2695452	Pancreas-Delta	chr2:39474855-39475301	U	0	0	0	0	0	0	0	0	0	0	NA	0	0	1	0	0	0.059	0	0.25	0	0	0	0	0.143	0	0	0	0	0.5	0	1	0	NA	0	0	0	0	0	0	0	0.001	0.001
chr2	39646607	39647085	2696762	2696767	Bone-Osteob	chr2:39646607-39647085	U	NA	NA	0	NA	NA	NA	NA	NA	NA	NA	NA	NA	NA	NA	NA	NA	NA	NA	NA	NA	NA	NA	NA	NA	NA	NA	NA	NA	0	NA	NA	NA	NA	NA	NA	NA	NA	NA	NA	NA	NA	NA
chr2	51254072	51254314	2801748	2801757	Neuron	chr2:51254072-51254314	U	0	0	0	0	0.01	0	0	0	0	0.157	0	0.007	0	0.114	0	0	0.007	0	0	0.057	0	0	0	0	0.835	0.258	0	0	0	0	0	0	0	0	0	0.005	0.06	0	0.052	0.006	0.034	0.009
chr2	61471508	61471744	2877266	2877274	Breast-Luminal-Ep	chr2:61471508-61471744	U	0	0	0	0	0	0	0.065	0.667	0	0.014	0	0	0	0.008	0	0	0	0	0	0.018	0	0	0.035	0.015	0.003	0	0	0	0	0	0	0	0	0	0	0	0	0	0.007	0.003	0.008	0.003
chr2	62030600	62030689	2884220	2884225	Lung-Ep-Bron	chr2:62030600-62030689	U	0	0.036	0	0	0	0	0	0	0	0	0	0.004	0	0.081	0	0	0.003	0.026	0	0	0	0	0.129	0.864	0	0	0	0.007	0	0.013	0	0	0.143	0.154	0	0	0.045	0	0.004	0.003	0.006	0.002
chr2	64981299	64981413	2909927	2909932	Blood-Mono+Macro	chr2:64981299-64981413	U	0.076	0.011	0.111	0.812	0	0.027	0	0	0	0.047	0	0.004	0.045	0.091	0	0	0	0	0.011	0.02	0	0.019	0	0	0.012	0.024	0	0.025	0	0	0	0	0	0	0.08	0.008	0	0	0.117	0.027	0.015	0.025
chr2	65251128	65251227	2913074	2913080	Head-Neck-Ep	chr2:65251128-65251227	U	0	0	0	0	0	0	0	0	0	0	0	0.002	0.043	0.01	0	0	0.003	0.843	0	0	0	0	0	0.031	0.014	0	0	0	0	0	0	0	0	0.06	0	0	0	0	0.003	0.008	0.004	0.002
chr2	70160128	70160310	2954202	2954209	Megakaryocytes	chr2:70160128-70160310	U	0	0	0	0	0	0	0	0	0.005	0	0	0	0	0.042	0	0	0	0	0	0	0	0	0.008	0	0.014	0	0	0.009	0	0	0	0	0.75	0	0.049	0	0	0	NA	NA	NA	NA
chr2	73723864	73724126	2994246	2994251	Lung-Ep-Alveo	chr2:73723864-73724126	U	0	0	0	0.009	0	0	0	0	0	0.043	0	0	0	0.312	0	0	0	0	0	0	0	0	1	0.094	0	0	0	0	0	0.045	0	0	0	0	0	0	0.024	0	0.006	0	0.003	0
chr2	74323528	74323723	3000769	3000774	Colon-Ep	chr2:74323528-74323723	U	0	0	0	0.012	0	0	0	0	0.989	0.029	0	0	0	0	0	0	0.011	0	0	0	0	0	0.032	0.01	0	0	0	0	0	0	0	0	0	0.018	0	0.076	0	0	0	0.002	0.001	0.003
chr2	85658366	85658996	3082132	3082140	Neuron	chr2:85658366-85658996	U	0	0	0	0	0	NA	0	0	0	0	0	0	0	0	0.111	0	0	0.267	0	0	0.067	0	0.1	0	1	0.75	0.143	0	0	0	0	0	0	0.167	0	0	0	0.222	0.248	0.01	0.069	0.016
chr2	85883844	85885025	3085919	3085931	Lung-Ep-Alveo	chr2:85883844-85885025	U	0	0.024	0	0.022	0	0	0	0	0	0	0	0	0.056	0.115	0.029	0.125	0	0.057	0	0	0	0	0.955	0.195	0	0	0.113	0	0	0	0	0	0	0	0	0	0	0	0.004	0.002	0.003	0.002
chr2	85885695	85886437	3085936	3085950	Lung-Ep-Alveo	chr2:85885695-85886437	U	0.004	0	0	0.004	0	0	0	0	0	0	0	0.001	0.015	0.057	0	0	0.001	0.001	0	0	0	0	0.854	0.004	0	0.004	0	0.007	0	0	0	0	0	0	0	0	0.003	0	0.004	0.002	0.007	0.002
chr2	90376729	90377859	3129300	3129337	Smooth-Musc	chr2:90376729-90377859	U	0	0	0	0	0	0	0	0	0	0.025	0	0.101	0	0.227	0	0	0.058	0.091	0	0.233	0	0.167	0.222	0.2	0.074	0	0	0.25	0.05	0.125	0	NA	NA	0	0	0	0.5	0	NA	NA	NA	NA
chr2	97149180	97149545	3163257	3163267	Megakaryocytes	chr2:97149180-97149545	U	0.157	0	0	0.004	0	0	0.01	0	0	0.048	0	0.129	0	0.032	0	0	0	0.003	0	0.004	0	0.004	0	0	0.002	0	0	0	0	0	0	0	0.88	0	0.016	0	0	0.005	0.003	0.002	0.003	0.003
chr2	97169667	97170013	3163542	3163549	Pancreas-Duct	chr2:97169667-97170013	U	0	0	0	0.004	0	0	0.015	0.045	0	0	0	0.002	0	0.031	0	0.077	0	0.01	0	0.026	0.22	0	0	0.297	0	0	0	0.033	0	0	0.021	0.989	0	0.012	0.042	0.01	0.051	0.016	0.072	0.004	0.03	0.005
chr2	97170092	97170610	3163550	3163567	Pancreas-Duct	chr2:97170092-97170610	U	0	0	0	0.002	0	0	0	0	0	0	0	0.004	0	0.007	0	0	0.002	0.008	0	0	0.033	0	0	0.014	0.002	0	0	0.016	0	0	0.01	0.781	0	0	0	0	0.011	0.01	0.023	0.004	0.008	0.004
chr2	98376000	98376235	3179934	3179940	Gastric-Ep	chr2:98376000-98376235	U	0	0	0	0.004	0.018	0	0	0	0	0	0	0	0	0.123	0	0.143	0.973	0.004	0	0.014	0.006	0	0	0	0.005	0	0.025	0	0	0	0	0	0.286	0	0	0	0.019	0	0.007	0.005	0.068	0.11
chr2	99302337	99302637	3189590	3189596	Kidney-Ep	chr2:99302337-99302637	U	0	0	0	0	0	0.182	0	0	0	0	0	0.011	0	0.182	0	0	0	0	0	0.152	0.916	0.017	0	0	0.045	0	0.026	0	0	0	0	0	0	0	0	0	0.105	0	0.005	0.001	0.007	0.004
chr2	99690665	99690794	3193982	3193989	Dermal-Fibro	chr2:99690665-99690794	U	0.358	0.018	0	0	0	0	0	0	0	0	0.767	0.062	0	0.075	0	0	0	0.003	0.037	0.011	0	0	0	0.011	0.072	0.01	0	0	0	0	0	0	0	0.009	0.018	0	0.03	0	0.011	0.004	0.018	0.005
chr2	103095409	103095902	3231709	3231735	Gastric-Ep	chr2:103095409-103095902	U	0.007	0	0	0.018	0.005	0	0	0	0.002	0.058	0.013	0.008	0.011	0.069	0	0	0.993	0.004	0	0.008	0.027	0	0	0	0	0	0	0.01	0.004	0.005	0	0	0	0	0	0	0.011	0	0.237	0.008	0.054	0.012
chr2	106552192	106553483	3262145	3262154	Pancreas-Duct	chr2:106552192-106553483	U	0	0	NA	0	0	NA	0	NA	NA	0	0	0	NA	NA	0	0	0	0	0	0	0	0	0	0	0	0	NA	0	0	NA	0	NA	NA	NA	0	0	0	0	0.01	0.005	0.007	0.006
chr2	109670888	109670945	3291181	3291186	Epid-Kerat	chr2:109670888-109670945	U	0	0.01	0.012	0	0	0	0	0.025	0.006	0	0	0	0.794	0.143	0	0	0	0.013	0	0.01	0	0	0	0	0	0	0	0	0	0	0	0	NA	0	0	0.008	0.027	0	0.022	0.013	0.015	0.005
chr2	110987073	110987938	3306467	3306472	Fallopian-Ep	chr2:110987073-110987938	U	NA	NA	NA	NA	NA	NA	NA	NA	NA	NA	NA	NA	NA	NA	NA	NA	NA	NA	NA	NA	NA	NA	NA	NA	NA	NA	NA	NA	NA	NA	NA	NA	NA	NA	NA	NA	NA	NA	NA	NA	NA	NA
chr2	112285718	112285861	3320379	3320385	Prostate-Ep	chr2:112285718-112285861	U	0.164	0.301	0	0.003	0.021	0	0	0	0.276	0.182	0.262	0.091	0.029	0.088	0	0	0.006	0	0	0.028	0.142	0.005	0	0	0.003	0	0.011	0.008	0.033	0.014	0.015	0	0	0.708	0.083	0.159	0.129	0	0.059	0.004	0.012	0.005
chr2	112626889	112627842	3323959	3323976	Lung-Ep-Alveo	chr2:112626889-112627842	U	0.005	0	0	0.001	0	0	0	0	0	0	0	0	0	0.017	0	0	0	0	0	0	0	0	0.699	0	0.002	0	0	0	0	0	0	0	0	0	0	0	0	0	0.018	0.002	0.004	0.002
chr2	120686123	120686629	3394234	3394242	Blood-NK	chr2:120686123-120686629	U	0.012	0	0	0.003	0.887	0	0	0	0	0.016	0	0	0	0.032	0	0	0.003	0.003	0	0	0	0.005	0	0	0	0	0	0	0	0	0	0	0	0	0	0.006	0.007	0	0.003	0	0.005	0.007
chr2	121550957	121551278	3406683	3406694	Head-Neck-Ep	chr2:121550957-121551278	U	0.025	0.006	0.01	0.013	0.01	0.017	0	0	0.055	0.093	0	0.005	0.434	0.125	0	0.02	0	0.926	0	0.013	0.005	0.004	0.004	0.34	0	0	0	0.018	0.007	0	0	0	0	0.014	0.01	0.014	0.023	0	0.233	0.018	0.172	0.029
chr2	122044859	122045165	3414526	3414531	Blood-Mono+Macro	chr2:122044859-122045165	U	0.238	0	0	0.841	0	0	0	0	0	0.143	0	0.079	0	0.296	0	0	0	0.01	0	0.074	0	0.023	0	0	0	0.074	0	0	0	0	0	0	0	0	0.067	0.065	0	0	0.252	0.015	0.139	0.023
chr2	122419715	122420778	3418577	3418585	Bladder-Ep	chr2:122419715-122420778	U	0	0.843	0	0	0	0	0	0	0	0	0	0	0.222	0.281	0	0	0.027	0.018	0.176	0.057	0	0	0	0	0.012	0.103	0	0	0	0	0	0	0	0.208	0	0	0.02	0	0.001	0	0.003	0.002
chr2	127072611	127073081	3450008	3450025	Skeletal-Musc	chr2:127072611-127073081	U	0.005	0.003	0.005	0.009	0.005	0.021	0	0	0	0.033	0.016	0.008	0	0.14	0.008	0.042	0.023	0.008	0	0.052	0	0.028	0.003	0.004	0	0	0.009	0	0.008	0.012	0.006	0	0	0.016	0.689	0	0.053	0	0.061	0.005	0.047	0.011
chr2	128394957	128395180	3465281	3465292	Endothel	chr2:128394957-128395180	U	0.341	0.013	0	0.02	0.011	0	0.01	0	0	0.125	0.023	0.648	0.061	0.097	0.11	0.086	0	0.024	0.23	0.068	0.007	0.032	0.013	0.016	0.003	0	0.036	0.085	0.032	0.011	0.012	0	0	0.05	0.136	0	0.103	0	0.048	0.007	0.049	0.021
chr2	128416959	128417048	3465840	3465845	Endothel	chr2:128416959-128417048	U	0.242	0.012	0	0.023	0	0	0.014	0	0	0.135	0	0.68	0	0.043	0	0	0.005	0.014	0.124	0	0.006	0.019	0	0	0.009	0	0.015	0.011	0.015	0	0	0.013	0	0	0.078	0	0.008	0	0.02	0.004	0.023	0.005
chr2	128528920	128529315	3467488	3467493	Megakaryocytes	chr2:128528920-128529315	U	0	0	0	0	0	0	0	0.111	0	0	0	0	0	0	0	0	0	0	0	0	0	0	0	0	0	0	0	0	0	0	0	0	NA	0	0	0	0	0	0.002	0	0.005	0
chr2	129168742	129169054	3477526	3477534	Pancreas-Delta	chr2:129168742-129169054	U	0	0	0	0.003	0	0.036	0	0	0.006	0.05	0	0	0	0.102	0	0	0	0	0	0.01	0.005	0	0	0	0	0.019	0	0	0.057	0.085	0.671	0	0	0	0	0.009	0.008	0	0.045	0.005	0.048	0.012
chr2	135276067	135276150	3542355	3542360	Bladder-Ep	chr2:135276067-135276150	U	0	0.929	0.012	0	0	0	0	0.013	0.016	0	0	0.004	0.081	0.13	0	0	0	0	0	0.028	0	0	0	0	0.007	0	0	0	0	0	0	0	0	0.127	0	0	0.056	0	0.004	0.001	0.012	0.002
chr2	136594907	136595049	3555129	3555137	Small-Int-Ep	chr2:136594907-136595049	U	0	0	0	0	0	0	0	0	0.039	0	0	0	0	0.009	0	0	0.02	0	0	0	0.016	0	0	0	0	0	0	0	0	0	0	0	0	0	0	0.994	0	0	0.008	0.002	0.007	0.004
chr2	151905312	151906063	3649906	3649912	Pancreas-Delta	chr2:151905312-151906063	U	0	0	0.013	0.003	0	0	0	0	0	0	0	0.004	0	0.131	0	0	0	0	0	0	0	0.006	0	0	0	0	0	0.008	0	0.016	0.589	0	0	0	0	0	0	0	0.006	0.001	0.005	0.001
chr2	156120080	156120158	3679602	3679608	Megakaryocytes	chr2:156120080-156120158	U	0	0	0	0.005	0	0	0	0	0.004	0	0	0.003	0	0.185	0	0	0	0	0	0.058	0.004	0.005	0	0	0	0	0	0	0.011	0	0	0	0.958	0	0	0	0.054	0	0.008	0.002	0.013	0.002
chr2	160081735	160082057	3707678	3707691	Endothel	chr2:160081735-160082057	U	0.352	0	0	0.031	0	0	0.014	0	0	0.079	0.097	0.678	0	0.065	0	0	0	0.009	0.025	0.006	0.065	0.022	0	0	0.025	0	0.016	0	0	0	0	0.006	0	0.005	0.252	0	0	0	0.025	0.004	0.022	0.004
chr2	160086171	160086572	3707741	3707753	Lung-Ep-Alveo	chr2:160086171-160086572	U	0.006	0	0	0.007	0.012	0.069	0	0	0	0.008	0	0.002	0	0.1	0	0	0.003	0.002	0.052	0.021	0	0	0.903	0.063	0.002	0	0	0	0	0	0.007	0	0	0	0	0	0	0.028	0.024	0.005	0.017	0.009
chr2	163006618	163007096	3728742	3728749	Pancreas-Alpha	chr2:163006618-163007096	U	0	0.046	0	0.002	0.008	0.021	0	0.012	0.004	0.027	0	0.011	0	0.204	0.009	0.061	0.064	0.022	0.122	0.056	0.01	0.074	0	0.013	0.012	0	0.008	0.11	0.976	0	0	0.014	0	0.04	0.023	0	0.011	0.026	0.02	0.002	0.022	0.006
chr2	163007419	163008823	3728751	3728763	Pancreas-Alpha	chr2:163007419-163008823	U	0	0.007	0	0.002	0	0	0	0	0	0.022	0	0.002	0	0.229	0	0	0.003	0.006	0	0.019	0	0	0	0	0	0	0	0.037	0.9	0	0	0	0.091	0.009	0	0.007	0.025	0	0.01	0.002	0.008	0.004
chr2	173721702	173722199	3809411	3809424	Fallopian-Ep	chr2:173721702-173722199	U	0	0	0	0.003	0	0	0	0	0	0	0	0.004	0.018	0.167	0.699	0	0	0.003	0	0.006	0.002	0.003	0	0	0	0	0	0.013	0	0	0	0.006	0	0	0	0	0.016	0	0.049	0.028	0.049	0.034
chr2	182763736	182764601	3880761	3880770	Pancreas-Acinar	chr2:182763736-182764601	U	0	0	0	0	0	0	0	0	0	0	0	0	0	0.05	0	0	0	0	0	0	0	0	0	0	0	0	0	0.971	0	0	0	0	0	0	0	0	0	0	0.003	0.003	0.003	0.002
chr2	203154129	203154747	4020328	4020336	Lung-Ep-Alveo	chr2:203154129-203154747	U	0	0	0	0.003	0	0	0.02	0	0	0	0	0.008	0	0.049	0	0	0	0	0	0.009	0	0	0.943	0.027	0.01	0	0	0	0	0	0	0	0	0	0	0	0.013	0.011	0.012	0.004	0.014	0.01
chr2	206890514	206890843	4054789	4054798	Fallopian-Ep	chr2:206890514-206890843	U	0.029	0	0	0	0	0	0	0	0	0	0	0.001	0.019	0.036	0.681	0	0	0.002	0	0.006	0.022	0	0	0	0	0	0.018	0	0	0	0	0	0	0	0.009	0	0.004	0	0.005	0.002	0.003	0.002
chr2	210526620	210527069	4086385	4086391	Neuron	chr2:210526620-210527069	U	0	0	0	0.071	0	0	NA	0	0	0	0	0	NA	0.4	0	0	0	0	0	0	0	0	NA	0	1	0	0	0	0	0	0	0	NA	0	0	0	0	0	0.011	0.002	0.035	0.017
chr2	217013459	217014356	4129452	4129459	Fallopian-Ep	chr2:217013459-217014356	U	0	0	0	0.006	0	0	0	0	0	0	0	0.006	0	0.105	0.911	0.111	0	0.006	0	0.014	0	0.015	0	0	0	0	0.07	0	0	0.069	0.128	0.145	0	0	0	0	0	0	0.001	0.002	0.002	0.003
chr2	231385134	231385378	4260046	4260053	Liver-Hep	chr2:231385134-231385378	U	0	0	0	0.017	0	0	0	0	0	0	0	0.003	0	0.056	0	0	0.003	0.005	0	0	0	0.968	0	0	0	0	0	0	0.008	0.027	0.03	0	0	0	0	0	0	0	0.004	0.004	0.004	0.001
chr2	232284718	232284781	4272504	4272511	Gastric-Ep	chr2:232284718-232284781	U	0	0	0	0.004	0	0	0	0	0	0	0	0	0	0	0	0	0.9	0	0	0.015	0	0	0	0	0	0	0	0	0	0	0	0	0	0	0	0	0.01	0	0.009	0.003	0.017	0.004
chr2	232393196	232393817	4274370	4274390	Blood-NK	chr2:232393196-232393817	U	0.006	0	0.044	0.005	0.925	0	0	0	0	0.017	0	0.006	0.023	0.085	0	0	0	0.001	0	0	0	0.004	0	0.003	0	0	0	0.008	0	0	0	0	0	0	0.02	0.003	0	0.004	0.052	0.005	0.021	0.009
chr2	232553513	232553561	4277741	4277747	Skeletal-Musc	chr2:232553513-232553561	U	0.1	0	0	0	0	0.031	0	0	0	0.018	0	0	0	0.022	0	0	0	0	0	0	0	0	0	0	0.021	0	0	0	0	0	0	0.041	0	0	0.617	0	0	0	0.003	0.004	0.006	0.003
chr2	232613577	232614172	4279171	4279185	Prostate-Ep	chr2:232613577-232614172	U	0.012	0.024	0	0.002	0.045	0	0	0	0.017	0.027	0	0	0	0.107	0	0	0	0	0	0	0.002	0	0.008	0.014	0	0	0	0	0	0	0	0	0	0.704	0	0	0	0	NA	NA	NA	NA
chr2	233986730	233986989	4299128	4299137	Breast-Luminal-Ep	chr2:233986730-233986989	U	0.023	0.095	0	0.007	0	0.151	0.212	0.948	0.015	0.051	0.095	0.018	0.395	0.014	0.008	0	0.043	0.21	0	0.053	0.011	0.004	0.044	0.056	0.005	0	0.119	0.162	0.048	0.028	0.073	0.022	0	0.108	0.035	0.055	0.134	0.041	0.052	0.008	0.007	0.003
chr2	234106430	234106750	4300200	4300207	Smooth-Musc	chr2:234106430-234106750	U	0.213	0.036	0	0	0	0.231	0	0	0.031	0	0.143	0.021	0.091	0.017	0.224	0.053	0.089	0.079	0	0.268	0.071	0.02	0.159	0.051	0	0	0.214	0.125	0.128	0.038	0.067	0.043	0	0	0.167	0.056	0.535	0.053	0.013	0.002	0.006	0.001
chr2	236424117	236424363	4328528	4328535	Breast-Luminal-Ep	chr2:236424117-236424363	U	0	0.149	0	0.011	0	0	0.051	0.98	0.111	0.028	0.047	0.005	0	0.171	0	0	0.013	0.1	0.007	0.024	0	0.003	0	0.043	0.019	0.045	0	0	0.152	0	0.041	0	0	0.178	0.009	0	0.005	0	0.151	0.011	0.111	0.019
chr2	236526611	236526802	4330311	4330320	Heart-Fibro	chr2:236526611-236526802	U	0.027	0.006	0	0.004	0	0.159	0	0	0	0.337	0.14	0.103	0	0.121	0	0	0	0.002	0.038	0.983	0	0	0	0	0.017	0.16	0	0	0	0	0	0	0	0.029	0	0	0.148	0	0.028	0.003	0.023	0.006
chr2	239074186	239074709	4368918	4368931	Thyroid-Ep	chr2:239074186-239074709	U	0.004	0.014	0	0	0	0	0	0	0	0	0	0	0	0.033	0	0	0.002	0.003	0	0	0.02	0	0	0	0.004	0	0	0	0.006	0.014	0.008	0	0	0	0	0	0	0.949	0.041	0.004	0.025	0.006
chr2	240940021	240940299	4401780	4401787	Colon-Ep	chr2:240940021-240940299	U	0	0	0	0.007	0	0.021	0	0	0.913	0	0	0	0	0.037	0	0	0.005	0.009	0	0	0	0.004	0	0.013	0.018	0	0	0	0	0	0.023	0	0	0.012	0	0.012	0.022	0	0.005	0.003	0.003	0.004
chr2	242735211	242735409	4440060	4440067	Colon-Ep	chr2:242735211-242735409	U	0	0	0	0.009	0	0.04	0	0	0.981	0.038	0.048	0	0	0.077	0	0	0.009	0	0	0.028	0.006	0	0	0	0	0	0.014	0	0	0.019	0	0	0	0	0	0	0.014	0	0.012	0.004	0.017	0.004
chr3	11791178	11791496	4554323	4554330	Dermal-Fibro	chr3:11791178-11791496	U	0.238	0	0	0	0	0.038	0	0	0	0.026	0.8	0.021	0	0.105	0	0	0.005	0	0	0	0.019	0.01	0	0	0.013	0.02	0.098	0	0	0	0	0	0	0	0.038	0.014	0.02	0	0.058	0.006	0.046	0.009
chr3	13620469	13620616	4580449	4580456	Blood-Mono+Macro	chr3:13620469-13620616	U	0.066	0.006	0.185	0.74	0.279	0	0	0	0.011	0.07	0	0.01	0	0.217	0	0	0.002	0.004	0.023	0.021	0	0.022	0	0	0.017	0	0	0	0	0	0.012	0	0	0.006	0.148	0.006	0	0	0.326	0.107	0.253	0.147
chr3	32945527	32945861	4729098	4729111	Blood-NK	chr3:32945527-32945861	U	0	0.034	0	0.011	0.749	0	0	0	0	0.007	0.031	0	0	0.077	0.005	0	0	0.001	0	0.009	0	0.002	0	0	0	0	0	0	0	0	0	0	0	0.026	0	0	0.007	0	0.006	0.004	0.018	0.018
chr3	38322197	38322421	4769308	4769316	Blood-Granul	chr3:38322197-38322421	U	0	0	0.96	0.028	0	0	0	0	0.004	0.012	0	0	0	0.092	0	0	0	0.005	0	0	0	0.005	0	0	0	0	0	0.007	0	0	0	0	0	0	0.228	0	0.007	0	0.011	0.004	0.007	0.005
chr3	39497339	39497426	4780589	4780595	Pancreas-Delta	chr3:39497339-39497426	U	0	0.008	0	0.003	0	0.03	0	0	0	0.018	0	0.006	0	0.104	0	0	0.019	0	0	0.021	0	0	0	0	0	0	0	0.016	0.273	0.046	0.904	0	0	0.008	0	0	0.013	0	0.02	0.002	0.026	0.006
chr3	47122329	47122886	4852006	4852018	Blood-Granul	chr3:47122329-47122886	U	0.027	0	0.987	0.059	0	0	0	0	0	0.022	0	0	0	0.014	0	0	0	0.002	0.007	0	0	0.004	0	0	0	0	0	0.006	0	0	0.013	0	0	0	0.167	0	0	0	0.016	0.005	0.005	0.005
chr3	52245330	52245717	4928421	4928438	Liver-Hep	chr3:52245330-52245717	U	0	0	0.004	0.012	0	0.012	0	0	0	0	0	0	0.011	0.012	0	0	0	0.001	0	0.004	0	0.867	0	0	0	0	0.014	0	0.004	0	0	0	0	0	0	0	0	0	0.004	0.002	0.002	0.002
chr3	57657521	57657831	4985778	4985783	Colon-Fibro	chr3:57657521-57657831	U	0	0	0	0	0.3	0	0	0	0	0.667	0	0.072	0	0.111	0	0	0	0	0	0	0	0	0	0	0.167	0	0.071	0	0	0	0	0	NA	0	0	0	0.235	0.125	0.676	0.06	0.031	0.014
chr3	65168887	65168944	5047636	5047643	Gastric-Ep	chr3:65168887-65168944	U	0	0	0.012	0.003	0	0	0.01	0	0	0	0	0.002	0	0.124	0	0	0.97	0	0	0.025	0	0	0	0	0	0	0	0.007	0	0.012	0	0	0	0	0	0	0.013	0	0.033	0.006	0.023	0.005
chr3	65838606	65838837	5053024	5053036	Epid-Kerat	chr3:65838606-65838837	U	0	0	0	0	0	0	0.017	0.009	0	0	0	0.002	0.913	0.143	0	0	0	0.002	0	0.01	0.162	0	0.005	0	0	0.017	0.028	0	0	0	0	0	0	0	0	0	0	0	0.072	0.008	0.058	0.016
chr3	66436552	66437002	5057947	5057952	Blood-B	chr3:66436552-66437002	U	NA	0	NA	0	NA	NA	NA	0	0	NA	NA	0	0	NA	0	NA	0	0	0	NA	0	0	0	0	0	NA	NA	0	0	NA	0	NA	NA	0	NA	0	0	NA	0.886	0.992	0.011	0.03
chr3	71157777	71157871	5093439	5093444	Gallbladder	chr3:71157777-71157871	U	0	0	0	0	0	0	0	0	0	0	0	0	0	0.053	0	1	0	0	0	0	0	0	0	0	0.006	0	0	0	0	0	0	0	0	0	0	0	0	0	0.006	0.003	0.001	0.002
chr3	100331802	100331981	5268694	5268699	Small-Int-Ep	chr3:100331802-100331981	U	0	0	0	0.004	0.034	0.077	0	0	0	0.048	0	0.005	0	0.205	0	0	0	0	0.014	0.042	0	0.023	0	0	0	0	0	0	0.018	0.036	0	0	0	0	0	1	0.017	0	0.056	0.001	0.07	0.009
chr3	115762709	115762788	5370359	5370369	Pancreas-Beta	chr3:115762709-115762788	U	0	0	0.009	0	0	0	0	0	0	0	0	0	0	0	0	0	0.002	0	0.008	0.008	0.006	0.004	0	0	0	0	0	0	0	0.574	0.012	0	0	0	0	0	0	0	0.009	0.004	0.012	0.006
chr3	117526700	117527245	5381002	5381008	Pancreas-Delta	chr3:117526700-117527245	U	NA	0	NA	NA	NA	NA	NA	NA	NA	NA	NA	0	NA	NA	NA	NA	NA	NA	NA	NA	NA	NA	NA	0	NA	NA	NA	NA	NA	NA	NA	NA	NA	0	NA	NA	NA	NA	NA	0	0	0
chr3	120097307	120097436	5399661	5399673	Bladder-Ep	chr3:120097307-120097436	U	0	0.778	0	0.018	0	0	0.009	0	0.14	0.016	0	0.005	0	0.159	0	0	0.006	0.079	0.008	0	0.004	0	0	0.05	0.006	0	0	0.008	0.021	0	0	0.01	0	0.125	0	0.041	0	0	0.013	0.002	0.006	0.005
chr3	123667213	123667567	5430760	5430771	Colon-Ep	chr3:123667213-123667567	U	0	0	0	0.012	0	0	0	0	0.987	0.053	0	0	0	0.008	0	0	0	0	0	0	0	0	0	0	0	0	0	0	0	0	0	0	0	0.041	0	0	0	0	0.002	0.003	0.001	0.002
chr3	125062531	125062913	5443503	5443513	Kidney-Ep	chr3:125062531-125062913	U	0	0	0	0	0.047	0	0	0	0	0	0	0.001	0	0.048	0	0	0	0	0	0.006	0.914	0	0	0	0.048	0.061	0	0	0.008	0	0.01	0.014	0.174	0	0	0	0	0	0.002	0.008	0.002	0.006
chr3	125643874	125643979	5450632	5450637	Ovary-Ep	chr3:125643874-125643979	U	0.019	0	0	0	0	0.118	0	0	0	0.024	0.042	0.006	0	0.128	0.065	0	0.006	0.005	0	0.076	0.03	0.064	0	0	0	0	0.761	0	0	0	0	0.021	0	0.012	0.379	0	0.033	0	0.021	0.003	0.03	0.008
chr3	126650706	126650821	5463227	5463232	Head-Neck-Ep	chr3:126650706-126650821	U	0	0.011	0	0.004	0	0	0	0	0	0	0.091	0.038	0.045	0.152	0	0	0.004	0.912	0	0	0	0.022	0.009	0.064	0	0	0	0	0	0	0	0	0	0.021	0	0	0.02	0	0.007	0.002	0.01	0.003
chr3	128909292	128909617	5496383	5496388	Pancreas-Duct	chr3:128909292-128909617	U	0	0	0	0	0	0	0	0	0	0	0	0.014	0	0.048	0	0.25	0	0	0	0	0	0	0	0	0	0	0.138	0	0	0	0.2	0.826	0	0	0	0	0	0	0.041	0	0.003	0
chr3	129326756	129326962	5503638	5503645	Endothel	chr3:129326756-129326962	U	0.354	0	0	0.049	0	0.031	0.033	0	0.093	0.143	0.161	0.703	0.042	0.16	0	0	0.003	0.033	0.027	0.011	0	0.005	0.008	0	0.031	0.008	0	0	0	0	0	0.013	0	0.024	0.095	0.087	0.089	0	0.044	0.015	0.022	0.003
chr3	130708467	130709247	5516726	5516733	Fallopian-Ep	chr3:130708467-130709247	U	0	0.009	0	0	0	0	0	0	0.01	0	0	0	0	0.011	0.948	0	0	0	0	0	0	0	0	0	0.024	0	0.314	0	0	0	0	0	0	0	0	0	0.052	0	0.003	0.002	0.002	0.001
chr3	132200711	132201465	5526114	5526121	Lung-Ep-Bron	chr3:132200711-132201465	U	0	0	0	0	0	0	0	0	0	0	0	0	NA	0	0	0	0	0	0	0	0	0	0	1	0	0	0	0	0	0	NA	0	NA	1	0	0	0	0	0.005	0	0.001	0
chr3	136690262	136690399	5564235	5564241	Fallopian-Ep	chr3:136690262-136690399	U	0	0	0	0	0	0	0	0	0	0	0	0	0	0.101	0.577	0	0	0	0	0.011	0	0	0	0	0.132	0	0.011	0	0	0	0	0	0	0	0	0	0	0	0.005	0.001	0.066	0.059
chr3	137717665	137717901	5571309	5571321	Gastric-Ep	chr3:137717665-137717901	U	0	0	0	0	0	0	0	0	0.002	0.008	0	0.002	0	0.144	0	0.14	0.993	0.001	0	0.019	0.002	0.005	0	0	0	0	0	0.025	0.006	0	0.007	0.018	0	0	0	0	0.007	0	0.042	0.008	0.056	0.009
chr3	141737928	141738403	5607272	5607285	Gallbladder	chr3:141737928-141738403	U	0	0	0	0.002	0	0	0	0	0	0	0	0	0	0.005	0	0.861	0.003	0.001	0	0	0	0.002	0	0	0	0	0	0	0	0	0	0.005	0	0	0	0.003	0.004	0	0.003	0.003	0.005	0.002
chr3	147749806	147750025	5647130	5647136	Lung-Ep-Bron	chr3:147749806-147750025	U	0	0.072	0	0.013	0.042	0.136	0.011	0.014	0.03	0.029	0	0.019	0	0.292	0	0	0.034	0.083	0	0.032	0.008	0.069	0.272	0.966	0	0	0	0.2	0.052	0.028	0.082	0.029	0	0.009	0	0	0.087	0	0.073	0.025	0.09	0.022
chr3	148555831	148556262	5651553	5651569	Pancreas-Acinar	chr3:148555831-148556262	U	0	0.01	0	0.003	0.007	0.017	0	0	0	0.039	0	0.007	0.02	0.011	0	0	0	0.005	0	0.033	0.002	0	0	0	0	0	0.017	0.973	0.013	0	0	0.037	0	0	0	0	0.02	0	0.042	0.004	0.024	0.007
chr3	149198710	149198942	5656938	5656950	Gallbladder	chr3:149198710-149198942	U	0	0.007	0.008	0.019	0	0	0	0	0	0	0	0.005	0	0.105	0	1	0.005	0	0	0	0.011	0.012	0	0	0	0	0	0.021	0.05	0	0	0.01	0	0.02	0.012	0	0.024	0	0.009	0.002	0.004	0.002
chr3	150286079	150286437	5665704	5665709	Blood-Granul	chr3:150286079-150286437	U	0	0	1	0	0	0	0	0	0	0.118	0	0.014	0	0	0.04	0	0	0	0	0	0	0	0	0	0	0	0.125	0	0	0	0	0	0	0	0.048	0	0	0	0.003	0	0.003	0
chr3	151599078	151599173	5676222	5676228	Heart-Cardio	chr3:151599078-151599173	U	0.041	0	0	0.007	0	0	0	0	0	0.014	0.031	0.003	0	0.044	0	0	0	0	0.966	0.016	0	0	0	0	0	0.014	0	0	0	0	0	0	0	0	0.04	0	0	0	0.009	0.001	0.051	0.01
chr3	152872743	152872971	5684816	5684835	Megakaryocytes	chr3:152872743-152872971	U	0	0	0	0	0	0	0	0	0	0	0	0.001	0	0.007	0.004	0	0	0	0	0	0	0	0	0	0.001	0	0	0	0	0	0	0	0.6	0	0.007	0	0.003	0	0.002	0.004	0.005	0.003
chr3	169250875	169251264	5788892	5788900	Dermal-Fibro	chr3:169250875-169251264	U	0.587	0.037	0	0.015	0	0.192	0.34	0.232	0	0.19	1	0.045	0.231	0.306	0.012	0	0	0	0	0	0.075	0.083	0	0	0	0	0.067	0	0.067	0.012	0.032	0.01	0.077	0.025	0.161	0	0.236	0	0.06	0.005	0.074	0.013
chr3	171463636	171463794	5809389	5809400	Gallbladder	chr3:171463636-171463794	U	0	0	0	0	0	0	0	0	0	0	0	0	0	0.01	0	0.957	0	0	0.008	0	0	0	0	0	0.006	0.009	0	0	0	0	0	0	0	0	0	0	0	0	0.045	0.005	0.023	0.008
chr3	171469408	171469788	5809452	5809468	Gallbladder	chr3:171469408-171469788	U	0	0	0	0.003	0	0	0	0	0	0.008	0	0.001	0	0.021	0	0.983	0	0.003	0	0	0	0	0	0	0	0	0.011	0	0	0	0	0	0	0	0.038	0	0.004	0	0.014	0.005	0.016	0.004
chr3	172058903	172059233	5814968	5814976	Pancreas-Delta	chr3:172058903-172059233	U	0	0	0	0	0	0.091	0.039	0	0	0	0	0.003	0	0.097	0	0	0.004	0	0.006	0.006	0	0.003	0	0.006	0.011	0	0	0.005	0.03	0.26	0.939	0.036	0	0	0	0.005	0.005	0.008	0.029	0.004	0.011	0.006
chr3	176989876	176990257	5848322	5848335	Heart-Cardio	chr3:176989876-176990257	U	0	0	0	0	0	0.031	0	0	0	0	0	0	0	0.028	0	0	0	0	0.913	0.016	0	0	0.03	0	0	0	0	0	0	0	0	0	0	0	0	0	0.006	0	0.007	0.005	0.005	0.005
chr3	183517689	183517916	5903535	5903548	Oligodend	chr3:183517689-183517916	U	0.009	0	0	0	0	0	0	0	0	0	0	0.002	0	0.025	0	0	0	0	0	0	0	0	0	0	0.043	0.847	0	0	0	0	0	0	0	0	0.13	0	0	0	0.002	0.004	0.005	0.004
chr3	184071111	184071691	5913447	5913465	Gallbladder	chr3:184071111-184071691	U	0	0	0	0	0	0	0.02	0	0	0.014	0.015	0	0	0.009	0	0.958	0	0.002	0	0.005	0.004	0	0	0	0.002	0	0	0.007	0	0.011	0	0	0	0	0	0.009	0.01	0	0.063	0.007	0.045	0.008
chr3	185367171	185367389	5930315	5930323	Blood-Mono+Macro	chr3:185367171-185367389	U	0.18	0.007	0	0.752	0.012	0	0	0	0	0.048	0.027	0.01	0	0.016	0.008	0	0.003	0.002	0.016	0.03	0.01	0.016	0	0	0.021	0.006	0.009	0.007	0.009	0	0	0.008	0	0.007	0.027	0	0	0	0.276	0.015	0.043	0.023
chr3	185403060	185403563	5930701	5930707	Blood-Mono+Macro	chr3:185403060-185403563	U	0.085	0	0	0.758	0	0.048	0.014	0	0	0.075	0.045	0.01	0	0.04	0	0	0.004	0.004	0.012	0	0.005	0.007	0	0	0.014	0	0	0	0.015	0	0	0	0	0.026	0.14	0	0.01	0	0.079	0.011	0.042	0.042
chr3	185519686	185520867	5931954	5931963	Pancreas-Beta	chr3:185519686-185520867	U	NA	NA	NA	NA	NA	NA	NA	NA	NA	NA	NA	NA	NA	NA	NA	NA	NA	NA	NA	NA	NA	NA	NA	NA	NA	NA	NA	NA	NA	NA	NA	NA	NA	NA	NA	NA	NA	NA	NA	NA	NA	NA
chr3	187385076	187385216	5952283	5952289	Pancreas-Delta	chr3:187385076-187385216	U	0	0	0	0.003	0	0.16	0	0	0.019	0	0.045	0.026	0.071	0.333	0	0	0.007	0.01	0.011	0.084	0	0.04	0.121	0.04	0.004	0	0.022	0.04	0.014	0.023	0.871	0.012	0.111	0.038	0	0.03	0.158	0	0.04	0.003	0.096	0.013
chr3	189704095	189704172	5970820	5970826	Bladder-Ep	chr3:189704095-189704172	U	0.078	0.965	0	0	0	0	0	0	0	0	0	0.025	0	0.125	0	0	0	0	0	0	0	0	0	0	0	0	0	0	0	0	0.016	0	0	0.274	0	0.043	0	0	0.028	0.003	0.021	0.002
chr3	192778355	192778486	5994131	5994138	Kidney-Ep	chr3:192778355-192778486	U	0	0	0.009	0.002	0	0.034	0	0	0.004	0.027	0	0.005	0.024	0.158	0	0	0.002	0.004	0	0.019	0.753	0.004	0	0	0.008	0	0.02	0.012	0.009	0	0	0	0	0.007	0.112	0	0.032	0	0.048	0.01	0.045	0.02
chr3	193675634	193675817	6001879	6001884	Prostate-Ep	chr3:193675634-193675817	U	0.019	0.308	0	0	0.02	0.045	0	0	0	0.176	0.083	0.005	0	0.286	0.02	0	0	0.076	0.014	0.016	0	0	0	0.122	0.03	0	0.161	0	0	0	0	0	0	0.881	0	0	0.047	0	0.015	0.004	0.028	0.007
chr3	196643735	196643992	6052548	6052554	Thyroid-Ep	chr3:196643735-196643992	U	0	0.03	0	0.003	0	0	0	0	0	0	0	0	0	0.061	0	0	0	0.016	0	0	0.01	0	0	0	0	0	0	0	0	0	0	0	0	0	0	0	0.009	0.93	0.003	0.003	0.003	0.001
chr4	1364945	1365430	6104320	6104335	Gastric-Ep	chr4:1364945-1365430	U	0	0	0	0	0	0	0	0	0.002	0.006	0	0	0	0.074	0	0.161	0.938	0.006	0	0.013	0.002	0	0.038	0.007	0.004	0.005	0	0	0	0.006	0	0	0	0	0	0.003	0.009	0	0.014	0.002	0.016	0.003
chr4	1689116	1689175	6112892	6112897	Skeletal-Musc	chr4:1689116-1689175	U	0.304	0.009	0.084	0.054	0	0.088	0.011	0	0.019	0.082	0.269	0.056	0	0.035	0	0	0.003	0.025	0.115	0.044	0.005	0	0.007	0.018	0.025	0.01	0	0	0	0	0	0	0.062	0.017	0.621	0.019	0.041	0	0.115	0.006	0.015	0.012
chr4	2877658	2877779	6138602	6138608	Oligodend	chr4:2877658-2877779	U	0	0.017	0	0	0.019	0	0	0	0	0.077	0	0	0	0.029	0	0	0	0.007	0	0	0	0	0	0	0.034	0.945	0	0	0	0	0	0.012	0	0	0	0	0	0	0.005	0.003	0.009	0.004
chr4	2961192	2961472	6140392	6140401	Bladder-Ep	chr4:2961192-2961472	U	0.006	0.861	0	0.002	0	0	0	0	0	0	0	0.03	0.024	0.032	0	0	0	0.002	0	0	0.003	0	0	0	0.029	0	0	0	0	0	0	0	0.083	0.115	0.009	0	0	0	0.006	0.001	0.014	0.004
chr4	2961841	2962323	6140407	6140418	Bladder-Ep	chr4:2961841-2962323	U	0.009	0.665	0	0	0.01	0	0	0	0	0	0	0.001	0	0.027	0	0	0.003	0.03	0	0	0	0	0	0	0.021	0	0	0	0	0	0	0	0	0.106	0.013	0	0.006	0	0.047	0.003	0.09	0.013
chr4	3105910	3106021	6142997	6143005	Liver-Hep	chr4:3105910-3106021	U	0	0	0	0	0	0	0	0	0	0	0.037	0	0	0.035	0	0	0	0	0	0	0.007	0.958	0	0	0.003	0	0	0	0	0	0	0	0	0	0	0	0	0	NA	NA	NA	NA
chr4	3179772	3180232	6143873	6143886	Pancreas-Acinar	chr4:3179772-3180232	U	0.004	0	0	0.001	0.005	0	0	0	0.025	0	0	0.004	0.016	0.051	0	0	0.001	0.001	0.004	0.004	0	0	0.003	0	0.074	0	0	0.966	0	0.01	0.014	0.034	0	0	0	0.011	0	0	0.005	0.003	0.003	0.004
chr4	3181386	3182456	6143903	6143913	Pancreas-Acinar	chr4:3181386-3182456	U	0	0	0.024	0	0.1	0	0	0	0.014	0	0	0	0	0.07	0	0	0.006	0.006	0	0	0.009	0	0	0	0	0	0	0.976	0	0	0	0	0	0	0	0	0.028	0	0.006	0.004	0.004	0.003
chr4	3305594	3305919	6146689	6146694	Pancreas-Alpha	chr4:3305594-3305919	U	0	0	0	0	0	0	0	0	0	0	0	0.02	0	0	0.067	0	0	0.013	0	0.059	0.022	0	0	0	0.14	0.278	0.037	0	1	0	0	0	0	0	0	0	0.04	0	0.017	0.004	0.01	0.004
chr4	3403136	3403533	6148533	6148550	Prostate-Ep	chr4:3403136-3403533	U	0	0.114	0	0.012	0	0.084	0	0	0	0.013	0.015	0.001	0.012	0.049	0	0	0	0.009	0	0	0.002	0	0	0	0.065	0	0.011	0	0	0	0	0	0	0.804	0	0	0.021	0	0.02	0.002	0.016	0.004
chr4	3948578	3948903	6161746	6161758	Ovary-Ep	chr4:3948578-3948903	U	0	0.006	0	0	0	0	0	0	0	0	0	0	0	0.048	0.104	0	0	0	0	0	0	0.003	0	0	0	0	0.846	0	0.014	0	0	0	0	0	0.019	0	0.004	0	0.009	0.004	0.011	0.003
chr4	4760872	4761053	6173380	6173389	Ovary-Ep	chr4:4760872-4761053	U	0	0	0	0	0	0	0	0	0	0.016	0.135	0.003	0.026	0.09	0.099	0	0.003	0.011	0	0.008	0	0	0	0	0.016	0	0.843	0	0	0	0	0	0	0	0.139	0.007	0.019	0	0.018	0.003	0.063	0.008
chr4	7107002	7107095	6209216	6209222	Bone-Osteob	chr4:7107002-7107095	U	0.02	0	0	0	0	0.879	0	0	0	0.039	0	0.002	0	0.077	0	0	0	0.019	0	0	0	0	0	0	0	0	0	0	0	0	0	0	0	0	0.057	0	0.025	0	0.095	0.016	0.046	0.016
chr4	8216134	8216352	6231265	6231274	Ovary-Ep	chr4:8216134-8216352	U	0.012	0	0.009	0	0.011	0	0	0	0	0.047	0.023	0.008	0	0.162	0.163	0	0.049	0.002	0.204	0.017	0.006	0.003	0.005	0.028	0	0	0.75	0	0	0	0	0	0	0.01	0.023	0	0.041	0	0.009	0.003	0.012	0.006
chr4	8487488	8488144	6237123	6237137	Bone-Osteob	chr4:8487488-8488144	U	0.021	0	0	0.002	0	0.813	0.096	0.028	0.002	0.009	0	0.001	0	0.12	0	0	0.002	0.011	0	0.024	0	0.002	0	0	0.029	0	0.024	0	0	0	0	0	0	0	0.009	0	0.018	0	0.051	0	0.029	0.009
chr4	17083666	17084168	6315564	6315572	Heart-Fibro	chr4:17083666-17084168	U	0	0	0	0.007	0	0.158	0.013	0.035	0.008	0.05	0	0.015	0.056	0.366	0	0	0.03	0.025	0.115	0.923	0	0.019	0.038	0.011	0	0	0	0.247	0	0	0.039	0.02	0	0.012	0	0	0.01	0	0.037	0.007	0.032	0.006
chr4	20354428	20354668	6337869	6337874	Pancreas-Duct	chr4:20354428-20354668	U	0.017	0	0.017	0	0	0	0	0	0.007	0	0	0.002	0	0.26	0.03	0	0.038	0	0	0	0.137	0.039	0	0	0	0	0.012	0.083	0	0	0	0.938	0.125	0	0.017	0.009	0	0	0.01	0.004	0.015	0.008
chr4	22603266	22603730	6353017	6353026	Fallopian-Ep	chr4:22603266-22603730	U	0	0	0	0	0	0	0	0	0	0.023	0	0.005	0	0.141	0.94	0.133	0	0	0	0	0.053	0	0	0	0	0	0.078	0	0	0	0	0	0	0	0	0	0.028	0	0.009	0.003	0.008	0.003
chr4	22604364	22604526	6353029	6353037	Fallopian-Ep	chr4:22604364-22604526	U	0.007	0.005	0	0.004	0	0	0.008	0	0	0.009	0	0.006	0.021	0.121	0.955	0	0	0	0.007	0.026	0.011	0	0	0	0	0	0.032	0.011	0.008	0.009	0	0	0	0	0	0	0.014	0	0.076	0.004	0.069	0.011
chr4	25304443	25304718	6374695	6374704	Gastric-Ep	chr4:25304443-25304718	U	0.016	0.01	0	0	0	0	0	0	0	0	0	0.002	0	0.038	0.041	0	0.927	0	0	0	0	0	0	0	0	0	0	0	0	0	0	0	0	0	0	0	0	0.013	0.256	0.015	0.028	0.009
chr4	28642378	28642648	6402206	6402223	Kidney-Ep	chr4:28642378-28642648	U	0	0.004	0	0.004	0.006	0	0	0	0.004	0.007	0	0.011	0	0.2	0	0	0.007	0.001	0	0.051	0.852	0.018	0	0	0	0	0	0.035	0	0	0	0	0	0	0	0	0.019	0	0.037	0.009	0.035	0.01
chr4	38568851	38569129	6463951	6463959	Bladder-Ep	chr4:38568851-38569129	U	0	0.865	0	0.006	0	0	0	0	0	0.013	0	0.008	0	0.038	0	0	0	0	0	0.008	0.004	0	0	0.007	0	0	0.01	0.008	0	0	0	0	0	0.224	0	0	0.006	0	0.065	0.007	0.042	0.008
chr4	39177876	39177989	6470344	6470350	Gallbladder	chr4:39177876-39177989	U	0	0	0	0	0	0	0	0	0	0	0	0	0.05	0.08	0	1	0.007	0	0	0.01	0.005	0.006	0	0	0	0	0	0	0	0.015	0	0	0	0	0	0	0	0	0.013	0.005	0.02	0.012
chr4	42442067	42442601	6508582	6508588	Epid-Kerat	chr4:42442067-42442601	U	0	0	0	0	0	0	0	0.143	0	0	0.125	0	1	0.15	0	0	0	0.028	0	0	0	0	0	0	0	0	0	0	0	0	0	0	0	0	0	0	0	0	0.003	0	0.005	0
chr4	48301032	48301742	6543521	6543526	Breast-Luminal-Ep	chr4:48301032-48301742	U	0	0.045	0	0	0	0.045	0.131	1	0	0.034	0	0.071	0	0.125	0.029	0.077	0.017	0.043	0	0.078	0	0.008	0.043	0.052	0.007	0	0.018	0.043	0.05	0	0	0.019	0	0.056	0.031	0.014	0.162	0.036	0.012	0.003	0.015	0.005
chr4	48679336	48679573	6546882	6546890	Colon-Ep	chr4:48679336-48679573	U	0	0	0	0.016	0	0	0	0	0.978	0.017	0	0	0	0	0	0	0	0	0	0	0	0	0	0	0	0.011	0	0	0	0	0	0	0	0	0	0	0.009	0	0.004	0.003	0.004	0.001
chr4	48679616	48680504	6546891	6546909	Colon-Ep	chr4:48679616-48680504	U	0	0	0	0.007	0	0	0	0	0.992	0.012	0	0	0	0.021	0	0	0	0.002	0	0.003	0	0.002	0	0	0	0.003	0	0	0	0	0	0	0	0	0	0.003	0.003	0	0.002	0.002	0.002	0.002
chr4	69018630	69018725	6664611	6664616	Head-Neck-Ep	chr4:69018630-69018725	U	0	0.01	0.013	0.004	0.026	0	0.025	0.017	0.007	0	0	0.005	0.053	0.16	0	0	0	0.963	0	0.02	0	0.027	0	0.169	0.004	0	0.076	0.041	0.014	0.016	0.02	0	0	0.009	0.019	0.009	0.085	0.012	0.032	0.007	0.03	0.012
chr4	72059033	72059669	6684820	6684836	Pancreas-Duct	chr4:72059033-72059669	U	0	0	0	0	0	0	0	0	0.005	0	0	0.002	0	0.127	0	0.444	0	0	0	0	0	0	0	0.011	0.006	0	0	0.023	0	0.016	0.016	0.975	0	0	0	0	0	0	0.022	0.002	0.013	0.003
chr4	72062706	72063597	6684855	6684862	Pancreas-Duct	chr4:72062706-72063597	U	0	0.009	0	0.006	0	0	0	0	0.005	0	0	0.005	0.083	0.19	0	0.182	0	0	0	0.017	0	0	0	0	0	0	0	0.026	0.01	0	0.014	0.942	0	0	0	0	0.023	0	0.013	0	0.01	0
chr4	72065389	72065648	6684866	6684872	Pancreas-Duct	chr4:72065389-72065648	U	0	0	0	0	0	0	0	0	0	0.028	0	0.007	0.1	0.157	0	0	0.006	0	0	0.018	0	0	0	0	0	0	0	0.019	0	0	0	0.873	0	0	0	0.015	0.014	0	0.042	0	0.004	0
chr4	72078860	72080224	6684944	6684955	Pancreas-Duct	chr4:72078860-72080224	U	0	0	0	0.024	0	0	0	0	0	0.077	0	0.007	0	0.345	0	0.286	0	0	0	0	0	0.023	0	0	0	0	0	0	0	0	0.235	1	0.333	0	0	0	0	0	0.17	0.004	0.071	0.008
chr4	72091063	72091933	6685060	6685067	Pancreas-Duct	chr4:72091063-72091933	U	0	0	0	0.083	NA	NA	NA	0	0	0	0	0	NA	0.25	0	NA	0	0	0.333	0	0	0	0	0	0	0	0	0	NA	0	0	1	0	0	0	0	0	0	0.11	0	0.048	0
chr4	72100165	72101049	6685128	6685143	Pancreas-Duct	chr4:72100165-72101049	U	0.011	0.003	0.004	0.002	0	0	0	0	0	0.012	0	0.01	0	0.142	0	0.022	0	0.067	0	0.004	0	0	0.011	0.032	0.011	0	0	0.013	0	0	0	0.895	0.08	0	0.007	0	0.013	0	0.039	0.005	0.026	0.007
chr4	72122185	72123479	6685258	6685265	Pancreas-Duct	chr4:72122185-72123479	U	NA	NA	NA	NA	NA	NA	NA	NA	NA	NA	NA	NA	NA	NA	NA	NA	NA	NA	NA	NA	NA	NA	NA	NA	NA	NA	NA	NA	NA	NA	NA	NA	NA	NA	NA	NA	NA	NA	NA	NA	NA	NA
chr4	72151093	72151944	6685436	6685450	Pancreas-Duct	chr4:72151093-72151944	U	0	0	0.005	0	0	0	0	0	0	0.009	0	0.008	0	0.099	0	0	0	0	0	0.011	0	0.003	0	0	0	0	0	0.01	0	0	0	0.813	0	0	0.009	0	0.008	0	0.051	0.006	0.047	0.01
chr4	84219356	84219552	6772188	6772193	Megakaryocytes	chr4:84219356-84219552	U	0.042	0	0.046	0.126	0.056	0.053	0.015	0.024	0.008	0.021	0.1	0.01	0	0.333	0	0	0	0.004	0	0.011	0	0.008	0	0	0.005	0	0	0.032	0	0.017	0	0	1	0	0.026	0	0.037	0	0.184	0.225	0.041	0.041
chr4	87911546	87912120	6798192	6798202	Pancreas-Acinar	chr4:87911546-87912120	U	0	0	0	0	0	0	0	0	0.004	0	0	0.002	0.022	0.017	0	0	0.003	0	0	0	0	0	0	0	0	0	0	0.975	0	0	0.017	0.045	0	0	0	0	0	0	0.028	0.006	0.017	0.006
chr4	88541491	88542223	6804053	6804058	Dermal-Fibro	chr4:88541491-88542223	U	NA	NA	NA	NA	NA	NA	NA	NA	NA	NA	NA	NA	NA	NA	NA	NA	NA	NA	NA	NA	NA	NA	NA	NA	NA	NA	NA	NA	NA	NA	NA	NA	NA	NA	NA	NA	NA	NA	NA	NA	NA	NA
chr4	100342854	100343193	6879371	6879377	Prostate-Ep	chr4:100342854-100343193	U	0	0.026	0	0.005	0	0	0	0	0.004	0.012	0	0	0	0.152	0	0	0.002	0	0	0.007	0	0.004	0	0	0.003	0	0	0	0	0.011	0	0	0	0.79	0	0.005	0	0	NA	NA	NA	NA
chr4	103637380	103638408	6899986	6899993	Lung-Ep-Alveo	chr4:103637380-103638408	U	0	0	0	0	0	0	0	0	0	0	0	0	0	0.055	0	0	0	0	0	0	0	0	0.914	0	0	0	0	0	0	0	0	0	0	0	0	0	0.025	0	0.002	0	0.003	0.001
chr4	110434478	110434728	6943418	6943429	Liver-Hep	chr4:110434478-110434728	U	0	0	0	0.006	0	0	0	0	0	0	0	0.002	0	0	0	0	0	0	0	0	0	0.955	0	0	0	0	0	0	0	0	0	0	0	0	0	0	0	0	0.001	0.003	0.002	0.002
chr4	128912121	128912568	7064607	7064621	Pancreas-Alpha	chr4:128912121-128912568	U	0	0	0	0.001	0	0	0	0	0	0	0	0.001	0.016	0.042	0	0	0	0.001	0	0.004	0.097	0	0	0	0.012	0	0.005	0.007	0.854	0.106	0.019	0	0	0	0	0	0.003	0.005	0.006	0	0.003	0.001
chr4	129735232	129735504	7072977	7072982	Kidney-Ep	chr4:129735232-129735504	U	0.031	0	0.059	0	0	0	0	0.033	0	0	0	0	0	0.025	0	0	0.005	0	0	0	0.724	0	0.007	0	0.015	0	0	0.005	0	0	0	0.036	0	0.007	0	0	0.006	0	0.003	0.004	0.003	0.003
chr4	141041822	141042347	7145657	7145663	Smooth-Musc	chr4:141041822-141042347	U	NA	0	0	0	0	0	NA	NA	0	0	NA	0	NA	0	0	NA	0	0	NA	1	0	0	0	0	0	0	NA	0	0	0	0	0	NA	0	0	0	0.5	0	0.032	0.002	0.036	0
chr4	147484842	147485419	7189780	7189786	Pancreas-Alpha	chr4:147484842-147485419	U	0	0	0	0	0	0	0	0	0	0	0	0	0	0.3	0	NA	0	0	0	0.2	0	0	0	0	0	0	0.2	0	1	0	0	0	0	0	0	0	0	0	0.007	0.003	0.01	0.006
chr4	155952978	155953145	7254884	7254899	Bone-Osteob	chr4:155952978-155953145	U	0	0	0.013	0	0	0.708	0	0	0	0	0	0.007	0	0.072	0	0	0	0.003	0	0	0	0	0	0	0.004	0	0	0	0	0	0	0	0	0.012	0	0	0.028	0	0.006	0.002	0.011	0.005
chr4	159776363	159776554	7280289	7280294	Oligodend	chr4:159776363-159776554	U	0	0	0	0	0	0	0	0	0	0.048	0	0.002	0	0.09	0	0	0	0.003	0.009	0	0.065	0	0	0	0.036	0.862	0	0	0	0	0	0	0	0	0.016	0	0	0	0.009	0.004	0.003	0.003
chr4	178322231	178322467	7409234	7409248	Small-Int-Ep	chr4:178322231-178322467	U	0	0	0	0	0	0.017	0	0	0.063	0.009	0	0.006	0	0.113	0	0	0	0	0	0	0	0	0	0	0	0	0	0.018	0	0	0	0	0	0	0	0.935	0	0	0.054	0.005	0.011	0.004
chr4	185707763	185707951	7479672	7479678	Oligodend	chr4:185707763-185707951	U	0.093	0	0.015	0	0	0	0	0	0	0	0	0	0	0	0	0	0.004	0	0	0	0	0.017	0	0	0.045	0.899	0.051	0	0	0	0	0	0	0	0	0	0.008	0	0.004	0.004	0.005	0.005
chr4	187344569	187344896	7501408	7501413	Smooth-Musc	chr4:187344569-187344896	U	0.092	0	0	0.009	0.033	0.091	0	0	0	0.175	0.308	0.111	0	0.393	0	0	0.005	0.005	0.028	0.289	0	0.035	0	0	0	0	0.017	0.027	0.022	0	0	0	0	0	0	0	0.521	0	0.07	0.009	0.047	0.014
chr5	1368683	1368879	7582892	7582897	Small-Int-Ep	chr5:1368683-1368879	U	0.011	0	0	0	0	0	0	0	0.025	0	0	0.002	0	0.126	0	0	0.004	0.003	0.011	0.036	0	0	0	0	0.01	0	0	0	0.015	0	0	0	0.1	0	0.021	0.958	0.044	0.013	0.015	0.005	0.029	0.007
chr5	1475254	1475347	7585587	7585592	Blood-Granul	chr5:1475254-1475347	U	0	0	0.991	0.08	0	0	0	0	0	0	0	0	0	0.126	0.009	0	0	0	0.008	0	0.003	0.004	0.006	0	0.003	0	0	0.008	0	0	0	0	0	0.008	0.181	0	0	0	0.015	0.003	0.005	0.005
chr5	1501806	1502131	7586353	7586365	Bone-Osteob	chr5:1501806-1502131	U	0	0	0	0.004	0	0.659	0	0	0.002	0	0	0.001	0	0.045	0	0	0	0	0	0	0	0	0.006	0	0	0	0	0	0	0	0	0	0	0	0	0	0	0	0.058	0.005	0.005	0.005
chr5	1808108	1808452	7593446	7593458	Breast-Basal-Ep	chr5:1808108-1808452	U	0.006	0	0	0	0	0	0.66	0.009	0	0	0	0.001	0	0.014	0	0	0	0.002	0.006	0	0	0	0	0	0	0.005	0	0	0	0	0	0	0	0	0	0	0.005	0	0.004	0.003	0.003	0.003
chr5	4024461	4025084	7626866	7626871	Smooth-Musc	chr5:4024461-4025084	U	0	0	0	0	0.333	NA	NA	0	0	NA	NA	0.5	NA	1	0	NA	0	0	0	0	0	0	NA	0	0	NA	NA	1	NA	NA	NA	0	NA	0	0	0	0.333	0	0.397	0.012	0.279	0.019
chr5	5132809	5133037	7636451	7636460	Dermal-Fibro	chr5:5132809-5133037	U	0.132	0	0.011	0.002	0	0	0.01	0	0.004	0.172	0.654	0.014	0	0.117	0	0	0	0.002	0	0.058	0	0	0	0	0.009	0	0.016	0	0	0	0	0	0	0	0.067	0.006	0.085	0	0.058	0.013	0.055	0.018
chr5	5303926	5304132	7638523	7638529	Adipocytes	chr5:5303926-5304132	U	0.57	0.013	0.012	0.008	0.017	0.185	0.088	0.133	0.012	0.069	0.077	0.116	0.04	0.146	0	0.25	0.02	0.012	0.014	0.236	0	0.006	0.056	0.08	0.076	0	0.083	0.158	0.019	0.059	0.043	0	0	0	0.156	0.009	0.35	0	0.134	0.027	0.08	0.035
chr5	17170760	17171196	7746834	7746840	Endothel	chr5:17170760-17171196	U	0.375	0.333	0	0.023	0	0	0	0	0	0.222	0	0.796	0	0.3	0	0	0	0.015	0.05	0.059	0	0.047	0.034	0.069	0.016	0	0	0	0	0	0	0	0.333	0	0.071	0	0.025	0	0.08	0.014	0.054	0.018
chr5	32098278	32098496	7845643	7845650	Endothel	chr5:32098278-32098496	U	0.253	0.009	0	0.057	0	0	0	0	0	0.03	0	0.721	0	0.034	0	0	0.003	0.03	0.037	0.022	0	0.047	0	0	0.041	0.012	0	0	0	0	0	0	0	0.01	0.043	0.014	0.008	0	0.009	0.006	0.003	0.004
chr5	32229751	32229932	7847718	7847725	Liver-Hep	chr5:32229751-32229932	U	0	0	0	0.003	0	0	0	0	0	0	0	0	0	0.025	0	0	0	0.01	0.009	0	0	0.91	0	0	0	0	0	0	0	0	0.014	0	0	0	0	0	0	0	0.004	0.001	0.005	0.003
chr5	39201956	39202821	7905708	7905722	Blood-T	chr5:39201956-39202821	U	0	0	0	0.03	0.016	0	0	0	0.003	0.035	0.016	0.001	0.022	0.113	0	0	0	0.004	0	0.006	0	0	0.013	0	0	0	0	0.034	0	0.009	0.009	0	0	0	0.009	0	0.024	0	0.035	0.01	0.977	0.921
chr5	43316070	43316451	7935474	7935480	Pancreas-Beta	chr5:43316070-43316451	U	0	0	0	0	0	0	0	0	0	0.062	0	0.012	0	0.097	0	0	0	0.011	0	0	0	0	0	0	0.026	0	0	0	0.087	0.955	0.2	0	0	0	0	0	0	0	0.115	0.003	0.293	0.033
chr5	45128099	45128340	7946633	7946643	Pancreas-Beta	chr5:45128099-45128340	U	0	0	0	0.002	0	0	0	0	0.003	0	0.028	0.004	0.03	0.147	0	0	0.005	0	0	0.045	0	0	0	0	0	0	0	0	0.02	0.958	0.011	0	0	0	0.026	0.005	0.028	0	0.012	0.003	0.013	0.004
chr5	53433340	53434106	7980235	7980241	Lung-Ep-Bron	chr5:53433340-53434106	U	NA	0	0	0	0	NA	0	0	0	0	0	0	0	0	0	NA	0	0	0	0	0	0	0.5	NA	0	0	0	0	0	NA	0	NA	NA	0	0	0	0	NA	0.019	0	0.015	0
chr5	57310246	57310710	8013498	8013504	Pancreas-Alpha	chr5:57310246-57310710	U	0	0	0	0.019	0.042	0.111	0	0	0	0.286	0	0	0	0.269	0	0	0.011	0	0	0.032	0	0.068	0	0	0	0	0	0.053	0.962	0	0.038	0.042	0	0	0	0.062	0.059	0	0.406	0.015	0.279	0.027
chr5	58395983	58396402	8020757	8020765	Prostate-Ep	chr5:58395983-58396402	U	0	0.273	0	0.003	0.022	0	0	0	0.023	0	0	0.002	0.036	0.211	0	0	0	0	0	0.033	0	0.005	0	0	0	0	0	0	0	0	0	0	0	0.908	0	0	0.128	0	0.016	0.002	0.012	0.002
chr5	61757253	61757581	8044130	8044135	Lung-Ep-Alveo	chr5:61757253-61757581	U	0	0	0	0	0	0	0	0	0	0	0	0	0	0	0	0	0.017	0	0	0	0	0	0.865	0	0.095	0	0	0	0	0	0	0	0	0	0	0	0	0	0	0.003	0.006	0.001
chr5	68613848	68614345	8092674	8092687	Blood-Granul	chr5:68613848-68614345	U	0.03	0	0.962	0.086	0	0	0	0	0	0	0	0.001	0	0.054	0	0	0.002	0.002	0.007	0	0	0	0	0	0	0	0.006	0.007	0	0	0	0	0.056	0	0.175	0	0.004	0.009	NA	NA	NA	NA
chr5	70827496	70827687	8115866	8115873	Small-Int-Ep	chr5:70827496-70827687	U	0	0	0	0	0	0	0	0	0.005	0	0	0	0	0.028	0	0	0	0	0	0	0	0	0	0	0.004	0	0	0	0	0	0	0	0	0	0	0.856	0.008	0	0	0.001	0	0.001
chr5	71853664	71853919	8124590	8124595	Endothel	chr5:71853664-71853919	U	0.2	0	0.364	0.111	0	0	0	0	0	0.571	0.333	0.774	0	0.636	0	0	0	0.171	0	0	0	0.04	0	0	0.091	0	0	0	0	0	0	0	0	0	0.6	0	0.071	0	0.084	0.214	0.088	0.075
chr5	72316217	72316797	8128503	8128513	Pancreas-Alpha	chr5:72316217-72316797	U	0	0	0	0	0.008	0	0	0	0	0.014	0	0	0	0.016	0	0	0.004	0	0	0	0	0.004	0.01	0	0	0	0	0.007	0.952	0.07	0.059	0.007	0	0	0	0.021	0.01	0	0.02	0.003	0.029	0.006
chr5	74826137	74826703	8150608	8150615	Kidney-Ep	chr5:74826137-74826703	U	0	0	0	0	0	0	0	0	0	0	0	0.004	0	0.035	0	0.056	0	0	0	0	0.835	0	0	0	0	0	0	0	0	0	0	0	0	0	0	0	0.016	0	0	0	0	0
chr5	76014256	76014548	8160297	8160302	Endothel	chr5:76014256-76014548	U	0.415	0.021	0.091	0.051	0	0	0.029	0	0.013	0.367	0.5	0.817	0	0.154	0	0	0	0.021	0.022	0.377	0	0.012	0	0	0.033	0.102	0	0	0	0	0	0	0.75	0.017	0.111	0	0.015	0	0.016	0.013	0.008	0.005
chr5	77819955	77820340	8177895	8177904	Endothel	chr5:77819955-77820340	U	0.383	0.006	0	0.021	0	0.028	0.015	0	0	0.133	0.163	0.731	0	0.038	0	0	0	0.013	0.021	0.153	0.019	0.019	0	0	0.003	0.025	0.06	0	0	0	0	0	0	0.013	0.057	0.009	0.062	0.009	0.014	0.003	0.026	0.006
chr5	77841405	77841624	8178166	8178172	Thyroid-Ep	chr5:77841405-77841624	U	0.011	0.032	0	0.003	0	0	0.021	0	0	0.122	0.061	0	0	0.165	0	0	0	0.003	0	0.01	0	0	0	0	0.023	0	0	0	0	0	0	0	0	0	0.029	0	0	1	0.003	0.002	0.02	0.007
chr5	80476007	80476312	8203975	8203983	Colon-Ep	chr5:80476007-80476312	U	0.017	0	0	0.016	0.011	0.04	0	0	0.982	0	0.026	0.003	0	0.101	0.009	0	0.015	0.004	0.013	0.007	0	0	0	0	0.011	0	0	0.013	0	0	0	0	0	0	0.019	0.015	0.005	0	0.007	0.005	0.008	0.006
chr5	105502349	105502821	8359388	8359393	Smooth-Musc	chr5:105502349-105502821	U	0	0	0	0	0.167	0	0	0	0	NA	NA	0.208	0	0.4	0	0	0	0.143	0	0.25	0	0	0	0	0	0	0	0.375	0	0	0	0	NA	0	0	0	0.5	0	0.427	0.037	0.358	0.071
chr5	112953981	112954101	8409097	8409103	Kidney-Ep	chr5:112953981-112954101	U	0.037	0.015	0	0	0	0	0	0	0.004	0.012	0.031	0.012	0	0.054	0	0	0	0	0	0	0.742	0	0	0	0	0	0	0	0	0	0	0	0	0.102	0	0	0.013	0	NA	NA	NA	NA
chr5	118635509	118635758	8447215	8447229	Blood-T	chr5:118635509-118635758	U	0.026	0.006	0.007	0.063	0.102	0	0	0	0.003	0.193	0	0.012	0.02	0.131	0	0	0.008	0.013	0.006	0.006	0.013	0.014	0	0	0.041	0	0	0.005	0	0	0	0	0	0	0.01	0	0	0	0.137	0.012	0.97	0.956
chr5	123204556	123205221	8476445	8476451	Adipocytes	chr5:123204556-123205221	U	0.881	0.01	0	0.004	0	0	0.029	0	0	0.12	0.455	0.105	0	0.346	0.014	0.318	0	0.225	0	0.445	0.025	0	0	0.01	0.031	0	0.13	0.009	0	0	0.073	0	0.091	0.028	0.15	0.009	0.198	0	0.015	0.003	0.035	0.007
chr5	130707029	130707674	8528446	8528452	Kidney-Ep	chr5:130707029-130707674	U	0	0	0	0	0	0	0	0	0	0	0	0.026	0	0	0	0	0	0	0	0	0.875	0	0	0	0.053	0	0	0	0	0	0	0	0	0	0	0	0	0	0.022	0	0.052	0.002
chr5	132231880	132232257	8543824	8543830	Lung-Ep-Bron	chr5:132231880-132232257	U	0.167	0	0	0	0.125	0	0.059	0	0	0.1	0	0.018	0	0.167	0.143	0	0	0.143	0	0	0	0	0.071	0.941	0.316	0.083	0	0	0	0	0	0	0	0	0	0	0.077	0	0.031	0.002	0.051	0.016
chr5	133081567	133081765	8553562	8553567	Pancreas-Duct	chr5:133081567-133081765	U	0	0	0.028	0.008	0	0.071	0	0	0	0	0	0.004	0	0.081	0.056	0.125	0	0	0	0.102	0.06	0	0	0	0	0	0.071	0	0	0	0	0.981	NA	0.018	0	0	0.079	0	0.007	0.001	0.018	0.008
chr5	134686461	134686575	8574847	8574856	Heart-Cardio	chr5:134686461-134686575	U	0	0	0	0	0	0	0	0	0	0	0	0	0	0.019	0	0	0	0.001	0.895	0	0.004	0	0	0	0	0.004	0	0	0	0	0	0	0	0	0	0	0	0	0.004	0.003	0.003	0.003
chr5	137712761	137712926	8601434	8601439	Pancreas-Beta	chr5:137712761-137712926	U	0	0.012	0	0	0	0.045	0	0	0	0	0	0.002	0	0.111	0.091	0	0	0.003	0.026	0	0.006	0	0	0.022	0.016	0.013	0.082	0.023	0.036	0.984	0.043	0.011	0	0	0	0.009	0	0	0.002	0.001	0.004	0.003
chr5	137933890	137933983	8605054	8605059	Small-Int-Ep	chr5:137933890-137933983	U	0.119	0	0	0.008	0	0	0	0.071	0.024	0	0.136	0.007	0.033	0.136	0.042	0.176	0	0	0	0.048	0.04	0	0	0	0	0	0	0	0	0	0	0	0	0	0	0.993	0	0.013	0.024	0.01	0.017	0.004
chr5	139627446	139627766	8626913	8626923	Gastric-Ep	chr5:139627446-139627766	U	0	0	0	0	0	0	0	0	0	0	0	0	0	0.009	0	0	0.975	0	0	0	0.004	0	0	0	0	0	0	0	0	0	0	0	0	0	0.027	0	0	0	0.004	0.001	0.004	0.005
chr5	140058343	140059406	8632111	8632127	Eryth-prog	chr5:140058343-140059406	U	0	0	0	0.003	0	0	0	0	0	0.016	0	0	0.016	0.99	0	0	0	0	0	0	0	0.003	0	0	0	0	0	0	0	0	0	0	0	0	0	0	0.008	0	0.003	0.001	0.004	0.001
chr5	145224022	145224184	8681967	8681972	Eryth-prog	chr5:145224022-145224184	U	0	0.01	0.014	0.003	0.017	0	0	0	0	0	0	0.004	0	1	0	0	0	0	0	0	0	0	0	0	0	0	0	0	0	0	0	0	0.375	0	0	0	0.016	0	0.014	0.003	0.01	0.003
chr5	145986293	145986488	8688971	8688979	Neuron	chr5:145986293-145986488	U	0.047	0	0	0	0	0.054	0.067	0.024	0	0.048	0.034	0.002	0	0.063	0	0	0.006	0	0.081	0.071	0	0	0.006	0	0.646	0.09	0	0	0	0.01	0	0	0	0	0	0	0.018	0	0.014	0.005	0.011	0.005
chr5	153692596	153692857	8753439	8753446	Thyroid-Ep	chr5:153692596-153692857	U	0	0.023	0	0	0.012	0	0	0	0	0	0	0	0	0.087	0	0	0	0.012	0	0.011	0.031	0	0	0.031	0	0	0	0	0	0	0	0	0	0	0	0	0.008	0.99	0.073	0.012	0.013	0.006
chr5	154334374	154334649	8761966	8761982	Bone-Osteob	chr5:154334374-154334649	U	0	0	0	0	0	0.516	0	0	0	0	0	0.002	0.019	0.015	0	0	0.002	0.001	0	0	0.002	0.002	0	0	0.002	0	0	0	0.006	0	0	0	0	0	0	0.003	0	0	0.002	0.002	0.002	0.001
chr5	170039130	170039387	8885385	8885390	Pancreas-Delta	chr5:170039130-170039387	U	0	0.025	0	0.016	0.029	0.13	0	0.017	0	0.06	0	0.014	0.065	0.158	0.032	0	0.029	0.013	0.053	0.095	0.005	0	0.032	0	0.009	0	0.014	0	0.205	0.128	0.865	0	0	0	0	0	0.146	0.016	0.092	0.005	0.064	0.012
chr5	171223147	171223508	8898357	8898366	Prostate-Ep	chr5:171223147-171223508	U	0	0.041	0	0.007	0	0.023	0	0	0.008	0.023	0	0.053	0.114	0.156	0	0	0	0.005	0	0.008	0	0.004	0	0.018	0	0	0	0.035	0	0	0	0	0	0.784	0	0	0.077	0	0.074	0.005	0.056	0.01
chr5	171320075	171320511	8899402	8899410	Megakaryocytes	chr5:171320075-171320511	U	0	0	0	0	0	0	0	0	0	0	0	0	0	0.024	0	0	0	0	0	0	0	0	0	0	0	0	0	0	0	0	0	0	0.857	0	0	0	0	0	0.002	0.003	0.004	0.002
chr5	172461534	172461942	8917119	8917129	Thyroid-Ep	chr5:172461534-172461942	U	0.008	0.027	0	0	0	0	0	0	0	0	0	0.004	0	0.031	0	0	0	0.002	0.007	0	0.076	0	0.009	0	0.007	0.008	0	0	0.049	0.01	0.01	0	0	0	0	0	0	0.985	0.232	0.008	0.06	0.007
chr5	173969345	173969504	8934974	8934980	Small-Int-Ep	chr5:173969345-173969504	U	0	0	0	0.007	0	0.032	0	0	0	0.057	0.065	0.012	0	0.174	0.027	0	0	0.014	0	0.069	0.005	0.029	0	0	0.004	0	0	0.139	0	0	0.036	0	0	0.016	0.034	0.986	0.036	0	0.045	0.009	0.031	0.013
chr5	174920572	174921016	8945057	8945068	Prostate-Ep	chr5:174920572-174921016	U	0	0.244	0	0.002	0	0.25	0.007	0.058	0.37	0.075	0.13	0.008	0.021	0	0	0	0	0.124	0	0	0.01	0	0.019	0.005	0.047	0	0.02	0	0	0	0	0	0	0.896	0	0	0.01	0	0.002	0.002	0.014	0.002
chr5	176260994	176261118	8966089	8966094	Pancreas-Beta	chr5:176260994-176261118	U	0	0	0	0	0	0	0	0	0	0	0	0	0	0.176	0	0	0.011	0.009	0	0.029	0.013	0.019	0	0	0.1	0	0	0.058	0	0.969	0.261	0	0	0	0	0	0.029	0	0.01	0.007	0.021	0.007
chr5	176696395	176696757	8973485	8973492	Pancreas-Acinar	chr5:176696395-176696757	U	0	0	0	0	0	0	0	0	0	0	0	0.003	0	0.042	0	0	0	0.013	0	0	0	0	0	0	0	0	0	1	0	0	0.026	0.059	0	0	0	0	0	0	0.004	0.003	0.003	0.002
chr5	176860929	176861253	8977083	8977104	Epid-Kerat	chr5:176860929-176861253	U	0	0	0	0	0	0	0	0	0	0	0	0	0.389	0.009	0	0	0	0	0	0	0	0	0	0	0	0	0	0	0	0	0	0	0	0	0	0	0	0	0.002	0.002	0.029	0.004
chr5	176919342	176919704	8978911	8978940	Breast-Basal-Ep	chr5:176919342-176919704	U	0	0	0	0	0	0	0.699	0.005	0	0	0	0.011	0	0	0	0	0	0.001	0	0	0	0	0	0	0.001	0	0	0	0	0	0	0	0	0	0.007	0	0.003	0	0.002	0.001	0.001	0.001
chr6	504028	504466	9059319	9059343	Heart-Cardio	chr6:504028-504466	U	0	0	0	0	0	0.013	0.005	0	0.002	0	0	0	0.014	0.064	0	0	0	0.001	0.969	0.007	0	0.004	0	0	0.044	0.007	0.004	0	0	0	0	0	0	0	0.006	0	0.005	0	0.008	0.002	0.008	0.002
chr6	720637	720836	9062530	9062535	Prostate-Ep	chr6:720637-720836	U	0	0.22	0	0	0	0.222	0.019	0	0.019	0.018	0	0	0	0.073	0.066	0	0	0.042	0	0.025	0.027	0.008	0	0.083	0	0	0.114	0	0.017	0	0	0	0	0.859	0	0	0.019	0.023	0.007	0.002	0.012	0.002
chr6	2030637	2031365	9080650	9080659	Colon-Ep	chr6:2030637-2031365	U	0	0.016	0	0.018	0	0	0	0	1	0.048	0	0.005	0	0.2	0	0	0.126	0.056	0	0	0	0	0	0	0.026	0	0.024	0	0.25	0.095	0.027	0	0	0	0	0.094	0.021	0	0.004	0.002	0.003	0.009
chr6	4909889	4910097	9117689	9117697	Colon-Ep	chr6:4909889-4910097	U	0	0	0	0.007	0	0	0	0.024	0.989	0.019	0	0	0	0.098	0	0	0	0.008	0	0	0.003	0	0	0.021	0	0	0	0	0	0	0	0	0	0	0.345	0.122	0.017	0	0.005	0.002	0.007	0.002
chr6	14254953	14255246	9215497	9215506	Blood-B	chr6:14254953-14255246	U	0.008	0.006	0	0.028	0.027	0	0	0	0	0.299	0	0.018	0.023	0.158	0	0	0	0.002	0	0	0.003	0	0	0	0	0	0	0	0	0	0	0	0	0	0.011	0	0.005	0	0.832	0.965	0.011	0.01
chr6	14459412	14460086	9217406	9217411	Prostate-Ep	chr6:14459412-14460086	U	NA	NA	NA	NA	NA	NA	NA	NA	NA	NA	NA	NA	NA	NA	NA	NA	NA	NA	NA	NA	NA	NA	NA	NA	NA	NA	NA	NA	NA	NA	NA	NA	NA	NA	NA	NA	NA	NA	NA	NA	NA	NA
chr6	17839739	17840027	9256500	9256507	Oligodend	chr6:17839739-17840027	U	0.086	0	0	0.004	0	0	0.048	0	0	0.146	0	0.003	0	0.102	0	0	0	0	0.011	0.018	0	0	0	0	0.043	0.929	0	0	0	0	0	0	0	0	0	0	0.053	0	0.018	0.003	0.03	0.007
chr6	24781291	24782248	9317323	9317330	Pancreas-Duct	chr6:24781291-24782248	U	NA	0	NA	0	NA	0	NA	0	0	NA	NA	0	NA	0	0	NA	0	0	0	0	0	0	0	0	0	NA	0	0	0	NA	0	NA	0	NA	0	0	0	0	0	0	0	0
chr6	25068659	25069230	9320108	9320115	Adipocytes	chr6:25068659-25069230	U	1	0.053	0	0	0	0	0	0	0	0	0	0.016	0	0.125	0	0	0	0.034	0	0.231	0	0	0	0	0	0	0	0	0	0	0	0	0	0	0.222	0	0.467	0	0.026	0.012	0.005	0.004
chr6	26545988	26546170	9335232	9335238	Blood-Mono+Macro	chr6:26545988-26546170	U	0.071	0.016	0.133	0.818	0	0	0.02	0	0	0.105	0	0.004	0.059	0.082	0	0	0	0.009	0.022	0.015	0	0.014	0	0	0.007	0.059	0	0	0	0	0	0	0	0	0.105	0	0	0	0.247	0.027	0.036	0.03
chr6	28906639	28907424	9366717	9366724	Fallopian-Ep	chr6:28906639-28907424	U	NA	NA	NA	0	NA	NA	NA	0	NA	NA	0	0	NA	NA	NA	NA	0	NA	0	NA	0	NA	0	NA	NA	NA	NA	NA	NA	NA	NA	NA	0	NA	NA	NA	NA	NA	0.263	0.04	0.053	0.008
chr6	29082084	29082446	9368845	9368850	Smooth-Musc	chr6:29082084-29082446	U	0	0	0	0.077	0	NA	0	NA	0	NA	0	0.111	0	0.5	NA	NA	0	0.143	0	0.5	0	0.2	0	0	0	0	0	0	0	NA	0	0	0	0	0	0	0.455	0	0.112	0.004	0.107	0.02
chr6	30374412	30374808	9382047	9382055	Ovary-Ep	chr6:30374412-30374808	U	0	0	0.111	0	0	0.4	0	0	0	0	0	0	0	0.222	0	0	0	0	0	0	0	0	0	0	0	0.2	1	0.083	0	0	0.167	0	0	0.083	0	0	0.143	0	0.09	0.055	0.076	0.05
chr6	32343222	32343355	9414717	9414722	Megakaryocytes	chr6:32343222-32343355	U	0	0.04	0.125	0.098	0.043	0.167	0	0	0	0	0.222	0.008	0	0.7	0	0	0	0.009	0.043	0.158	0	0	0	0	0	0	0	0.133	0.19	0	0	0	0.875	0	0.25	0	0.324	0	0.084	0.122	0.255	0.079
chr6	32527588	32527757	9416676	9416682	Ovary-Ep	chr6:32527588-32527757	U	NA	0.417	0	0	0	NA	NA	NA	0	0	0	0.008	0	0.283	0.037	NA	NA	0.192	NA	0.1	NA	0	0.292	0.115	0.017	0	0.919	0.059	0.098	0.028	0.129	0.037	0.5	0.133	0	0	0.061	0	0.003	0.002	0.006	0.005
chr6	34506312	34506489	9447137	9447145	Breast-Luminal-Ep	chr6:34506312-34506489	U	0	0	0	0	0.031	0	0.059	0.871	0.006	0.034	0	0.004	0.037	0.071	0.092	0	0.037	0.015	0	0	0	0	0.008	0	0.01	0	0.032	0.02	0	0	0	0	0	0.048	0	0.008	0.032	0	0.126	0.01	0.161	0.025
chr6	34583467	34583666	9448270	9448275	Eryth-prog	chr6:34583467-34583666	U	0	0	0	0.024	0	0	0	0	0	0	0	0	0	1	0	0	0	0	0.02	0.013	0	0	0	0	0	0	0	0	0	0	0	0	1	0	0	0	0.011	0	0.042	0.003	0.009	0.004
chr6	34778179	34778644	9451046	9451053	Bladder-Ep	chr6:34778179-34778644	U	0	0.821	0	0	0	0	0	0	0	0	0	0	0	0.038	0.015	0	0	0.004	0	0	0	0	0	0	0	0	0	0	0	0	0	0	0	0.032	0	0	0	0	0.012	0.001	0.005	0.002
chr6	34966596	34967579	9453054	9453073	Bladder-Ep	chr6:34966596-34967579	U	0.005	0.903	0	0	0	0.013	0	0	0	0.013	0.014	0.003	0.013	0.054	0	0	0	0.009	0	0.008	0.109	0	0	0.012	0	0	0.009	0	0	0	0	0	0	0.253	0.007	0	0.011	0	0.002	0.003	0.006	0.003
chr6	35057138	35057475	9454342	9454355	Breast-Basal-Ep	chr6:35057138-35057475	U	0.015	0	0	0.002	0	0	0.844	0.017	0	0	0.015	0.025	0.014	0.054	0	0	0	0.002	0	0.005	0.023	0.033	0	0.008	0.013	0.008	0	0	0	0	0	0	0	0	0.006	0	0.006	0	0.003	0.002	0.004	0.003
chr6	35058103	35058217	9454364	9454373	Breast-Basal-Ep	chr6:35058103-35058217	U	0	0.007	0.009	0.007	0.013	0	0.929	0	0	0	0	0	0	0.065	0	0	0	0.007	0	0	0	0	0	0	0	0	0	0	0	0	0	0	0	0	0	0	0	0	0.006	0.007	0.008	0.008
chr6	37114490	37114948	9482827	9482836	Liver-Hep	chr6:37114490-37114948	U	0	0	0	0.006	0	0.04	0	0	0.004	0	0	0.002	0	0.083	0	0	0	0.003	0	0	0.02	0.9	0	0	0	0	0	0	0	0	0.012	0	NA	0	0	0	0	0	0.006	0.004	0.014	0.003
chr6	42397428	42397763	9539027	9539037	Breast-Luminal-Ep	chr6:42397428-42397763	U	0	0.03	0.376	0.016	0	0	0.028	0.837	0	0	0	0.003	0.089	0.231	0.008	0	0	0.016	0	0	0.032	0	0.01	0	0.014	0	0	0	0	0	0	0	0	0.033	0.098	0	0.005	0	0.008	0.002	0.02	0.005
chr6	46915212	46915720	9588444	9588452	Endothel	chr6:46915212-46915720	U	0.5	0	0	0.029	0.045	0.056	0	0	0	0.074	0.2	0.721	0	0.175	0	0	0.009	0.016	0.056	0.023	0.082	0	0.342	0.143	0.035	0	0.024	0	0	0	0	0.023	0	0	0.176	0	0.053	0	0.053	0.005	0.068	0.011
chr6	52199435	52199552	9621066	9621071	Blood-Granul	chr6:52199435-52199552	U	0.016	0.012	0.976	0.016	0	0	0	0	0	0.021	0	0.003	0	0.045	0	0	0.004	0	0	0.014	0	0.007	0	0	0.029	0	0	0	0	0	0	0	0	0	0.235	0	0.01	0	0.005	0.004	0.01	0.007
chr6	64375368	64375610	9681557	9681562	Blood-B	chr6:64375368-64375610	U	0	0	0	0.011	0	0	0	0	0	0.048	0	0	0	0.13	0.05	0	0	0.009	0	0	0	0	0	0.033	0.011	0	0	0	0	0	0	0	0	0	0	0	0	0	0.683	0.86	0.025	0.007
chr6	71012146	71012483	9718167	9718179	Bone-Osteob	chr6:71012146-71012483	U	0.02	0.005	0.007	0.007	0.013	0.985	0	0.016	0	0.043	0	0.011	0	0.168	0	0	0.004	0.003	0	0.069	0.003	0.009	0.004	0	0	0	0	0.034	0.014	0.016	0.009	0.005	0	0	0.01	0.004	0.017	0	0.1	0.024	0.158	0.042
chr6	83921378	83921764	9802196	9802202	Breast-Luminal-Ep	chr6:83921378-83921764	U	0	0.016	0	0.009	0	0	0.147	1	0.012	0	0	0.01	0	0.345	0	0	0	0	0	0	0	0	0	0	0	0	0.048	0	0	0.077	0	0	0	0.067	0	0	0	0	0.012	0.001	0.017	0.006
chr6	99932478	99932972	9907569	9907576	Blood-B	chr6:99932478-99932972	U	0.016	0	0	0.037	0	0	0	0	0	0.333	0	0.019	0	0.061	0	0	0	0.011	0	0.03	0.023	0.018	0.131	0	0	0	0	0	0	0	0	0	0.2	0	0	0	0.016	0	0.868	0.958	0.005	0.01
chr6	107001544	107001852	9954396	9954406	Ovary-Ep	chr6:107001544-107001852	U	0.06	0	0	0	0	0	0	0	0.002	0.007	0	0.009	0	0.079	0.11	0	0	0.003	0	0	0.006	0	0	0	0	0	0.769	0.004	0	0	0	0	0	0	0	0.004	0.007	0	0.022	0.008	0.042	0.011
chr6	111272867	111273199	9997804	9997815	Gallbladder	chr6:111272867-111273199	U	0.02	0	0	0.012	0	0	0	0	0	0.013	0	0.001	0.026	0.041	0.025	1	0	0	0	0	0.027	0.014	0	0	0.003	0	0.007	0	0	0	0	0	0	0.012	0	0.004	0.005	0	0.016	0.003	0.02	0.004
chr6	113817584	113817952	10017313	10017320	Endothel	chr6:113817584-113817952	U	0.286	0	0	0.02	0.015	0	0.038	0	0	0.089	0.03	0.671	0	0.28	0	0.053	0.021	0.019	0.02	0.085	0.004	0.024	0	0.009	0.013	0.333	0	0.016	0	0	0	0	0	0.011	0.12	0	0.021	0	0.032	0.024	0.106	0.028
chr6	119154681	119155027	10052601	10052609	Gastric-Ep	chr6:119154681-119155027	U	0	0.046	0	0	0	0	0	0	0.105	0	0.031	0.001	0	0.123	0.051	0.08	0.993	0.008	0.009	0	0	0	0.014	0.063	0	0	0.048	0.027	0.054	0.022	0.042	0	0	0.007	0	0.021	0.017	0	0.004	0.004	0.006	0.003
chr6	123791130	123792301	10081503	10081511	Smooth-Musc	chr6:123791130-123792301	U	NA	NA	NA	NA	NA	NA	NA	NA	NA	NA	NA	NA	NA	NA	NA	NA	NA	NA	NA	NA	NA	NA	NA	NA	NA	NA	NA	NA	NA	NA	NA	NA	NA	NA	NA	NA	NA	NA	NA	NA	NA	NA
chr6	126336351	126336656	10098733	10098740	Gastric-Ep	chr6:126336351-126336656	U	0	0	0	0	0	0	0	0	0.006	0	0	0	0	0.028	0	0	0.967	0	0	0	0	0	0	0	0	0	0	0	0	0	0	0	0	0	0	0	0	0	0.002	0	0.003	0.002
chr6	134297765	134297909	10153037	10153043	Liver-Hep	chr6:134297765-134297909	U	0	0	0	0.003	0	0	0	0	0	0	0	0	0	0	0	0	0	0.009	0	0	0	0.958	0.007	0	0	0	0	0	0	0	0	0	0	0	0	0	0	0.012	0.002	0.001	0.002	0.001
chr6	138883706	138884002	10192889	10192899	Lung-Ep-Alveo	chr6:138883706-138884002	U	0	0	0	0.011	0	0	0	0	0	0	0	0.001	0	0.152	0	0	0	0	0	0.007	0	0	0.945	0	0	0	0.015	0	0	0	0	0	0	0	0	0	0.006	0.044	0.063	0.004	0.041	0.008
chr6	143447049	143447403	10225771	10225777	Bone-Osteob	chr6:143447049-143447403	U	0.029	0	0	0.004	0	0.958	0	0	0	0	0.053	0.017	0	0.104	0	0	0	0.004	0	0	0	0	0	0	0	0	0	0	0	0.069	0	0	0	0	0	0	0.011	0	0.02	0.003	0.021	0.004
chr6	149868192	149868429	10276676	10276691	Kidney-Ep	chr6:149868192-149868429	U	0	0	0	0.008	0	0	0.029	0	0.045	0.07	0	0.004	0	0.006	0	0	0	0	0	0	0.753	0	0	0	0	0	0	0	0	0	0	0	0	0	0	0	0.005	0	0.052	0.004	0.005	0.004
chr6	151417788	151418368	10296608	10296617	Lung-Ep-Bron	chr6:151417788-151418368	U	0.069	0	0.015	0.006	0	0	0.012	0	0.005	0	0	0	0	0.109	0.014	0	0	0.006	0	0	0	0	0.076	0.977	0	0	0.01	0	0.07	0	0	0	0	0	0	0	0	0.023	0.003	0.005	0.008	0.004
chr6	151583157	151583386	10298868	10298877	Lung-Ep-Alveo	chr6:151583157-151583386	U	0	0	0	0.012	0.008	0	0	0.008	0	0.039	0.027	0.016	0.049	0.146	0	0	0.009	0.019	0.022	0.085	0	0	0.912	0.012	0.002	0	0	0	0	0	0	0	0	0	0	0	0.02	0.013	0.025	0.005	0.024	0.004
chr6	154780671	154781111	10326150	10326157	Bone-Osteob	chr6:154780671-154781111	U	0	0	0.169	0.02	0	0.92	0	0	0	0.067	0.062	0.002	0	0.138	0	0	0	0.004	0	0.014	0.043	0.019	0	0	0.009	0	0	0	0	0	0	0	0	0	0.135	0	0.01	0	0.054	0.003	0.028	0.005
chr6	155278118	155278598	10331932	10331941	Thyroid-Ep	chr6:155278118-155278598	U	0	0.033	0	0	0	0	0	0	0.005	0.013	0	0	0	0.065	0	0	0	0	0	0	0	0	0	0	0	0	0	0	0	0	0	0	0	0	0	0	0	1	0.01	0.005	0.005	0.004
chr6	155357994	155358380	10333318	10333326	Adipocytes	chr6:155357994-155358380	U	0.737	0	0	0	0	0.095	0.167	0	0	0.021	0.053	0.198	0.043	0.145	0	0	0.004	0.009	0	0	0	0	0	0	0	0	0	0	0	0	0	0	0	0	0.043	0	0.058	0	0.05	0.007	0.057	0.019
chr6	157907038	157907402	10358366	10358375	Pancreas-Alpha	chr6:157907038-157907402	U	0	0	0	0	0	0	0	0	0	0	0	0	0.029	0	0.024	0	0	0.002	0	0.007	0	0	0	0	0.085	0	0	0	0.891	0.078	0	0	0	0	0	0	0	0	0.004	0.003	0.008	0.004
chr6	160500588	160501052	10393342	10393363	Liver-Hep	chr6:160500588-160501052	U	0	0	0	0.012	0	0	0	0.003	0.013	0	0	0	0	0.025	0	0	0	0	0	0	0	0.966	0	0.003	0.024	0	0	0	0	0	0.009	0	0	0.016	0	0	0	0	0.001	0.002	0.003	0.001
chr6	166748511	166748770	10458470	10458477	Blood-NK	chr6:166748511-166748770	U	0	0	0	0.017	0.863	0.059	0.018	0	0	0.019	0	0.002	0	0.045	0	0	0	0.003	0	0	0	0	0	0	0	0	0	0.01	0	0	0	0	0.333	0	0	0	0.009	0	0.235	0.014	0.06	0.017
chr6	169567777	169568065	10505013	10505031	Heart-Fibro	chr6:169567777-169568065	U	0.031	0	0	0	0	0	0.006	0	0.003	0	0.125	0.128	0	0.138	0	0	0.004	0.001	0.006	0.979	0.009	0.014	0.008	0.005	0	0	0	0.028	0.036	0.008	0	0	0	0.01	0.103	0	0.129	0.006	0.057	0.004	0.04	0.007
chr6	169568859	169569140	10505066	10505080	Heart-Fibro	chr6:169568859-169569140	U	0	0	0	0	0	0	0	0	0	0.019	0.018	0.063	0.013	0.127	0.039	0	0.007	0.001	0.034	0.928	0.017	0.025	0.015	0.004	0	0.004	0	0.083	0.114	0.034	0.037	0.008	0	0	0.007	0.003	0.111	0	0.03	0.004	0.041	0.008
chr6	170426268	170426456	10517574	10517581	Blood-NK	chr6:170426268-170426456	U	0.049	0	0	0.02	0.962	0.128	0	0	0.015	0.079	0.176	0.029	0.034	0.145	0	0	0.003	0	0	0.09	0.003	0.004	0.012	0	0.003	0	0	0	0	0	0.013	0	0	0	0.014	0.006	0.12	0	0.186	0.021	0.194	0.046
chr7	293859	294354	10534525	10534552	Prostate-Ep	chr7:293859-294354	U	0	0.224	0	0	0	0	0.01	0.32	0	0.006	0	0.001	0.122	0.064	0.005	0	0	0.115	0	0.009	0.208	0	0	0.004	0.11	0	0.019	0	0	0.006	0	0	0	0.944	0.235	0	0.012	0	0.023	0.002	0.039	0.006
chr7	951473	951986	10555141	10555174	Oligodend	chr7:951473-951986	U	0.007	0	0	0	0	0.045	0	0	0.008	0.07	0	0.002	0.017	0.074	0	0	0.002	0.003	0	0	0	0.002	0	0	0.061	0.954	0	0	0	0	0	0	0	0	0.008	0	0.003	0	0.016	0.015	0.024	0.016
chr7	2039945	2040190	10590621	10590631	Blood-NK	chr7:2039945-2040190	U	0.006	0.007	0.018	0.005	0.792	0.023	0	0	0	0	0	0.001	0	0.082	0	0	0	0	0	0	0	0.003	0	0	0	0	0	0	0	0	0	0	0	0	0	0	0	0	0.064	0.02	0.03	0.015
chr7	2253483	2254041	10596886	10596905	Heart-Cardio	chr7:2253483-2254041	U	0	0	0	0	0	0	0	0	0.002	0	0	0	0	0.026	0	0	0	0	0.865	0.006	0	0	0	0	0.031	0	0	0	0	0	0	0	0	0	0	0	0.002	0	0.005	0.003	0.006	0.003
chr7	2284482	2284612	10597785	10597795	Blood-Mono+Macro	chr7:2284482-2284612	U	0.063	0	0.082	0.621	0	0	0	0	0.003	0	0	0.001	0	0.037	0	0	0	0.002	0	0	0.003	0.011	0	0	0.009	0.012	0	0.005	0	0	0	0	0.083	0	0.06	0	0	0	0.095	0.082	0.01	0.019
chr7	2369007	2369161	10600303	10600310	Eryth-prog	chr7:2369007-2369161	U	0	0	0	0.002	0	0	0	0	0	0.011	0	0	0	0.949	0	0	0.002	0	0	0.014	0	0	0	0	0	0	0	0	0.008	0	0	0	0	0	0.012	0.005	0	0	0.006	0.004	0.015	0.004
chr7	2377989	2378565	10600484	10600498	Ovary-Ep	chr7:2377989-2378565	U	0	0	0	0	0	0	0.006	0.021	0.006	0.01	0	0.003	0.018	0.045	0.098	0	0	0.002	0	0.011	0	0	0	0	0	0	0.832	0	0	0.008	0	0	0	0.005	0.012	0	0.004	0	0.025	0.005	0.013	0.005
chr7	2415447	2415668	10601478	10601485	Pancreas-Acinar	chr7:2415447-2415668	U	0	0	0	0	0.014	0.057	0	0	0	0	0	0.002	0	0.014	0	0	0	0	0	0	0	0	0	0	0	0	0	0.967	0	0	0	0.017	0	0	0	0.007	0	0	0.014	0.007	0.025	0.008
chr7	2884997	2885041	10614031	10614036	Small-Int-Ep	chr7:2884997-2885041	U	0	0	0	0	0	0	0	0.08	0.049	0	0	0	0	0.122	0	0.034	0.079	0	0	0.008	0.014	0	0	0	0	0	0	0	0	0	0	0	0	0	0	0.98	0	0.008	0	0.001	0.004	0.002
chr7	3501574	3501868	10622758	10622765	Blood-T	chr7:3501574-3501868	U	0.023	0.009	0.016	0.04	0.357	0.05	0	0	0	0.129	0.05	0.014	0	0.358	0	0	0.008	0.025	0	0.056	0.011	0.03	0	0	0	0	0	0	0	0	0	0	0.167	0	0	0	0.047	0	0.159	0.022	0.969	0.93
chr7	4038381	4038774	10629010	10629020	Heart-Fibro	chr7:4038381-4038774	U	0	0	0	0.002	0	0	0	0	0.004	0	0	0.007	0	0.156	0	0	0.005	0	0.007	0.8	0.012	0.004	0	0	0.142	0	0	0	0	0	0	0	0	0	0.024	0	0.055	0	0.005	0.004	0.007	0.004
chr7	6266433	6266756	10676269	10676285	Dermal-Fibro	chr7:6266433-6266756	U	0.08	0	0	0	0	0	0.008	0	0.009	0.072	0.758	0.023	0	0.034	0	0	0	0.005	0.023	0.027	0.003	0	0	0	0.06	0.008	0	0	0	0	0	0	0	0	0.083	0	0.043	0	0.05	0.008	0.009	0.003
chr7	6952692	6952931	10691126	10691136	Bone-Osteob	chr7:6952692-6952931	U	0.006	0	0	0	0	0.926	0.034	0.034	0.002	0.008	0.027	0.002	0.015	0.156	0	0	0	0.009	0.016	0.013	0.002	0	0	0	0.081	0.047	0	0.005	0.007	0	0	0	0	0	0.036	0	0.014	0	0.035	0.005	0.022	0.01
chr7	8046949	8047053	10700296	10700304	Blood-Granul	chr7:8046949-8047053	U	0.008	0.006	0.691	0.007	0	0	0	0	0.003	0.01	0	0	0	0.019	0	0	0	0	0	0	0	0	0	0	0.002	0	0	0.005	0	0	0	0	0	0	0.087	0	0	0	0.005	0.002	0.001	0.002
chr7	8175827	8176181	10701314	10701324	Kidney-Ep	chr7:8175827-8176181	U	0	0	0	0	0	0.182	0	0	0	0	0	0.003	0.02	0.06	0	0	0.007	0.003	0	0.054	0.807	0.045	0	0.005	0.076	0.063	0	0.005	0.006	0.062	0.043	0.037	0	0	0.01	0	0.043	0	0.008	0.003	0.071	0.009
chr7	12583963	12584063	10728161	10728166	Kidney-Ep	chr7:12583963-12584063	U	0	0	0	0.01	0	0.05	0	0	0.018	0.027	0	0.018	0	0.182	0	0	0	0.028	0	0.023	0.906	0.054	0	0.069	0	0	0.241	0	0	0	0	0	0	0	0	0	0.026	0.023	0.142	0.016	0.126	0.02
chr7	35569892	35570086	10920719	10920728	Heart-Fibro	chr7:35569892-35570086	U	0.02	0.007	0	0.005	0	0	0	0	0	0.014	0	0.023	0	0.176	0	0	0	0	0.008	0.68	0	0	0	0	0	0	0	0.008	0	0	0	0	0	0	0	0.007	0.07	0	0.018	0.004	0.024	0.006
chr7	36650421	36650720	10931249	10931256	Dermal-Fibro	chr7:36650421-36650720	U	0.413	0	0	0	0	0.102	0.031	0	0	0.029	0.97	0.046	0	0.103	0	0	0.009	0.015	0	0.105	0	0.008	0	0	0.047	0	0	0	0.01	0.012	0	0	0	0.036	0.295	0	0.188	0	0.024	0.005	0.008	0.004
chr7	44427912	44428239	10999174	10999180	Neuron	chr7:44427912-44428239	U	0	0	0	0	0	0	0	0	0	0	0	0.003	0	0.096	0	0	0	0	0	0	0.006	0	0	0.011	0.844	0	0	0	0	0	0	0	0	0	0.027	0	0.022	0	0.067	0.003	0.004	0.005
chr7	54901102	54901215	11090316	11090325	Ovary-Ep	chr7:54901102-54901215	U	0.017	0.018	0	0.024	0.024	0.08	0.111	0.131	0	0	0	0.003	0	0.197	0.142	0	0.063	0.035	0.039	0.032	0.186	0.088	0	0.01	0.042	0.051	0.901	0.082	0.024	0.043	0	0.057	0	0	0	0	0.006	0.133	0.009	0.015	0.017	0.019
chr7	64711787	64711973	11164808	11164819	Lung-Ep-Bron	chr7:64711787-64711973	U	0.046	0.006	0.009	0.025	0.008	0.096	0	0	0.003	0.056	0.102	0.033	0.02	0.143	0	0	0.004	0.007	0.025	0.101	0.012	0.007	0.11	0.892	0.071	0.047	0	0.012	0.019	0	0.048	0.029	0	0.006	0.045	0.005	0.048	0.042	0.038	0.053	0.053	0.043
chr7	65668565	65668768	11176576	11176587	Dermal-Fibro	chr7:65668565-65668768	U	0.11	0.005	0	0	0	0.024	0.013	0	0.024	0.048	0.582	0.013	0	0.115	0.008	0	0.008	0.005	0.005	0.013	0	0	0.009	0.02	0.002	0.005	0.006	0.045	0	0	0.009	0	0	0	0.04	0.009	0.004	0	0.021	0.003	0.018	0.007
chr7	73407779	73408130	11272697	11272714	Colon-Ep	chr7:73407779-73408130	U	0	0	0	0.009	0	0.014	0	0	0.951	0.014	0	0.001	0	0.075	0	0	0	0.001	0.004	0	0.004	0	0	0.017	0	0	0	0.004	0.005	0.019	0.007	0	0.1	0.007	0	0.048	0.006	0	0.013	0.003	0.012	0.005
chr7	74124285	74124759	11287216	11287223	Liver-Hep	chr7:74124285-74124759	U	0.045	0	0	0	0	0.2	0.043	0	0.014	0	0	0.005	0	0.019	0	0	0	0.039	0	0.018	0.012	0.925	0	0	0	0.025	0	0	0.025	0	0	0	0	0	0	0	0.017	0	0.013	0.005	0.009	0.003
chr7	84762303	84762819	11383790	11383796	Heart-Fibro	chr7:84762303-84762819	U	0.056	0.081	0.089	0.025	0	0	0	0	0.016	0.038	0	0.085	0	0.194	0	0	0.037	0	0.051	0.952	0	0.107	0	0	0.013	0	0	0.059	0	0.045	0	0	0	0.022	0	0	0.2	0	0.037	0.007	0.063	0.018
chr7	87640622	87640842	11400229	11400238	Kidney-Ep	chr7:87640622-87640842	U	0	0	0	0	0	0.019	0	0	0	0	0	0.008	0.025	0.158	0	0	0.004	0.004	0	0.039	0.838	0	0	0	0	0	0.013	0	0	0	0	0	0	0	0	0	0.048	0.008	0.015	0.003	0.005	0.003
chr7	97408637	97408741	11465464	11465469	Bladder-Ep	chr7:97408637-97408741	U	0	0.9	0.02	0.008	0	0.031	0	0.012	0	0.014	0.038	0.003	0	0.284	0	0	0	0	0	0.082	0	0	0.007	0	0	0.009	0	0.01	0.011	0	0	0	0	0.185	0	0	0.051	0	0	0	0.006	0
chr7	97841591	97842223	11471632	11471683	Pancreas-Acinar	chr7:97841591-97842223	U	0	0	0	0.002	0	0.009	0	0	0	0.005	0	0.003	0	0.033	0	0	0.005	0.002	0	0.003	0	0	0	0.003	0.023	0.002	0	0.972	0	0.004	0.005	0.013	0	0	0	0.002	0.012	0	0.018	0.004	0.008	0.006
chr7	97858311	97858591	11472151	11472164	Pancreas-Acinar	chr7:97858311-97858591	U	0	0	0	0	0	0	0	0	0	0	0	0.003	0	0.051	0	0	0	0.002	0	0	0	0	0	0.007	0	0	0	0.977	0	0	0	0.033	0	0	0	0.005	0.005	0	0.005	0.002	0.007	0.005
chr7	97943968	97944179	11474232	11474242	Blood-B	chr7:97943968-97944179	U	0	0	0	0.035	0	0	0.01	0	0	0.244	0	0.032	0	0.106	0	0	0	0	0	0	0	0	0	0	0.003	0.009	0	0	0.008	0	0	0	0	0	0.011	0	0.013	0	0.876	0.973	0.061	0.015
chr7	100028821	100028980	11507677	11507685	Blood-Granul	chr7:100028821-100028980	U	0.014	0	1	0.045	0.061	0	0.069	0	0.004	0.011	0	0.013	0	0.084	0	0	0.002	0	0.006	0	0.004	0.009	0	0	0.024	0	0	0	0.008	0	0	0	0	0	0.189	0	0	0	0.069	0.007	0.057	0.015
chr7	100877583	100877928	11526502	11526515	Small-Int-Ep	chr7:100877583-100877928	U	0	0	0	0.001	0	0	0	0	0.005	0	0	0.001	0.018	0.018	0	0.137	0.008	0.011	0	0.005	0	0	0	0.032	0.002	0	0	0	0	0	0	0	0	0.004	0.009	0.935	0.004	0	0.014	0.002	0.007	0.005
chr7	101575497	101575709	11539838	11539846	Pancreas-Delta	chr7:101575497-101575709	U	0	0	0	0	0	0	0	0.009	0	0	0	0.098	0.053	0.025	0.022	0	0.002	0.002	0.044	0	0.003	0	0	0	0.056	0	0.007	0.01	0.068	0.398	1	0.335	0	0	0	0	0	0	0.009	0.006	0.005	0.004
chr7	101575751	101576237	11539847	11539858	Pancreas-Delta	chr7:101575751-101576237	U	0	0	0	0	0	0	0	0	0	0.01	0	0.002	0	0.039	0	0	0	0.004	0	0.006	0.003	0	0	0	0.055	0	0	0	0	0.182	0.89	0	0	0	0	0	0	0	0.018	0.004	0.008	0.002
chr7	101652569	101652820	11541337	11541345	Head-Neck-Ep	chr7:101652569-101652820	U	0	0	0	0.002	0	0	0	0.165	0.201	0	0	0	0.395	0.023	0	0	0	0.977	0	0	0	0	0.011	0.179	0	0	0	0	0	0	0	0	0	0.014	0	0.095	0	0	0.003	0.003	0.004	0.002
chr7	105159466	105159944	11579897	11579909	Bone-Osteob	chr7:105159466-105159944	U	0	0	0	0	0	0.6	0	0	0	0	0	0	0	0.052	0.01	0	0	0	0	0	0	0	0	0	0.003	0	0.01	0	0	0	0	0	0	0	0	0	0.007	0	0.002	0.001	0.002	0.001
chr7	106668694	106668907	11594018	11594025	Blood-Mono+Macro	chr7:106668694-106668907	U	0.104	0.012	0.019	0.781	0	0	0	0	0	0.031	0	0	0	0	0	0	0	0	0.014	0.019	0	0.007	0	0	0	0	0	0	0	0.022	0	0	0	0	0.024	0	0	0	0.068	0.024	0.005	0.034
chr7	107851407	107851946	11604326	11604334	Head-Neck-Ep	chr7:107851407-107851946	U	0	0.04	0	0.019	0	0	0	0	0.012	0	0	0.005	0	0.306	0	0.067	0.01	0.929	0	0	0.012	0	0.021	0	0.032	0.029	0	0	0	0	0	0	0	0.021	0.043	0.017	0.094	0	0.039	0.005	0.139	0.012
chr7	110559652	110559955	11620043	11620048	Head-Neck-Ep	chr7:110559652-110559955	U	0	0	0	0	0	0	0	0	0	0	0	0	0.5	0	0	NA	0.037	0.833	0.4	0	0	0	0	0	0	0	0	0	0	0	0	0	NA	0	0	0	0.111	0	0.004	0	0.027	0.006
chr7	111371216	111371583	11625136	11625149	Pancreas-Beta	chr7:111371216-111371583	U	0	0	0.009	0.006	0.023	0	0	0	0	0.011	0	0.001	0	0.198	0	0	0.001	0.007	0.008	0.008	0.002	0	0.003	0	0.063	0.004	0.004	0.027	0.177	0.908	0.147	0	0	0	0.007	0	0.006	0	0.036	0.006	0.074	0.016
chr7	116048933	116049199	11653590	11653606	Bladder-Ep	chr7:116048933-116049199	U	0.006	0.838	0.019	0.002	0	0.133	0	0	0.019	0	0	0.007	0.019	0.153	0	0	0.02	0.048	0	0.006	0	0	0.004	0.081	0	0	0.006	0.006	0.007	0.007	0	0	0	0.143	0	0.031	0	0	0.017	0.002	0.019	0.009
chr7	123510738	123510842	11699636	11699641	Fallopian-Ep	chr7:123510738-123510842	U	0	0	0	0	0.019	0	0	0	0	0.022	0.062	0.005	0	0.178	0.741	0	0	0.004	0	0.082	0	0	0.01	0	0.048	0	0.012	0	0	0	0	0	0	0.011	0	0	0.07	0.015	NA	NA	NA	NA
chr7	127670469	127670635	11725179	11725194	Neuron	chr7:127670469-127670635	U	0	0	0	0	0	0	0	0	0	0	0	0.002	0.169	0	0	0.047	0	0.01	0	0	0.045	0.003	0.137	0.029	0.916	0.018	0	0.005	0.183	0.016	0	0	0	0.049	0	0	0	0.007	0.001	0.002	0.002	0.002
chr7	130021519	130021681	11757959	11757973	Pancreas-Acinar	chr7:130021519-130021681	U	0.027	0	0	0.002	0	0	0	0	0	0.021	0.03	0.053	0	0.056	0	0	0	0.002	0	0.074	0	0.009	0	0	0.008	0	0	0.995	0	0	0	0.05	0	0	0.114	0	0.036	0	0.006	0.004	0.008	0.003
chr7	134849833	134850163	11801018	11801023	Adipocytes	chr7:134849833-134850163	U	1	0	0	0	0	NA	0	NA	0	NA	NA	0	0	0	0.5	NA	0	0	0	0	0	0	NA	NA	0	0	0	0	0	NA	0	0	NA	0	1	0	0	NA	0.047	0.025	0.015	0.01
chr7	148858762	148859335	11931956	11931963	Lung-Ep-Alveo	chr7:148858762-148859335	U	0	0	0	0	0	0	0	0	0	0	0	0.002	0	0.038	0	0	0	0.003	0	0	0.003	0	0.822	0	0	0	0	0	0	0	0	0	0	0	0	0	0	0	0.045	0.002	0.001	0.002
chr7	151850900	151851399	11979920	11979926	Pancreas-Delta	chr7:151850900-151851399	U	0	0	0	0	0	0	0	0	0	NA	0	0.067	NA	0	0	0	0.125	0	0	0	0	0	0	0	0	0	0	0	0	0.333	0.667	0	0	0	0	0	0	0	0.003	0.002	0.002	0.002
chr7	152166508	152166877	11983626	11983633	Gastric-Ep	chr7:152166508-152166877	U	0.015	0.017	0	0	0	0	0	0	0	0	0.071	0.009	0	0.169	0.114	0	0.988	0	0	0.012	0.005	0	0	0	0.005	0	0	0.008	0.029	0	0.023	0.012	0	0	0	0	0.047	0	0.011	0.001	0.003	0.001
chr7	156781826	156781902	12046873	12046878	Pancreas-Duct	chr7:156781826-156781902	U	0	0	0	0	0.023	0.167	0	0.027	0	0.093	0	0.018	0	0.117	0	0	0	0	0	0.043	0	0	0.012	0	0	0	0.019	0	0	0	0	0.969	0	0	0	0	0	0	0.033	0.005	0.031	0.01
chr7	156930534	156930581	12050260	12050268	Blood-Granul	chr7:156930534-156930581	U	0.008	0	0.944	0.035	0.011	0	0	0	0	0	0	0	0	0	0	0	0	0	0	0	0	0.004	0	0	0	0	0	0.006	0.011	0	0	0	0	0	0.074	0	0	0	0.007	0	0.002	0.001
chr7	157822975	157823022	12072177	12072182	Pancreas-Beta	chr7:157822975-157823022	U	0	0.033	0	0	0	0.097	0	0	0.005	0	0.024	0.004	0	0.242	0	0	0	0.003	0	0.074	0	0	0	0	0.01	0	0	0.008	0.039	0.912	0.014	0	0	0	0	0.027	0.014	0.01	0.008	0.003	0.01	0.004
chr7	158525146	158525802	12086640	12086649	Blood-NK	chr7:158525146-158525802	U	0	0	0.056	0	0.895	0	0	0	0.038	0	0	0	0	0.033	0	0	0	0	0	0	0.011	0	0	0	0	0	0	0	0	0	0	0	0	0.024	0	0.02	0	0	0.012	0.006	0.011	0.01
chr7	159083175	159083534	12096801	12096806	Smooth-Musc	chr7:159083175-159083534	U	0.333	0.03	0	0	0	0.25	0	0	0.111	0	0.5	0.091	0	0.393	0.036	0	0.11	0.125	0.071	0.3	0	0.04	0.217	0	0.019	0.154	0.083	0.111	0.133	0.062	0.154	0	0	0.043	0.091	0.125	0.618	0	0.126	0.06	0.055	0.034
chr8	23339	23418	12097211	12097217	Fallopian-Ep	chr8:23339-23418	U	NA	1	0	0	0	0	NA	NA	0	NA	0	0.032	NA	0.152	1	NA	0	0	NA	0.222	NA	0	NA	0.05	0	0	0.25	NA	0	0	0	NA	NA	NA	NA	NA	0	0	0.051	0.022	0.033	0.028
chr8	852832	853136	12111570	12111593	Prostate-Ep	chr8:852832-853136	U	0.027	0.167	0.035	0	0.023	0	0.136	0	0.007	0.019	0	0.008	0	0	0	0.143	0.021	0.009	0.041	0	0.006	0.032	0.009	0.076	0.037	0	0	0	0.022	0.02	0.04	0.016	0	0.811	0	0	0.029	0	0.009	0.004	0.027	0.009
chr8	8083513	8084237	12211498	12211510	Gallbladder	chr8:8083513-8084237	U	0	0	0	0	0	NA	0	0	0	0.011	0	0	0	0	0	0.939	0.003	0	0	0.007	0	0	0	0	0	0	0.011	0.007	0	0.011	0.016	0	0	0	NA	0	0.014	0	0.008	0.002	0.006	0.002
chr8	8572296	8572475	12217350	12217356	Breast-Luminal-Ep	chr8:8572296-8572475	U	0.058	0.014	0	0	0	0.05	0.121	0.985	0	0.024	0.421	0.025	0.062	0.195	0	0	0	0.078	0	0.034	0.011	0	0	0.145	0	0.014	0	0	0	0.024	0	0	0	0.17	0.093	0	0.125	0	0.053	0.005	0.127	0.021
chr8	16820326	16820526	12304583	12304588	Epid-Kerat	chr8:16820326-16820526	U	0.049	0	0.054	0.012	0	0	0.042	0.047	0.025	0.077	0.059	0.009	0.885	0.186	0	0	0	0.011	0	0.123	0.01	0.053	0	0.012	0	0	0	0.086	0.028	0.07	0.037	0.011	0	0	0	0.023	0.11	0	0.037	0.005	0.064	0.02
chr8	17350396	17350623	12309910	12309915	Fallopian-Ep	chr8:17350396-17350623	U	0	0	0.019	0.035	0.019	0	0	0	0	0.033	0	0.019	0	0.257	1	0.083	0.073	0.132	0	0.056	0	0	0	0	0	0	0.071	0	0	0	0	0	0	0	0	0	0.048	0	0.074	0.017	0.085	0.031
chr8	19438540	19439073	12330688	12330695	Adipocytes	chr8:19438540-19439073	U	0.659	0.02	0	0.016	0	0.111	0.03	0.015	0	0.016	0.143	0.127	0	0.124	0	0	0.007	0.042	0.177	0.353	0.009	0	0	0	0.064	0	0	0.008	0.028	0.015	0	0	0	0.008	0.07	0	0.161	0.014	NA	NA	NA	NA
chr8	20176552	20176780	12338452	12338457	Epid-Kerat	chr8:20176552-20176780	U	0.017	0	0	0	0.014	0	0	0	0	0	0.05	0	0.931	0.127	0	0	0	0.004	0	0.035	0	0	0	0	0.005	0	0.012	0	0	0	0	0	0	0	0	0	0.017	0	0.023	0.004	0.012	0.004
chr8	22101450	22101686	12360386	12360395	Colon-Ep	chr8:22101450-22101686	U	0.01	0	0	0.012	0	0	0	0	0.981	0.103	0	0.002	0	0.011	0	0	0.006	0.077	0	0	0	0.085	0.007	0.057	0	0	0.011	0	0	0	0	0	0	0	0	0	0	0	0.055	0.004	0.019	0.01
chr8	22514202	22515015	12367354	12367362	Adipocytes	chr8:22514202-22515015	U	NA	0	0	0	0	NA	0.667	NA	0	0	NA	0	NA	0	NA	NA	0	0.067	0	0	0.143	0	0	0	0	0	0	0	0	0	0	0	NA	0	0	0	0	0	0.004	0.002	0.003	0.002
chr8	26238970	26239144	12406203	12406211	Dermal-Fibro	chr8:26238970-26239144	U	0.349	0	0	0.004	0	0.205	0.007	0	0.003	0	0.857	0.114	0	0.024	0	0	0.004	0	0.005	0.013	0.003	0.014	0	0	0.02	0.016	0	0.005	0.008	0	0	0	0	0.006	0.044	0	0.11	0	0.043	0.003	0.011	0.003
chr8	26293472	26293784	12406966	12406973	Lung-Ep-Bron	chr8:26293472-26293784	U	0.012	0	0	0.014	0	0	0	0.019	0	0.085	0	0.005	0	0.104	0	0	0	0.041	0	0	0.015	0	0.144	0.917	0	0	0.011	0.011	0	0	0	0	0	0	0.057	0	0.016	0	0.049	0.001	0.067	0.162
chr8	28918821	28919042	12435472	12435482	Blood-T	chr8:28918821-28919042	U	0.021	0.006	0	0.044	0.168	0	0.008	0.008	0	0.144	0	0.004	0	0.055	0.021	0	0.002	0.002	0	0.005	0.005	0.004	0	0.012	0	0.01	0	0	0	0	0	0	0	0	0.013	0	0	0.007	0.167	0.029	0.953	0.915
chr8	33401219	33401413	12474946	12474953	Skeletal-Musc	chr8:33401219-33401413	U	0	0	0.091	0.048	0	0.047	0	0	0.017	0	0	0.008	0	0.099	0	0	0.04	0.006	0	0.027	0	0.038	0	0	0	0	0.032	0.024	0.023	0.014	0	0	0	0	0.635	0.007	0.035	0	0.014	0.002	0.01	0.006
chr8	37891295	37891560	12509948	12509963	Pancreas-Acinar	chr8:37891295-37891560	U	0.006	0	0	0	0	0	0	0	0	0	0	0.003	0	0.036	0	0	0.002	0	0	0	0	0	0	0	0	0	0	0.93	0.011	0	0	0.015	0	0	0	0	0.005	0	0	0.001	0.005	0.003
chr8	38134856	38135041	12513557	12513563	Blood-B	chr8:38134856-38135041	U	0	0.011	0	0.014	0	0	0.016	0	0.007	0.114	0	0.018	0	0.029	0	0	0	0	0	0	0	0	0	0	0	0	0	0	0	0	0	0	0	0	0	0	0	0	0.776	0.937	0.003	0.003
chr8	41910906	41910993	12551847	12551853	Eryth-prog	chr8:41910906-41910993	U	0	0	0.01	0.014	0.014	0	0	0	0.004	0.012	0	0.002	0	0.992	0	0	0	0	0	0.034	0.004	0	0	0	0.003	0	0	0	0	0	0	0	0	0	0	0	0.007	0	0.004	0.004	0.007	0.012
chr8	49110226	49110402	12598942	12598947	Heart-Fibro	chr8:49110226-49110402	U	0.179	0.016	0	0	0	0	0	0.143	0.015	0.13	0	0.04	0	0.356	0.312	0.2	0.008	0.032	0	1	0.15	0.045	0.02	0.077	0.008	0.091	0.111	0.043	0.083	0.133	0	0.047	0	0	0.227	0.045	0.043	0.042	0.084	0.016	0.066	0.029
chr8	59583884	59584024	12684130	12684136	Lung-Ep-Bron	chr8:59583884-59584024	U	0.032	0.027	0.022	0.013	0	0	0	0	0	0.05	0	0.017	0	0.143	0	0	0	0.061	0	0.156	0.005	0	0.122	0.991	0	0	0	0.029	0	0	0	0	0	0.011	0.079	0	0.123	0	0.032	0.006	0.035	0.017
chr8	64032053	64032429	12715805	12715814	Fallopian-Ep	chr8:64032053-64032429	U	0	0	0	0	0.015	0.029	0	0	0	0	0	0.002	0	0.107	0.733	0	0.004	0.006	0	0.019	0	0	0.009	0	0	0.009	0.102	0.014	0.012	0	0	0.011	0	0.01	0	0	0.038	0	0.043	0.006	0.022	0.007
chr8	68323403	68323481	12750304	12750310	Kidney-Ep	chr8:68323403-68323481	U	0	0	0	0.004	0	0	0	0	0	0.041	0	0.006	0	0.198	0.027	0	0	0	0	0.025	0.768	0	0	0	0	0	0	0	0	0	0	0	0	0.009	0	0	0.023	0.125	0.026	0.008	0.01	0.007
chr8	71185517	71185642	12772661	12772668	Epid-Kerat	chr8:71185517-71185642	U	0	0	0	0	0	0	0	0	0	0	0	0.006	0.909	0.012	0	0	0.085	0.064	0	0	0	0	0.08	0	0	0	0	0	0	0	0	0	0	0	0	0	0	0	0.003	0.002	0.002	0.003
chr8	72266612	72267207	12780100	12780108	Lung-Ep-Bron	chr8:72266612-72267207	U	0.018	0	0	0.021	0	0	0	0.164	0.006	0.054	0	0.045	0.062	0.282	0	0	0.011	0.043	0.02	0.092	0.042	0.006	0.056	0.934	0	0	0	0.07	0	0	0	0.019	0	0	0.241	0	0.037	0	0.144	0.009	0.106	0.019
chr8	72269986	72270117	12780124	12780129	Lung-Ep-Bron	chr8:72269986-72270117	U	0	0	0	0.019	0.026	0	0	0	0.007	0	0.111	0.018	0	0.253	0	0	0.009	0.067	0	0.128	0	0.055	0.067	0.967	0	0	0	0.208	0	0.029	0	0.042	0	0.012	0.049	0.01	0.065	0	0.004	0.002	0.004	0.001
chr8	87446644	87447226	12882782	12882787	Fallopian-Ep	chr8:87446644-87447226	U	NA	NA	NA	NA	NA	NA	NA	NA	NA	NA	NA	NA	NA	NA	NA	NA	NA	NA	NA	NA	NA	NA	NA	NA	NA	NA	NA	NA	NA	NA	NA	NA	NA	NA	NA	NA	NA	NA	NA	NA	NA	NA
chr8	90768318	90768563	12901659	12901666	Gallbladder	chr8:90768318-90768563	U	0	0	0	0	0	0	0	0	0	0	0	0	0.04	0	0	0.87	0.003	0	0	0	0	0	0	0	0.004	0.01	0.01	0	0	0	0	0	NA	0.01	0	0	0	0	NA	NA	NA	NA
chr8	90867618	90867747	12902416	12902421	Epid-Kerat	chr8:90867618-90867747	U	0	0	0	0.007	0	0.077	0	0	0	0	0	0	1	0.079	0	0	0	0.028	0	0	0	0	0	0	0	0	0	0	0	0	0	0	0	0	0	0	0.017	0	0.001	0.004	0.015	0.006
chr8	96038416	96038675	12940415	12940430	Thyroid-Ep	chr8:96038416-96038675	U	0.014	0.015	0	0.005	0	0	0.015	0	0	0.036	0	0.006	0	0.012	0.048	0	0.008	0.004	0	0	0.017	0	0.039	0	0.077	0	0.012	0.011	0	0	0	0	0	0	0	0.003	0.003	0.932	0.062	0.003	0.009	0.003
chr8	101226599	101227482	12983912	12983923	Colon-Ep	chr8:101226599-101227482	U	0	0	0	0	0	0	0	0.019	0.986	0.028	0	0	0	0.098	0	0	0.007	0	0	0	0	0	0	0	0.05	0	0	0	0	0	0	0	0	0.009	0	0	0.009	0	0.002	0.001	0.003	0.002
chr8	103755444	103755750	13009174	13009180	Breast-Basal-Ep	chr8:103755444-103755750	U	0	0.016	0	0	0	0	0.923	0.111	0.01	0.207	0	0.012	0	0.172	0	0	0	0	0	0.038	0	0	0	0	0	0	0	0	0	0	0	0	0	0	0	0	0.045	0	0.023	0.001	0.021	0.002
chr8	110401817	110402049	13053268	13053277	Megakaryocytes	chr8:110401817-110402049	U	0	0	0	0.01	0.011	0	0	0	0.011	0	0.05	0.015	0.027	0.044	0	0	0.002	0.004	0.006	0.039	0	0.007	0	0	0.002	0	0	0.006	0.008	0	0	0	0.5	0.006	0	0	0.071	0	0.017	0.007	0.027	0.008
chr8	117231799	117232276	13091995	13092001	Breast-Luminal-Ep	chr8:117231799-117232276	U	0.014	0.134	0	0.006	0	0.036	0.039	0.851	0.006	0.035	0	0.054	0.136	0.16	0	0	0.024	0.117	0	0	0.008	0.035	0	0	0.071	0	0.047	0.06	0.079	0.059	0.102	0	0	0.018	0	0.008	0	0.012	0.006	0.001	0.007	0.003
chr8	127420330	127421007	13175028	13175035	Smooth-Musc	chr8:127420330-127421007	U	0.312	0	0	0.018	0.048	0.375	0	0	0.098	0.292	0.444	0.077	0	0.515	0	0	0	0.11	0	0.444	0.014	0	0	0.054	0.028	0	0	0.116	0	0	0	0	0	0.083	0.1	0.018	0.657	0	0.516	0.043	0.207	0.025
chr8	127672887	127673555	13177460	13177466	Smooth-Musc	chr8:127672887-127673555	U	NA	0	NA	0	0	0	NA	NA	0	0	NA	0	0	0	0	NA	0	0	0	NA	NA	0	NA	NA	0	NA	NA	NA	0	0	0	0	NA	0	NA	0	NA	0	0.23	0.007	0.047	0.017
chr8	131215176	131216515	13205506	13205521	Pancreas-Beta	chr8:131215176-131216515	U	0.006	0	0.012	0	0	0	0	0	0	0	0	0.002	0	0.005	0	0	0	0.002	0	0	0	0.003	0	0	0	0	0	0	0	0.921	0.008	0.006	0	0	0.011	0	0	0	0.011	0.02	0.004	0.003
chr8	140847540	140847722	13284237	13284251	Heart-Fibro	chr8:140847540-140847722	U	0.013	0	0	0	0	0.077	0	0	0	0	0	0.037	0	0.05	0	0	0	0	0.083	0.903	0	0	0	0	0.014	0.014	0	0	0	0	0	0	0	0	0	0	0.078	0	0.002	0.002	0.001	0.001
chr8	140863882	140864142	13284573	13284583	Pancreas-Alpha	chr8:140863882-140864142	U	0	0	0	0	0	0	0	0	0	0	0	0.003	0	0.038	0	0	0.002	0	0	0	0	0	0	0	0	0	0	0	0.8	0.01	0.023	0.008	0	0	0	0.016	0.006	0	0.009	0.006	0.008	0.006
chr8	141343678	141344378	13292415	13292423	Colon-Ep	chr8:141343678-141344378	U	0	0	0	0	0	0	0	0	0.989	0.026	0	0	0.026	0.033	0	0	0	0	0	0	0	0	0	0	0	0	0	0	0	0	0	0	0	0	0	0.044	0	0	0	0.002	0.003	0.001
chr8	141594714	141595055	13297325	13297334	Colon-Ep	chr8:141594714-141595055	U	0.008	0	0.017	0.004	0	0.021	0	0	0.906	0.01	0	0	0	0.024	0	0	0.002	0	0	0	0.011	0	0	0	0.002	0	0	0	0	0	0	0	0	0.029	0.012	0.005	0	0	0.009	0.001	0.015	0.002
chr8	144520662	144521300	13357695	13357714	Pancreas-Beta	chr8:144520662-144521300	U	0.004	0	0	0	0	0	0	0	0	0.007	0	0.002	0	0.037	0	0	0.002	0	0	0	0	0	0	0	0	0	0.005	0.004	0.01	0.638	0.007	0.005	0	0	0	0	0.007	0	0.013	0.002	0.01	0.002
chr8	144521750	144522324	13357739	13357757	Pancreas-Beta	chr8:144521750-144522324	U	0.004	0	0	0	0	0	0	0	0.036	0	0	0.001	0	0.032	0	0	0	0.003	0.004	0.005	0	0	0	0	0.184	0	0	0.017	0.311	0.974	0.084	0	0	0	0	0	0.004	0	0.013	0.004	0.009	0.005
chr8	144543703	144543811	13358087	13358095	Blood-T	chr8:144543703-144543811	U	0.013	0	0	0.034	0	0.019	0	0	0	0.038	0	0.001	0	0.058	0.009	0	0	0	0.007	0	0.003	0	0	0.006	0	0.012	0.008	0	0	0	0	0	0	0	0.01	0	0.011	0	0.022	0.008	0.871	0.782
chr8	144546287	144546547	13358177	13358190	Pancreas-Beta	chr8:144546287-144546547	U	0	0	0	0	0	0	0	0	0	0	0	0.004	0	0.02	0	0	0	0	0	0	0	0	0	0	0.045	0.006	0	0	0.106	0.983	0.01	0	0	0	0	0	0.009	0	0.006	0.001	0.005	0.002
chr8	145249327	145249614	13381087	13381092	Fallopian-Ep	chr8:145249327-145249614	U	0.111	0	0.273	0	0	0	0	0	0	0.1	0	0.095	0	0.062	1	NA	0	0	0	0	0	0	0	0	0	0	0	0	0	0	0	0	0	0	0	0	0	0	0.005	0.001	0.006	0.006
chr9	3689072	3689653	13439411	13439424	Dermal-Fibro	chr9:3689072-3689653	U	0.057	0	0.007	0	0	0.022	0.009	0	0	0.013	0.786	0.004	0.02	0.104	0	0	0.005	0.002	0	0.027	0	0	0	0	0.02	0	0.03	0.013	0	0	0	0	0	0	0.038	0.005	0.01	0.017	0.029	0.004	0.01	0.004
chr9	16204126	16204160	13531477	13531483	Prostate-Ep	chr9:16204126-16204160	U	0	0.038	0.019	0.009	0	0	0	0	0.013	0.018	0	0.074	0	0.137	0	0	0.014	0.002	0.018	0	0	0.003	0	0	0.029	0	0.071	0.012	0.009	0	0	0	0	0.701	0	0	0.044	0	0.009	0.004	0.012	0.007
chr9	26907260	26907310	13608113	13608119	Liver-Hep	chr9:26907260-26907310	U	0	0	0	0	0	0	0	0.012	0	0	0	0	0	0	0	0	0	0	0	0	0	0.888	0	0	0	0	0	0	0	0	0	0	0	0.008	0.019	0	0	0	0.005	0.004	0.003	0.004
chr9	33998275	33998844	13659128	13659136	Pancreas-Alpha	chr9:33998275-33998844	U	0	0	0	0	0	0	0.016	0	0.008	0	0	0.006	0	0.027	0	0	0.005	0.005	0	0	0.023	0	0	0	0	0	0	0	1	0.588	0.54	0	0	0	0.027	0.012	0	0.226	0.006	0.003	0.001	0.002
chr9	38596803	38597834	13716486	13716491	Smooth-Musc	chr9:38596803-38597834	U	NA	NA	NA	NA	NA	NA	NA	NA	NA	NA	NA	NA	NA	NA	NA	NA	NA	NA	NA	NA	NA	NA	NA	NA	NA	NA	NA	NA	NA	NA	NA	NA	NA	NA	NA	NA	NA	NA	NA	NA	NA	NA
chr9	43425711	43426476	13758564	13758577	Neuron	chr9:43425711-43426476	U	1	NA	0	0	0	NA	0.5	NA	0	NA	NA	0	NA	0.333	NA	NA	NA	0.286	0	NA	0	0	NA	0	0.667	NA	NA	NA	0	0	0	0	NA	0	NA	0	0.091	NA	NA	NA	NA	NA
chr9	84544549	84545633	13938025	13938039	Endothel	chr9:84544549-84545633	U	NA	NA	NA	NA	NA	NA	NA	NA	NA	NA	NA	1	NA	NA	NA	NA	NA	NA	0	NA	0	NA	NA	NA	0	0	NA	NA	NA	NA	0	NA	NA	NA	NA	0	1	NA	NA	NA	NA	NA
chr9	92096477	92096894	14008892	14008904	Blood-T	chr9:92096477-92096894	U	0.02	0.004	0	0.048	0.289	0.023	0	0	0	0.103	0	0.001	0.021	0.053	0	0	0	0.004	0.01	0.011	0	0.003	0	0	0.133	0.194	0	0	0	0	0	0	0.227	0	0.05	0.004	0.031	0	0.061	0.026	0.975	0.959
chr9	101673727	101674131	14122429	14122436	Adipocytes	chr9:101673727-101674131	U	0.798	0.033	0	0	0	0	0.026	0	0.016	0.108	0.278	0.217	0.022	0.205	0	0	0.008	0.013	0.016	0.115	0.007	0	0	0.024	0.026	0.059	0.025	0.007	0.03	0.024	0	0	0	0.014	0.515	0.007	0.053	0	0.01	0.005	0.015	0.008
chr9	107109138	107109515	14158871	14158879	Head-Neck-Ep	chr9:107109138-107109515	U	0	0.012	0	0.017	0	0.04	0	0.019	0	0.404	0.062	0.007	0	0.202	0	0	0.009	0.933	0.014	0.127	0	0	0	0.085	0.005	0	0	0	0	0	0	0	0	0	0	0.01	0.104	0	0.087	0.012	0.097	0.016
chr9	111944902	111945064	14199597	14199603	Adipocytes	chr9:111944902-111945064	U	0.596	0.068	0	0	0	0.097	0.013	0	0	0.097	0.541	0.209	0.027	0.079	0.02	0.25	0.017	0.009	0.015	0.047	0.126	0.124	0.007	0.018	0.004	0	0.08	0.047	0	0.013	0.025	0.03	0	0.008	0.319	0.006	0.101	0	0.014	0.007	0.011	0.004
chr9	112918684	112918833	14209106	14209114	Blood-Mono+Macro	chr9:112918684-112918833	U	0.129	0.006	0.034	0.712	0.165	0.146	0	0	0	0.118	0	0.01	0.018	0.083	0	0	0	0.004	0.016	0	0	0.006	0	0.027	0.013	0.022	0	0.005	0	0	0	0.007	0	0	0.051	0	0	0	0.204	0.023	0.089	0.046
chr9	115509635	115509919	14233132	14233138	Oligodend	chr9:115509635-115509919	U	0	0	0	0	0	0.172	0	0.018	0	0.138	0	0.004	0	0.127	0	0	0	0	0.01	0.023	0	0.005	0	0	0.059	1	0	0	0	0	0.038	0	0	0	0	0	0.018	0	0.003	0	0.002	0.002
chr9	119238427	119238710	14269787	14269792	Head-Neck-Ep	chr9:119238427-119238710	U	0	0	0.018	0.006	0	0	0	0	0.009	0.027	0	0	0	0.123	0	0	0.021	0.979	0	0.018	0	0	0	0.675	0	0	0	0	0	0	0	0	0	0.018	0	0	0.049	0	0.019	0.005	0.018	0.003
chr9	122767613	122767942	14292534	14292541	Pancreas-Alpha	chr9:122767613-122767942	U	0	0.008	0	0.003	0	0	0	0	0.005	0	0.038	0.005	0	0.202	0.009	0	0.006	0.005	0.009	0.115	0.004	0.04	0.007	0	0.003	0	0	0.066	0.989	0	0.016	0.009	0	0.009	0.015	0	0.089	0	0.044	0.008	0.047	0.009
chr9	124206177	124206331	14306628	14306636	Bone-Osteob	chr9:124206177-124206331	U	0	0.006	0	0.027	0	0.914	0	0	0	0.065	0	0.001	0	0.094	0	0	0.002	0	0	0.012	0	0	0	0	0	0	0	0.012	0.041	0.018	0	0.006	0	0	0	0	0.021	0	0.094	0.008	0.074	0.014
chr9	125878907	125879080	14326560	14326569	Bone-Osteob	chr9:125878907-125879080	U	0	0.027	0.008	0.004	0	0.897	0	0.011	0	0	0	0.001	0.016	0.038	0	0	0	0	0	0	0.119	0	0	0.131	0.08	0	0.019	0	0	0	0	0	0	0.053	0	0	0.01	0	0.004	0.004	0.006	0.003
chr9	129143335	129143781	14369775	14369782	Pancreas-Delta	chr9:129143335-129143781	U	0	0.021	0	0.032	0	0	0	0	0	0.083	0	0.026	0	0.241	0	0	0.033	0.011	0	0	0.202	0	0.216	0.24	0.015	0.118	0.067	0	0	0.217	1	0	0	0.087	0	0	0	0	0.045	0.003	0.01	0.003
chr9	130226701	130226898	14386030	14386036	Pancreas-Delta	chr9:130226701-130226898	U	0	0	0	0	0	0	0	0	0	0	0	0	0	0.047	0	0	0.019	0	0	0.022	0	0	0	0	0	0	0	0	0.14	0.077	0.944	0.019	0	0	0.03	0	0	0	0.002	0.001	0.004	0.004
chr9	130905356	130905546	14400295	14400303	Blood-Granul	chr9:130905356-130905546	U	0.015	0	0.91	0.023	0	0	0	0	0	0.012	0	0	0	0.016	0	0	0	0	0	0.008	0	0.004	0	0	0	0	0.009	0	0	0	0	0	0	0	0.148	0	0	0	NA	NA	NA	NA
chr9	132048516	132048588	14424991	14424997	Ovary-Ep	chr9:132048516-132048588	U	0	0	0	0	0	0.042	0	0.014	0.006	0	0	0	0	0.126	0.179	0	0.004	0.013	0	0	0	0	0	0	0	0	0.789	0	0	0	0	0	0	0.019	0	0.009	0	0	0.021	0.003	0.019	0.006
chr9	132998165	132998235	14444746	14444752	Neuron	chr9:132998165-132998235	U	0.034	0	0	0.003	0	0.241	0.024	0	0	0.012	0.15	0.061	0.026	0.015	0	0	0.007	0.018	0.018	0.075	0.021	0	0	0.099	0.732	0.029	0	0	0	0	0.029	0	0	0	0.03	0	0.145	0	0.022	0.012	0.006	0.007
chr9	133474347	133474507	14451139	14451147	Liver-Hep	chr9:133474347-133474507	U	0	0	0	0.005	0	0	0	0	0	0	0	0	0	0	0	0	0	0	0	0	0	0.934	0	0	0	0	0.007	0	0	0	0	0	0	0	0	0	0.011	0	0.004	0.001	0.005	0.004
chr9	134111086	134111579	14463669	14463685	Heart-Cardio	chr9:134111086-134111579	U	0.019	0	0.026	0.006	0	0	0	0	0.002	0	0	0.001	0	0.029	0	0	0	0.001	0.955	0	0	0	0	0.011	0.021	0	0	0	0	0	0	0	0	0	0.006	0.003	0	0	0.017	0.04	0.007	0.003
chr9	134350774	134351153	14468933	14468959	Breast-Basal-Ep	chr9:134350774-134351153	U	0	0	0	0	0	0	0.718	0.038	0	0	0	0	0	0.012	0	0	0	0.002	0	0	0.007	0.007	0	0	0.02	0.004	0	0	0	0	0	0	0	0	0	0	0	0	0.005	0.002	0.004	0.002
chr9	136250832	136250998	14503876	14503883	Gastric-Ep	chr9:136250832-136250998	U	0	0	0	0	0	0	0	0	0	0	0	0	0	0.075	0	0	0.936	0.007	0	0.02	0	0	0	0	0	0	0	0	0	0	0	0	0	0.014	0	0	0.028	0	0.009	0.003	0.006	0.003
chr9	136894752	136894940	14520164	14520172	Pancreas-Alpha	chr9:136894752-136894940	U	0.157	0	0	0	0	0	0.011	0.011	0	0.014	0	0.002	0	0.032	0	0	0	0.005	0	0	0	0.005	0	0	0.307	0.008	0	0.008	0.991	0.276	0.013	0.01	0	0	0.027	0	0	0	0.004	0.003	0.003	0.002
chr9	138903401	138903479	14566296	14566305	Endothel	chr9:138903401-138903479	U	0.311	0.011	0	0.024	0	0.053	0.018	0	0	0.091	0.125	0.665	0	0.118	0.046	0	0.005	0.02	0.039	0.017	0.012	0.054	0.012	0	0.163	0.189	0.024	0	0	0.03	0.056	0	0	0	0.051	0	0	0.014	0.131	0.041	0.111	0.048
chr9	139103335	139103782	14572851	14572868	Breast-Basal-Ep	chr9:139103335-139103782	U	0	0	0	0.001	0	0	0.954	0.104	0	0	0.014	0.004	0.043	0.018	0.006	0	0	0.005	0	0.005	0	0	0.004	0.004	0.05	0	0	0	0	0.005	0.012	0	0	0	0.057	0	0.003	0	0.058	0.005	0.009	0.003
chr9	139122369	139122430	14573428	14573434	Eryth-prog	chr9:139122369-139122430	U	0	0	0	0	0	0	0	0	0	0	0	0	0	0.988	0	0	0	0	0	0	0	0	0	0	0	0	0	0	0	0	0	0	0.235	0	0	0	0.006	0	0.008	0.004	0.004	0.004
chr9	139546439	139546630	14586477	14586488	Head-Neck-Ep	chr9:139546439-139546630	U	0	0.006	0	0	0.008	0	0	0	0.003	0.01	0.026	0.002	0	0.032	0.008	0	0	0.973	0	0	0.003	0	0	0.351	0	0	0.014	0	0.053	0.008	0	0	0	0.041	0	0	0.011	0.08	0.006	0.002	0.01	0.003
chr9	139984622	139984981	14601776	14601783	Breast-Luminal-Ep	chr9:139984622-139984981	U	0	0	0	0	0	0	0	0.688	0	0	0	0	0	0.116	0	0	0	0.011	0	0.023	0	0	0	0	0	0	0	0.12	0	0	0	0	0	0	0	0.02	0.016	0	0.004	0.002	0.004	0.002
chr10	972671	972945	14649832	14649843	Kidney-Ep	chr10:972671-972945	U	0.019	0	0	0	0.007	0	0	0.007	0.012	0	0	0.003	0	0.021	0	0.017	0.003	0.001	0	0	0.684	0	0.004	0	0.005	0.064	0.014	0.007	0	0	0.007	0.015	0	0	0.008	0.006	0.006	0	0.054	0.01	0.009	0.004
chr10	3023582	3023765	14679232	14679242	Ovary-Ep	chr10:3023582-3023765	U	0.025	0	0.007	0.007	0.031	0.22	0.045	0.026	0	0.043	0.021	0.021	0	0.186	0.12	0	0.022	0.016	0.012	0.028	0.005	0.009	0	0.006	0.012	0.006	0.794	0.057	0	0	0	0.013	0	0.005	0.017	0.009	0.013	0.271	0.152	0.026	0.12	0.041
chr10	7285284	7285392	14732018	14732023	Blood-NK	chr10:7285284-7285392	U	0.028	0	0	0.012	0.931	0.033	0	0.028	0	0	0	0.013	0	0.095	0	0	0.007	0.011	0.011	0.059	0	0.006	0	0.01	0.009	0	0.078	0.024	0	0	0	0	0	0	0	0.007	0.074	0	0.009	0.006	0.013	0.014
chr10	8302733	8302842	14745744	14745754	Epid-Kerat	chr10:8302733-8302842	U	0	0.025	0	0	0	0	0.028	0.083	0	0	0.033	0.003	0.907	0.092	0	0	0	0.036	0	0.066	0	0.004	0.006	0	0	0	0	0.03	0.027	0	0	0	0	0.057	0	0.006	0.028	0	0.005	0.003	0.004	0.003
chr10	9271378	9271574	14753306	14753313	Bladder-Ep	chr10:9271378-9271574	U	0	0.917	0	0.005	0	0	0	0	0.004	0.026	0.086	0.042	0.098	0.168	0	0	0.003	0.002	0	0.044	0.027	0.017	0	0	0.06	0	0	0.037	0.076	0.012	0	0	0	0.095	0	0.006	0.054	0	0.022	0.004	0.116	0.01
chr10	16857204	16857385	14842154	14842161	Megakaryocytes	chr10:16857204-16857385	U	0	0	0	0	0	0	0	0	0	0	0	0.004	0	0.022	0	0	0	0.002	0	0.021	0	0	0	0	0	0	0	0.178	0	0	0	0	0.875	0	0	0.005	0.005	0	0.003	0.003	0.004	0.003
chr10	19338949	19339312	14866109	14866135	Small-Int-Ep	chr10:19338949-19339312	U	0	0	0	0.003	0	0	0	0	0.006	0	0	0.002	0	0.128	0	0	0.004	0.003	0	0.02	0	0.011	0	0	0	0	0	0	0	0	0.014	0	0	0	0	0.945	0.038	0	0.015	0.002	0.016	0.004
chr10	23353063	23353387	14902141	14902153	Skeletal-Musc	chr10:23353063-23353387	U	0.032	0	0	0.003	0	0.065	0	0	0	0.013	0.037	0.021	0.028	0.102	0	0	0	0.001	0.005	0.004	0.024	0	0	0.008	0.008	0	0	0	0.011	0	0	0	0	0	0.637	0	0.045	0	0.037	0.009	0.05	0.015
chr10	25922275	25923017	14925236	14925242	Smooth-Musc	chr10:25922275-25923017	U	NA	0	0	0	0	NA	0	0.25	0	0	0	0.364	NA	NA	0	NA	0.125	0.2	0	0	0	0.333	0	0	0	0	0	0.25	0	0	0.5	0	NA	0	NA	0	0	0	0.17	0.014	0.168	0.032
chr10	26677932	26678672	14931713	14931718	Prostate-Ep	chr10:26677932-26678672	U	NA	NA	NA	NA	NA	NA	NA	NA	NA	NA	NA	NA	NA	NA	NA	NA	NA	NA	NA	NA	NA	NA	NA	NA	NA	NA	NA	NA	NA	NA	NA	NA	NA	NA	NA	NA	NA	NA	NA	NA	NA	NA
chr10	46070843	46071052	15096731	15096736	Eryth-prog	chr10:46070843-46071052	U	0	0	0	0	0	0	0	0	0	0	0	0	0	1	0	0	0	0	0	0.041	0	0	0	0	0	0	0	0	0	0	0	0	0.667	0	0	0	0	0	0	0	0	0
chr10	47373114	47373495	15109972	15109984	Liver-Hep	chr10:47373114-47373495	U	0	0	0	0	0	0	0	0	0	0	0	0	0	0	0	NA	0	0	0	0	0	1	0	0	0	0	0	0	0	0	0	0	0	0	0	0	0	0	0.013	0.001	0.012	0.005
chr10	61931723	61932134	15212580	15212585	Breast-Luminal-Ep	chr10:61931723-61932134	U	0	0	0.012	0.013	0	0.065	0.115	0.977	0	0	0.032	0	0.071	0.269	0	0.208	0	0.253	0	0	0	0.011	0	0.038	0.028	0.134	0.035	0	0	0	0	0	0	0.202	0	0	0.03	0	0.003	0.003	0.006	0.003
chr10	69868216	69868829	15267649	15267662	Skeletal-Musc	chr10:69868216-69868829	U	0.008	0	0	0	0	0	0	0	0	0	0	0.001	0	0.099	0	0	0	0	0.123	0	0	0	0	0	0	0	0	0.049	0	0	0.018	0	0	0	0.545	0	0	0	0.024	0.004	0.019	0.008
chr10	71091101	71091452	15284514	15284519	Heart-Cardio	chr10:71091101-71091452	U	0	0.214	0	0	0	NA	0	0	0	0	0	0	NA	0	0	0	0	0	1	0	0	0	0	0	0	0	0	0	0	0.167	0	0	0	0	0	0	0	0	0.006	0.001	0.001	0
chr10	71232978	71233198	15286563	15286568	Adipocytes	chr10:71232978-71233198	U	0.5	0	0	0	0	0	0	0	0	0	0	0.194	0	0.263	0	0	0	0	0	0.1	0	0	0	0	0.077	0	0	0	0	0	0	0	0	0	0	0	0	0	0.059	0	0.056	0.002
chr10	80492603	80492845	15389372	15389377	Heart-Fibro	chr10:80492603-80492845	U	0	0	0	0	0	0	0	0	0	0	0	0.091	0	0.571	0	0	0	0	0	1	0	0	0	0	0	0	0	0	0	0	0	0	NA	0	0	0	0.083	0	0.008	0.007	0.029	0.009
chr10	94293775	94293991	15503583	15503589	Pancreas-Beta	chr10:94293775-94293991	U	0.018	0	0	0	0	0	0	0	0	0	0	0	0	0.033	0	0	0	0.008	0	0.009	0	0	0	0	0	0	0	0	0.041	0.887	0.028	0	0	0	0	0	0	0	0.007	0.002	0.021	0.004
chr10	99062257	99062594	15550344	15550352	Liver-Hep	chr10:99062257-99062594	U	0	0	0	0	0	0	0	0	0	0	0	0.003	0.062	0.036	0	0	0	0.009	0	0.037	0	0.952	0	0	0	0	0	0.013	0.018	0	0	0	0	0	0	0.015	0	0	0.011	0.001	0.011	0.004
chr10	99251294	99251664	15553805	15553814	Kidney-Ep	chr10:99251294-99251664	U	0	0	0	0	0	0	0	0	0	0	0	0.003	0	0.038	0.011	0	0	0.002	0	0	0.568	0	0	0	0	0	0.009	0	0	0	0	0	0	0	0	0	0	0.01	0.137	0.085	0.003	0.003
chr10	100288820	100288831	15566882	15566887	Bone-Osteob	chr10:100288820-100288831	U	0.022	0.007	0	0.005	0	0.949	0	0	0	0.011	0.026	0.043	0	0.115	0	0	0.002	0	0	0.007	0	0	0	0	0.01	0.007	0.009	0	0	0	0	0	0	0	0	0	0.014	0	0.006	0.007	0.012	0.011
chr10	102692483	102692494	15593054	15593060	Oligodend	chr10:102692483-102692494	U	0	0	0	0.002	0	0	0	0	0	0	0	0	0	0.011	0	0	0	0	0	0	0	0	0	0	0.044	0.931	0	0	0	0.011	0	0	0	0	0	0	0	0	0.087	0.078	0.09	0.079
chr10	105133978	105134444	15629901	15629908	Colon-Ep	chr10:105133978-105134444	U	0	0.014	0	0.006	0	0	0	0	1	0.081	0	0	0	0.12	0	0	0.018	0.015	0	0	0	0	0	0	0	0	0	0.019	0	0.031	0.053	0	0	0.045	0	0.043	0.012	0	0.006	0.001	0.069	0.196
chr10	114252502	114252720	15701631	15701637	Colon-Ep	chr10:114252502-114252720	U	0	0	0	0.008	0	0	0	0	0.98	0	0	0	0	0.039	0	0	0	0	0	0.008	0	0	0	0	0	0	0	0	0	0	0	0	0	0.009	0	0.196	0	0	0.003	0.003	0.002	0.004
chr10	115612089	115612530	15715888	15715893	Pancreas-Acinar	chr10:115612089-115612530	U	0	0	0	0	0	0	0	0	0	0	0	0	0	0	0	0	0	0	0	0	0	0	0	0	0	0	0	1	0	0	0	0	NA	0	0	0	0	0	0.017	0.003	0.031	0.006
chr10	126496740	126497035	15838314	15838331	Small-Int-Ep	chr10:126496740-126497035	U	0	0	0	0	0	0	0	0	0.005	0	0	0	0	0.01	0	0.029	0	0.002	0	0	0	0	0	0	0.002	0	0	0	0	0	0	0	0	0	0	0.946	0	0	0.003	0.002	0.004	0.003
chr10	129131921	129132267	15868684	15868691	Blood-T	chr10:129131921-129132267	U	0	0	0	0.021	0.053	0	0	0	0	0.091	0	0.002	0.043	0.19	0	0	0.003	0.003	0	0	0	0	0	0	0.102	0	0	0	0	0	0	0	0	0	0.016	0	0	0	0.079	0.011	0.955	0.956
chr10	130929379	130929519	15890814	15890820	Bone-Osteob	chr10:130929379-130929519	U	0.03	0	0	0.009	0	1	0	0.021	0	0	0.158	0.008	0.059	0.051	0	0	0.012	0	0	0	0	0.008	0.011	0	0.006	0	0	0.025	0.073	0	0.023	0.015	0	0	0	0.015	0.056	0	0.021	0.001	0.025	0.005
chr10	131271386	131271707	15894920	15894930	Blood-B	chr10:131271386-131271707	U	0.007	0.004	0.008	0.019	0	0	0.008	0	0	0.157	0	0.009	0	0.079	0	0	0	0.007	0	0.013	0	0	0	0	0.002	0.005	0	0.005	0	0	0	0	0	0	0	0	0.013	0	0.842	0.933	0.018	0.009
chr10	131647377	131647544	15901160	15901171	Ovary-Ep	chr10:131647377-131647544	U	0	0.069	0	0.002	0	0.025	0	0	0.067	0.333	0	0.014	0.018	0.103	0.28	0	0	0	0	0	0.072	0.003	0	0	0.105	0	0.889	0	0.007	0	0	0	0	0.092	0	0.049	0.127	0	0.019	0.003	0.017	0.006
chr10	133993221	133993304	15939063	15939068	Bladder-Ep	chr10:133993221-133993304	U	0	0.88	0	0.006	0	0.059	0	0	0	0.02	0	0.019	0	0.118	0	0	0.05	0	0.009	0.037	0	0	0.008	0	0	0	0.012	0	0	0	0	0	0	0.042	0	0	0.04	0	0.025	0.01	0.015	0.01
chr10	134257600	134257840	15946819	15946825	Blood-Mono+Macro	chr10:134257600-134257840	U	0.286	0.2	1	0.75	0.333	NA	0.125	0.091	0	0.75	0	0.161	0	0.667	1	0	0.077	0.143	0.2	0.571	0.542	0.091	0.833	0.6	0.231	0	0.25	0	0	0	0	0	NA	0.375	0.2	0	0.5	0	0.536	0.963	0.988	1
chr10	134264798	134264879	15947001	15947006	Blood-Mono+Macro	chr10:134264798-134264879	U	0.11	0	0	0.718	0	0	0	0	0	0.068	0	0.007	0	0.099	0	0	0	0	0.021	0.012	0.011	0.013	0	0	0.005	0.012	0	0	0	0	0	0	0	0	0.048	0	0.011	0	0.21	0.03	0.013	0.022
chr10	134559550	134559867	15954911	15954922	Thyroid-Ep	chr10:134559550-134559867	U	0	0.026	0	0.003	0	0	0.006	0.015	0	0	0	0	0	0.098	0	0	0.002	0.003	0	0	0.004	0	0	0.005	0.024	0	0	0	0	0	0	0	0	0	0	0	0.007	1	0.031	0.003	0.027	0.006
chr10	134894695	134894939	15966226	15966244	Skeletal-Musc	chr10:134894695-134894939	U	0.004	0	0	0.001	0	0	0	0	0	0	0	0.001	0	0.127	0	0	0.008	0.001	0	0.012	0	0.002	0	0	0.075	0	0	0.008	0.006	0	0	0	0	0	0.604	0	0.007	0	0.006	0.003	0.01	0.004
chr10	135120066	135120641	15974544	15974565	Kidney-Ep	chr10:135120066-135120641	U	0	0	0	0	0	0.011	0.017	0	0	0	0	0.006	0	0.018	0.004	0	0.004	0.002	0.006	0.003	0.685	0.002	0	0	0.002	0	0.003	0.007	0	0	0.005	0	0	0	0	0.002	0.005	0	0.015	0.002	0.008	0.003
chr11	272256	272629	15987299	15987313	Small-Int-Ep	chr11:272256-272629	U	0	0	0	0	0	0.018	0	0	0	0	0	0.006	0	0.092	0	0.061	0	0	0.011	0.012	0.024	0.022	0.004	0	0	0	0.007	0.016	0	0.008	0.01	0	0	0.005	0	0.993	0.034	0.008	0.093	0.006	0.029	0.007
chr11	283462	283609	15987682	15987692	Small-Int-Ep	chr11:283462-283609	U	0	0.006	0	0.002	0	0.019	0	0	0.048	0	0	0.001	0	0.079	0	0	0.005	0.002	0.006	0.019	0	0	0.011	0	0	0	0.008	0	0.019	0	0	0.008	0	0	0	0.958	0.005	0	0.027	0.007	0.02	0.014
chr11	440653	440883	15993481	15993498	Small-Int-Ep	chr11:440653-440883	U	0	0	0.012	0.003	0	0.017	0	0	0.023	0	0	0.001	0	0.044	0	0	0	0.008	0	0.012	0	0	0	0	0	0	0	0	0	0	0	0	0.083	0	0	0.962	0.004	0	0.012	0.004	0.011	0.005
chr11	604874	605238	15999936	15999956	Oligodend	chr11:604874-605238	U	0	0	0	0	0	0	0.034	0	0	0	0	0.001	0.011	0.007	0	0	0	0.011	0	0.003	0	0	0	0	0.051	0.841	0	0	0	0	0	0	0	0	0	0	0.003	0	0.002	0.002	0.002	0.002
chr11	939169	939468	16011669	16011674	Kidney-Ep	chr11:939169-939468	U	0	0	0	0	0	0	0	0	0	0	0	0.004	0	0.023	0.015	0.136	0	0.003	0	0	0.811	0	0	0	0.004	0	0	0.012	0	0	0	0.021	0	0	0	0	0.02	0.018	NA	NA	NA	NA
chr11	1243300	1243606	16018905	16018920	Gallbladder	chr11:1243300-1243606	U	0.01	0	0	0.002	0	0.024	0	0	0.011	0	0	0.007	0	0.055	0	1	0	0.002	0	0.011	0.007	0.005	0	0	0	0	0.005	0.011	0	0	0	0	0	0	0.009	0	0.004	0	0.05	0.021	0.052	0.026
chr11	1247831	1247979	16019056	16019071	Gallbladder	chr11:1247831-1247979	U	0.033	0	0	0.002	0	0	0.008	0.007	0	0	0.025	0.005	0	0.054	0	1	0	0.004	0	0.022	0.003	0.003	0.005	0.024	0	0	0	0.029	0	0	0	0	0	0	0	0.01	0.035	0	0.028	0.017	0.032	0.017
chr11	1249809	1249897	16019143	16019151	Gallbladder	chr11:1249809-1249897	U	0	0	0	0	0	0	0	0	0	0	0	0.002	0	0.063	0	1	0	0	0	0	0.004	0	0	0	0	0	0.066	0.009	0	0	0	0	0	0	0	0	0.007	0	0.018	0.002	0.008	0.003
chr11	1301635	1301926	16020962	16020978	Neuron	chr11:1301635-1301926	U	0	0	0	0	0	0	0	0	0.003	0	0	0.001	0	0.037	0.008	0	0	0	0	0	0	0	0	0	0.694	0.005	0	0	0	0.014	0	0	0	0	0.01	0	0	0	0.009	0.004	0.012	0.006
chr11	1520812	1520882	16027743	16027748	Bone-Osteob	chr11:1520812-1520882	U	0	0	0	0.013	0	0.676	0	0	0	0	0	0	0	0	0	0	0	0	0	0	0	0	0	0	0	0	0	0	0	0	0	0	0	0	0	0	0.015	0	0.006	0.005	0.006	0.004
chr11	2174558	2174640	16044191	16044197	Pancreas-Beta	chr11:2174558-2174640	U	0	0	0	0	0	0	0	0	0.012	0.023	0	0.002	0	0.085	0	0	0.005	0	0	0.014	0	0.024	0	0.01	0	0	0	0.01	0.014	0.961	0	0	0	0	0	0.018	0.02	0	0.059	0.009	0.04	0.01
chr11	2175280	2176022	16044213	16044227	Pancreas-Beta	chr11:2175280-2176022	U	0	0	0	0.015	0	0.069	0	0	0.099	0.017	0	0.008	0	0.211	0.024	0	0.017	0.028	0	0.016	0.004	0.15	0.028	0.007	0.003	0.01	0.069	0.161	0.058	0.975	0.021	0.025	0	0	0.014	0.062	0.007	0	0.177	0.021	0.116	0.032
chr11	2176043	2176303	16044228	16044239	Pancreas-Beta	chr11:2176043-2176303	U	0.006	0	0	0.002	0	0.021	0	0	0.015	0	0	0.001	0	0.041	0	0	0	0.004	0	0	0	0.05	0.012	0	0.057	0	0.009	0.021	0.017	0.991	0	0.009	0	0.007	0.012	0.019	0.031	0	0.055	0.015	0.058	0.014
chr11	2414931	2415351	16049631	16049650	Blood-B	chr11:2414931-2415351	U	0	0	0	0.022	0	0	0	0	0	0.138	0	0.017	0.022	0.049	0	0	0	0.007	0	0	0	0	0	0.01	0.017	0	0	0	0	0.049	0	0	0	0.004	0	0	0	0	0.784	0.953	0.012	0.007
chr11	27502491	27502972	16266846	16266856	Adipocytes	chr11:27502491-27502972	U	0.762	0.065	0	0	0.012	0.308	0.011	0.014	0.004	0.041	0.394	0.067	0	0.055	0	0	0.003	0.012	0.008	0.074	0.007	0.004	0	0	0	0	0	0	0	0	0	0	0	0.024	0.116	0.007	0.081	0	0.025	0.008	0.037	0.003
chr11	33219522	33219705	16307401	16307410	Blood-Mono+Macro	chr11:33219522-33219705	U	0.145	0.007	0.009	0.819	0.033	0.029	0	0	0	0	0	0	0	0.104	0	0	0	0	0.008	0	0.003	0.02	0	0.022	0.011	0.013	0.007	0.014	0	0	0	0	0	0	0.029	0	0.005	0	0.094	0.01	0.051	0.032
chr11	35515942	35516177	16329388	16329405	Kidney-Ep	chr11:35515942-35516177	U	0	0	0	0	0	0	0	0	0.002	0	0	0.006	0.017	0.075	0.005	0	0	0	0	0.005	0.613	0.003	0.004	0	0	0	0	0	0	0.008	0	0	0	0.009	0	0	0.006	0.011	0.008	0.003	0.013	0.003
chr11	41437638	41438038	16368015	16368020	Smooth-Musc	chr11:41437638-41438038	U	0	0.111	0.045	0.015	0.077	0.25	0	0	0	0	0.2	0.037	0	0.45	0	0	0.042	0.056	0.071	0.294	0	0	0	0	0.222	0	0	0.278	0	0	0	0	NA	0	0.167	0	0.741	0	0.28	0.028	0.244	0.053
chr11	45960244	45960605	16409635	16409646	Blood-B	chr11:45960244-45960605	U	0.046	0	0	0.055	0	0	0	0	0	0.227	0	0.018	0.079	0.056	0.008	0	0.002	0.004	0	0	0.003	0	0	0	0.031	0	0	0	0	0	0.011	0	0	0.007	0	0	0.016	0	0.817	0.959	0.013	0.007
chr11	47637422	47638051	16434529	16434540	Blood-NK	chr11:47637422-47638051	U	0	0	0.011	0.009	0.865	0	0	0	0	0	0	0.002	0	0.014	0	0	0	0	0.009	0	0	0.006	0	0	0	0	0	0	0	0	0	0	0	0	0	0	0	0	0.014	0.004	0.015	0.006
chr11	54735019	54735982	16462611	16462622	Smooth-Musc	chr11:54735019-54735982	U	NA	NA	NA	0	NA	NA	NA	NA	NA	NA	0	NA	NA	NA	NA	NA	0.5	NA	NA	NA	0	NA	NA	NA	NA	1	0	0	NA	NA	NA	NA	NA	NA	NA	NA	NA	NA	NA	NA	NA	NA
chr11	61404281	61404334	16522975	16522980	Oligodend	chr11:61404281-61404334	U	0	0	0	0	0	0	0	0	0	0.051	0	0.011	0	0.188	0	0	0	0	0.011	0	0	0	0	0	0.048	0.982	0	0.016	0.03	0	0	0	0	0	0.267	0	0.007	0	0.008	0.002	0.008	0.004
chr11	61917560	61917805	16532583	16532593	Epid-Kerat	chr11:61917560-61917805	U	0	0.006	0	0	0	0	0	0	0.004	0	0	0	0.605	0.02	0	0	0.003	0.002	0	0	0.006	0	0.005	0	0	0	0	0.007	0	0	0	0	0	0	0	0	0	0	0.005	0.003	0.002	0.002
chr11	62304487	62304527	16537896	16537901	Adipocytes	chr11:62304487-62304527	U	0.675	0	0	0.003	0	0	0.014	0	0.018	0.082	0.083	0.219	0	0.057	0	0	0	0	0.015	0.076	0.005	0.006	0.048	0.01	0	0	0	0	0	0.014	0	0	0	0	0.102	0.008	0.202	0	0.002	0.004	0.01	0.001
chr11	65379744	65379963	16597069	16597076	Endothel	chr11:65379744-65379963	U	0.412	0.017	0.304	0.16	0.064	0.033	0.012	0	0.01	0.238	0.069	0.762	0	0.096	0	0.056	0.01	0.02	0.064	0.135	0.017	0.04	0	0	0.031	0.01	0.023	0.024	0	0	0.031	0	0.286	0	0.169	0.092	0.083	0	0.178	0.26	0.207	0.094
chr11	65594327	65594631	16602184	16602193	Small-Int-Ep	chr11:65594327-65594631	U	0	0	0	0	0	0	0	0	0.011	0.01	0	0	0	0.063	0.008	0	0.002	0.012	0	0	0.003	0	0.005	0.007	0.003	0	0	0.006	0	0	0	0	0	0	0	0.996	0	0	0.013	0.002	0.011	0.002
chr11	68368981	68369931	16657814	16657825	Thyroid-Ep	chr11:68368981-68369931	U	0	0.009	0	0	0	0	0	0	0	0.048	0	0	0	0	0.012	0	0.003	0.003	0.027	0	0.012	0	0	0	0.085	0.027	0	0	0	0	0	0	0	0	0.02	0	0	0.885	0.006	0.005	0.004	0.004
chr11	68550315	68550776	16661117	16661142	Heart-Cardio	chr11:68550315-68550776	U	0.005	0	0	0	0	0	0	0	0	0	0	0	0	0	0	0	0.002	0	0.862	0	0	0	0	0	0	0	0	0	0	0	0	0	0	0	0	0	0.008	0	0.002	0.001	0.002	0.001
chr11	68550868	68551337	16661143	16661159	Heart-Cardio	chr11:68550868-68551337	U	0	0	0	0	0	0.028	0	0	0	0	0	0.001	0.03	0.014	0	0	0	0.002	0.955	0	0	0	0.004	0	0	0	0	0	0	0.006	0	0.005	0	0	0	0	0.003	0	0.006	0.002	0.008	0.004
chr11	70257280	70257335	16692105	16692111	Megakaryocytes	chr11:70257280-70257335	U	0	0	0.018	0.024	0.045	0	0	0	0	0	0	0	0	0.036	0	0	0.003	0	0	0	0	0	0	0	0.013	0	0	0	0	0	0	0	0.455	0	0	0	0	0	0.047	0.094	0.024	0.067
chr11	70372606	70372794	16694576	16694584	Lung-Ep-Alveo	chr11:70372606-70372794	U	0.007	0.005	0	0.011	0.007	0	0.028	0.126	0.003	0.068	0	0.03	0	0.135	0	0.045	0.002	0.007	0	0.049	0.003	0	0.963	0	0.015	0.013	0.012	0	0.022	0	0	0	0	0.027	0.024	0	0.087	0	0.093	0.013	0.098	0.018
chr11	71324397	71324560	16711766	16711771	Breast-Luminal-Ep	chr11:71324397-71324560	U	0.034	0.055	0	0.006	0	0.077	0.067	0.781	0	0	0.19	0	0	0.237	0	0.167	0.043	0	0.016	0.087	0	0	0.044	0	0	0	0	0.204	0	0	0.036	0.019	0	0.206	0	0.027	0.109	0.023	0.063	0.003	0.054	0.011
chr11	72022054	72022343	16720932	16720938	Pancreas-Delta	chr11:72022054-72022343	U	0	0.011	0.038	0.005	0.043	0	0	0.024	0	0	0	0.003	0	0.161	0.068	0	0	0.029	0	0.015	0.047	0	0	0.029	0	0	0.017	0.016	0	0.048	0.8	0	0	0.013	0.028	0	0	0	0.012	0.002	0.021	0.004
chr11	72922672	72923693	16731316	16731327	Skeletal-Musc	chr11:72922672-72923693	U	0	0	0	0.026	0	0.047	0	0	0	0.011	0	0	0	0.058	0	0	0	0.064	0.048	0	0	0	0.005	0.118	0	0	0	0	0	0	0	0	0	0	0.742	0	0.005	0.009	0.019	0.002	0.018	0.004
chr11	73733661	73733930	16742105	16742111	Blood-Mono+Macro	chr11:73733661-73733930	U	0.047	0	0.104	0.858	0	0	0	0.026	0	0.071	0	0.007	0	0.015	0	0	0	0	0.02	0.043	0.007	0.02	0	0	0.017	0	0	0	0	0	0	0	0	0.025	0	0	0.014	0	0.059	0.01	0.016	0.026
chr11	75537042	75537264	16761615	16761623	Adipocytes	chr11:75537042-75537264	U	0.677	0	0	0.093	0	0.188	0.019	0	0.004	0.069	0.333	0.118	0	0.036	0	0	0	0.046	0	0.349	0	0	0	0.009	0.01	0	0	0	0	0	0	0	0	0	0.029	0	0.025	0	0.123	0.004	0.015	0
chr11	75807955	75808565	16763825	16763835	Blood-Granul	chr11:75807955-75808565	U	0.122	0	1	0.029	0	0	0	0	0.007	0	0	0.007	0	0.113	0	0.048	0	0.007	0	0.014	0	0.007	0	0	0.006	0.03	0	0	0	0	0	0	0	0	0.179	0	0	0	0.012	0.004	0.008	0.005
chr11	78039188	78039580	16790290	16790297	Pancreas-Delta	chr11:78039188-78039580	U	0	0	0	0	0	0	0	0	0.038	0.059	0	0.014	0	0.192	0	0.333	0	0	0	0	0	0	0	0	0	0	0	0	0.2	0	0.923	0	0	0	0	0.135	0	0	0.004	0.003	0.008	0.005
chr11	82777661	82777874	16822376	16822382	Blood-B	chr11:82777661-82777874	U	0.033	0	0	0.107	0	0	0	0	0	0.321	0	0.02	0.048	0.192	0	0	0	0.016	0.011	0	0	0.057	0	0	0.009	0.042	0	0	0	0	0	0	0	0	0.018	0	0.028	0	0.857	0.972	0.086	0.019
chr11	82843650	82843843	16823002	16823013	Prostate-Ep	chr11:82843650-82843843	U	0.009	0.642	0	0	0	0.028	0	0	0.005	0.028	0.034	0.014	0	0.096	0.022	0	0	0.081	0	0.011	0.016	0	0	0	0.003	0	0.168	0	0	0	0	0	0	0.964	0	0	0.051	0.071	0.039	0.008	0.025	0.005
chr11	82843881	82843953	16823014	16823022	Prostate-Ep	chr11:82843881-82843953	U	0	0.084	0	0	0	0.036	0	0	0	0.021	0	0	0	0.021	0	0	0	0.066	0	0	0	0	0	0	0.003	0	0.091	0	0	0	0	0	0	0.68	0	0	0	0.026	0.021	0.001	0.01	0.002
chr11	93266034	93266361	16889457	16889462	Adipocytes	chr11:93266034-93266361	U	0.75	0.028	0	0	0	0	0	0	0	0.056	0.143	0.112	0	0.379	0.083	0	0	0	0.156	0.174	0	0	0	0	0	0	0	0	0.028	0.059	0	0	0	0.029	0.19	0	0.085	0	0.063	0.038	0.052	0.011
chr11	104454814	104454955	16965286	16965293	Dermal-Fibro	chr11:104454814-104454955	U	0.5	0	0.021	0.006	0	0.273	0	0.015	0	0.02	0.912	0.043	0	0.235	0	0	0	0.006	0	0.028	0.004	0.047	0	0	0.055	0	0	0	0	0.015	0	0	0	0.008	0.091	0	0.105	0	0.022	0.005	0.017	0.009
chr11	109900473	109900819	17002571	17002576	Endothel	chr11:109900473-109900819	U	0	0	0	0	0.5	NA	0	NA	0	0	NA	0.636	NA	0	0	0	NA	0	NA	0	0	0	0	0	0	NA	0	0	0	0	0	NA	NA	NA	NA	0	1	0	0.028	0.002	0.075	0.019
chr11	113105700	113105887	17030205	17030219	Oligodend	chr11:113105700-113105887	U	0	0	0	0	0	0	0	0	0	0.02	0	0.007	0	0.112	0	0	0.004	0.002	0.006	0.007	0	0.004	0	0	0.047	0.984	0	0.013	0	0	0	0	0	0	0	0	0.03	0	0.015	0.002	0.012	0.003
chr11	113641630	113641843	17035083	17035091	Blood-Granul	chr11:113641630-113641843	U	0	0	0.924	0.038	0	0	0	0	0.005	0.017	0	0	0	0.01	0	0	0	0	0	0	0	0.014	0.008	0	0	0	0	0.009	0	0	0	0	0	0	0.153	0	0	0	0.071	0.007	0.007	0.006
chr11	118175631	118176495	17083995	17084009	Blood-T	chr11:118175631-118176495	U	0.008	0.009	0	0.039	0.26	0.024	0.007	0	0.023	0.082	0	0.005	0	0.173	0.006	0	0	0.002	0	0.058	0.003	0.003	0	0	0.002	0	0	0.015	0.014	0.008	0.019	0	0.062	0	0	0.009	0.096	0	0.036	0.011	0.978	0.965
chr11	118210159	118211374	17084473	17084483	Blood-T	chr11:118210159-118211374	U	0	0	0	0.051	0.031	0.032	0	0	0.005	0.067	0.071	0.009	0	0.184	0	0	0.008	0	0	0.114	0	0.006	0	0	0.013	0	0	0.052	0.053	0	0.016	0.01	0	0	0	0.009	0.099	0	0.032	0.01	0.986	0.952
chr11	118212314	118213273	17084487	17084498	Blood-T	chr11:118212314-118213273	U	0	0.016	0	0.022	0.061	0	0	0	0	0.029	0	0.01	0	0.421	0	0	0	0.006	0	0.089	0.009	0.022	0.018	0	0	0	0	0.098	0.068	0	0.053	0	0	0	0.026	0	0.169	0	0.037	0.01	0.987	0.969
chr11	118213527	118214011	17084503	17084512	Blood-T	chr11:118213527-118214011	U	0.032	0.007	0	0.047	0.082	0.023	0	0	0	0.074	0.027	0.018	0	0.209	0	0	0	0	0.02	0.098	0.004	0.015	0	0	0	0	0	0	0.034	0.011	0.044	0	0	0.007	0.051	0.006	0.075	0	0.067	0.01	0.968	0.946
chr11	118214295	118214532	17084517	17084526	Blood-T	chr11:118214295-118214532	U	0.008	0.006	0	0.039	0.026	0.102	0	0	0.003	0.121	0.03	0.007	0	0.185	0	0	0	0.015	0	0.045	0.009	0	0.005	0.007	0.002	0	0.006	0.012	0.03	0	0	0	0.083	0	0.035	0.005	0.067	0	0.187	0.01	0.961	0.946
chr11	118931857	118932942	17096066	17096083	Pancreas-Acinar	chr11:118931857-118932942	U	0	0	0.008	0.002	0	0	0	0	0	0	0	0.002	0	0	0	0	0	0	0.006	0	0	0.004	0	0	0.01	0	0	0.895	0	0	0	0.043	0	0	0	0	0	0	0.009	0.003	0.006	0.002
chr11	120077845	120078074	17112673	17112682	Lung-Ep-Bron	chr11:120077845-120078074	U	0	0	0	0.002	0.02	0	0	0	0.008	0	0	0.001	0	0.07	0	0	0	0.005	0	0	0	0	0.119	0.81	0	0	0	0	0	0	0.014	0	0	0.013	0	0	0	0.013	0.036	0.004	0.042	0.008
chr11	128518761	128519111	17199182	17199189	Head-Neck-Ep	chr11:128518761-128519111	U	0	0.034	0.281	0.005	0	0.095	0	0	0.081	0.027	0.048	0	0	0.033	0	0	0.018	0.946	0	0	0	0	0	0.167	0	0	0	0.012	0.02	0	0	0	0	0	0	0.031	0.01	0	0.01	0.006	0.016	0.004
chr11	129324900	129325422	17208140	17208147	Breast-Luminal-Ep	chr11:129324900-129325422	U	0.25	0.163	0	0.014	0	0.375	0.35	1	0	0	0.286	0.203	0.375	0.24	0	0	0	0.121	0.083	0.071	0	0.021	0	0.111	0.214	0	0.056	0	0	0	0.188	0.074	0	0.22	0	0	0.297	0	0.028	0.005	0.028	0.011
chr11	130242997	130243058	17220237	17220242	Head-Neck-Ep	chr11:130242997-130243058	U	0	0	0	0	0	0	0	0	0.007	0	0	0	0	0.062	0	0	0	0.767	0	0	0	0	0	0.133	0	0.014	0.093	0	0	0	0	0	0	0	0	0.067	0.011	0	0.018	0.002	0.004	0.002
chr11	133928201	133928276	17259618	17259624	Blood-T	chr11:133928201-133928276	U	0	0.028	0	0.075	0.22	0	0	0	0	0.042	0	0.002	0	0.174	0	0	0.009	0.005	0.008	0.023	0	0.073	0	0	0	0	0	0.031	0.088	0.014	0	0.026	0	0.008	0	0	0.018	0.022	0.146	0.072	0.946	0.923
chr12	749800	750838	17284811	17284826	Lung-Ep-Alveo	chr12:749800-750838	U	0	0	0.01	0.003	0	0	0	0	0	0	0	0.003	0	0.021	0	0	0	0.003	0	0	0	0	0.899	0.008	0	0	0.011	0	0	0	0	0	0	0.027	0	0	0.008	0.12	0.024	0.006	0.014	0.006
chr12	1032945	1033045	17288439	17288446	Blood-Mono+Macro	chr12:1032945-1033045	U	0.058	0.008	0	0.729	0	0	0	0	0.004	0.029	0	0	0	0.008	0	0	0	0	0	0	0	0.008	0	0	0.021	0.029	0	0	0	0	0	0	0	0	0.073	0	0.005	0	0.047	0	0.018	0.005
chr12	1752352	1752721	17298008	17298019	Heart-Cardio	chr12:1752352-1752721	U	0	0	0	0.002	0	0	0	0	0	0	0	0.004	0	0.039	0	0	0	0	0.964	0	0	0.004	0	0	0.003	0	0	0	0	0	0	0	0	0	0	0	0.005	0	0.01	0.004	0.022	0.004
chr12	2080081	2080856	17303021	17303032	Heart-Cardio	chr12:2080081-2080856	U	0	0	0	0.003	0	0	0	0	0	0	0	0	0.033	0.038	0	0	0	0	0.976	0.008	0	0.005	0	0	0	0	0	0	0	0	0	0	0	0	0	0	0.006	0	0.002	0.002	0.002	0.003
chr12	2506614	2506665	17308603	17308608	Small-Int-Ep	chr12:2506614-2506665	U	0	0.005	0	0	0	0	0	0	0.087	0	0	0	0.022	0.168	0	0.28	0.002	0.006	0	0	0.028	0.008	0	0.013	0	0	0.014	0	0	0	0	0	0	0.055	0	0.984	0	0	0.003	0.001	0.007	0.003
chr12	5747733	5747898	17350758	17350764	Breast-Luminal-Ep	chr12:5747733-5747898	U	0	0.041	0	0.006	0	0.071	0.033	0.815	0	0.031	0	0	0	0.225	0	0	0	0	0	0	0	0	0.016	0	0	0	0	0.019	0.027	0	0	0	0	0	0	0	0.063	0	0.032	0.003	0.033	0.007
chr12	9795269	9795804	17405667	17405680	Blood-NK	chr12:9795269-9795804	U	0	0.004	0	0.031	0.913	0.014	0.011	0	0	0.31	0	0.022	0.02	0.093	0	0	0.003	0.005	0	0.022	0	0.003	0	0	0.002	0.009	0	0.004	0	0.025	0.007	0	0	0	0.008	0	0.029	0	0.359	0.011	0.077	0.18
chr12	9830225	9830765	17405981	17405989	Blood-T	chr12:9830225-9830765	U	0	0	0	0.045	0.184	0	0	0.059	0.009	0.12	0	0.005	0	0.065	0	0	0	0.014	0	0.015	0	0	0.011	0	0	0	0	0	0	0	0	0.034	0	0	0	0	0.023	0	0.012	0.008	0.942	0.869
chr12	9983597	9983990	17407156	17407162	Blood-NK	chr12:9983597-9983990	U	0	0.011	0.013	0.01	0.927	0	0	0	0	0.038	0	0.002	0	0.11	0	0	0.004	0	0	0.011	0.048	0	0	0	0	0	0	0	0	0	0	0	0	0	0	0.009	0.029	0	0.013	0.004	0.007	0.009
chr12	14405611	14405731	17448003	17448009	Blood-Mono+Macro	chr12:14405611-14405731	U	0.149	0	0	0.78	0	0	0	0	0	0.058	0	0.002	0	0.053	0	0	0	0	0.011	0	0.009	0.02	0	0	0.013	0.055	0	0	0	0	0	0	0	0	0.022	0	0	0	0.371	0.03	0.06	0.03
chr12	19588892	19589286	17484427	17484434	Bone-Osteob	chr12:19588892-19589286	U	0.026	0.091	0.022	0	0.05	0.926	0	0	0	0.027	0	0.025	0	0.07	0	0	0.024	0	0.02	0.062	0	0	0	0	0	0.015	0.032	0	0	0	0	0	0	0	0	0	0.012	0	0.019	0.005	0.023	0.005
chr12	22753117	22753663	17507157	17507162	Small-Int-Ep	chr12:22753117-22753663	U	0	0	0	0	0	0	NA	0	0	0	NA	0	0	0.333	0.167	NA	0	0	0	0	0	0	0	0	0	0	0	0	0	0	0	0	NA	0	0	1	0.5	0	0.014	0	0.005	0.004
chr12	25120044	25120203	17523626	17523633	Blood-Mono+Macro	chr12:25120044-25120203	U	0.058	0.008	0	0.824	0	0	0	0	0	0.018	0	0.003	0	0.133	0	0	0.003	0.005	0.009	0	0.007	0.019	0	0	0.003	0.03	0	0	0	0.011	0.014	0	0	0	0	0	0.007	0	0.267	0.019	0.038	0.027
chr12	32740571	32741585	17590076	17590083	Blood-Granul	chr12:32740571-32741585	U	0.014	0	1	0.038	0	0.1	0	0	0.011	0	0	0	0	0.136	0	0	0.003	0.006	0	0.042	0.008	0.006	0	0.009	0	0	0	0	0	0	0	0	0	0	0.146	0	0	0	0.017	0.005	0.024	0.01
chr12	40171398	40171533	17625071	17625078	Prostate-Ep	chr12:40171398-40171533	U	0	0.327	0	0	0	0.028	0	0	0	0	0	0.003	0	0.164	0	0	0	0.032	0	0.007	0	0.15	0.012	0.009	0.003	0	0	0	0	0	0	0	0	0.83	0.022	0	0.014	0	0.04	0.006	0.059	0.011
chr12	47298922	47298958	17673587	17673592	Dermal-Fibro	chr12:47298922-47298958	U	0.357	0	0	0.004	0	0	0.03	0.016	0	0	0.889	0.028	0.056	0.155	0	0	0.004	0.036	0	0	0.018	0	0.011	0.011	0.004	0	0	0	0	0	0	0	0	0	0	0	0.009	0.03	0.017	0.002	0.013	0.003
chr12	50040684	50040780	17707525	17707530	Endothel	chr12:50040684-50040780	U	0.408	0	0	0.013	0	0.087	0.094	0.015	0	0.073	0.105	0.651	0	0.011	0	0	0	0.003	0.031	0.03	0.005	0.005	0	0	0.011	0	0	0.009	0	0.017	0	0	0	0.038	0.096	0	0.015	0	0.006	0.003	0.004	0.004
chr12	53251350	53251752	17750290	17750299	Head-Neck-Ep	chr12:53251350-53251752	U	0	0.009	0	0	0	0	0	0	0	0	0	0	0	0.131	0.011	0	0	0.942	0	0	0	0	0	0.125	0	0	0.009	0	0.012	0.013	0.019	0	0	0	0	0	0	0	0.018	0.003	0.013	0.004
chr12	57681746	57682067	17810314	17810323	Blood-B	chr12:57681746-57682067	U	0.029	0	0	0.012	0	0	0.019	0	0	0.088	0	0.012	0	0.077	0	0	0	0.003	0	0	0	0	0	0	0	0	0	0	0	0	0	0	0	0	0	0	0	0	0.824	0.908	0.004	0.003
chr12	57894060	57894297	17813435	17813444	Blood-Granul	chr12:57894060-57894297	U	0	0.007	0.977	0.005	0	0	0	0	0	0	0	0	0	0.007	0	0	0	0	0.007	0	0	0.004	0	0	0.003	0	0	0.006	0	0	0	0	0.083	0	0.075	0	0	0	0.005	0.001	0.004	0.002
chr12	58900864	58901510	17824198	17824204	Pancreas-Alpha	chr12:58900864-58901510	U	0	0	0.2	0	0	NA	0	0	0	0	NA	0	NA	0.5	0	0	0	0	0	0	0	0	0	0	0	0	0	0	1	NA	0	NA	NA	0	0	0	0	0	0.123	0.015	0.126	0.018
chr12	65007600	65007773	17864392	17864399	Blood-B	chr12:65007600-65007773	U	0	0	0.04	0.029	0	0	0	0	0	0.174	0	0.026	0	0.047	0	0	0	0	0	0	0	0	0	0	0.006	0	0.008	0.006	0	0	0	0	0	0	0.033	0	0.007	0	0.832	0.963	0.038	0.049
chr12	69285539	69285674	17898247	17898252	Blood-T	chr12:69285539-69285674	U	0.099	0	0	0.035	0.091	0	0	0	0	0.111	0.133	0.025	0	0.134	0	0	0.004	0.004	0	0.019	0.005	0	0.068	0	0.008	0	0.103	0	0	0.014	0	0	0	0	0.034	0	0.03	0.023	0.167	0.179	0.939	0.927
chr12	75702858	75703172	17939844	17939851	Fallopian-Ep	chr12:75702858-75703172	U	0	0	0	0	0	0	0	0	0	0	0	0.001	0.026	0.11	0.721	0	0.005	0.007	0	0.015	0	0	0	0	0	0	0.008	0	0	0	0	0	0	0	0.011	0	0.006	0	0.015	0.001	0.011	0.005
chr12	76934829	76935131	17949048	17949054	Blood-Granul	chr12:76934829-76935131	U	0	0	0.94	0.036	0	0	0	0	0	0.034	0	0	0	0.062	0	0	0	0.006	0	0	0	0	0	0	0	0	0	0	0	0	0	0	0.143	0	0.135	0	0	0	0.016	0.004	0.006	0.002
chr12	94389336	94389633	18056762	18056767	Adipocytes	chr12:94389336-94389633	U	0.5	0	0	0.049	0.083	0	0.125	0.143	0	0.091	0	0.2	0	0.158	0	0	0	0	0	0.2	0	0	0	0.062	0.022	0.1	0	0	0	0	0	0.067	0	0	0.077	0	0.056	0	0.61	0.039	0.068	0.019
chr12	95749866	95750100	18070621	18070629	Pancreas-Duct	chr12:95749866-95750100	U	0.014	0	0	0	0	0.021	0	0	0	0.01	0.023	0.031	0.027	0.065	0	0.041	0.006	0.015	0.005	0.043	0.034	0.032	0.004	0.005	0.006	0.005	0.017	0.077	0.03	0.088	0.117	0.88	0	0.021	0	0.004	0.085	0	0.018	0.003	0.036	0.007
chr12	105319208	105319365	18150425	18150434	Colon-Ep	chr12:105319208-105319365	U	0	0	0	0.006	0	0	0	0	0.977	0	0	0	0	0.08	0	0	0	0	0	0	0	0	0	0	0	0	0	0	0	0	0	0	0	0	0	0	0	0	NA	NA	NA	NA
chr12	106749774	106750249	18163328	18163339	Epid-Kerat	chr12:106749774-106750249	U	0	0	0	0	0	0	0	0	0	0.019	0	0	0.611	0.039	0	0	0	0.016	0.01	0	0	0	0	0	0	0	0.012	0	0	0	0	0	0	0	0	0	0.009	0	0.009	0.002	0.008	0.005
chr12	109595371	109595609	18191990	18191997	Adipocytes	chr12:109595371-109595609	U	0.68	0	0.026	0.007	0	0.036	0.014	0	0	0.304	0.435	0.167	0.036	0.163	0	0	0.008	0.01	0.009	0.065	0.079	0.1	0	0	0.012	0	0	0.017	0	0	0	0	0	0	0.022	0.017	0.15	0	0.081	0.013	0.023	0.004
chr12	112014821	112015139	18228363	18228375	Liver-Hep	chr12:112014821-112015139	U	0	0	0.006	0.003	0	0	0	0	0.002	0.008	0	0.002	0.016	0.01	0	0	0	0	0	0	0.004	0.761	0	0	0	0	0	0	0	0	0	0	0	0	0	0	0	0	0.001	0	0.002	0.004
chr12	113629175	113629399	18249441	18249456	Eryth-prog	chr12:113629175-113629399	U	0	0	0	0	0	0	0	0	0	0	0	0.001	0.02	0.994	0	0	0	0.034	0	0	0	0	0	0	0.01	0	0	0	0	0	0	0	0	0	0	0	0	0	0.002	0.001	0.003	0.002
chr12	113712523	113712922	18250805	18250814	Heart-Cardio	chr12:113712523-113712922	U	0	0	0	0.002	0	0	0	0	0	0	0	0.006	0	0.046	0	0	0.002	0	0.933	0	0	0	0	0	0.006	0	0	0	0	0	0	0	0	0	0.086	0	0.005	0	0.011	0.003	0.011	0.003
chr12	120656820	120656996	18332231	18332238	Breast-Basal-Ep	chr12:120656820-120656996	U	0	0	0	0.003	0.011	0	0.873	0.011	0	0	0	0	0.024	0.079	0	0	0	0.006	0	0	0	0	0	0	0.073	0	0	0	0	0	0	0	0	0	0	0	0.006	0	0.016	0.004	0.008	0.004
chr12	120780907	120781070	18334779	18334784	Smooth-Musc	chr12:120780907-120781070	U	0.147	0.012	0.073	0.04	0	0.1	0	0	0	0.125	0.421	0.204	0.056	0.2	0	0.214	0.006	0.082	0.014	0.343	0.012	0	0.011	0.061	0.044	0.243	0.031	0	0	0.059	0	0	0	0.022	0.206	0	0.731	0	0.098	0.05	0.057	0.061
chr12	120951809	120952171	18338083	18338090	Oligodend	chr12:120951809-120952171	U	0	0	0	0	0	0	0.057	0.036	0	0.042	0	0.02	0.111	0.068	0	0	0	0	0	0.032	0	0	0	0	0.07	1	0	0	0.032	0	0	0	0	0	0	0	0.048	0.033	0.014	0.002	0.015	0.006
chr12	123058908	123059163	18376676	18376684	Pancreas-Alpha	chr12:123058908-123059163	U	0	0.006	0	0	0.009	0	0	0	0	0.01	0	0.002	0	0.02	0	0	0.023	0.004	0	0	0	0.088	0	0	0	0	0	0.032	0.982	0.165	0.116	0	0	0	0	0.005	0.005	0	0.001	0	0.003	0
chr12	123332891	123333036	18381399	18381407	Oligodend	chr12:123332891-123333036	U	0.018	0	0	0	0	0	0	0	0	0	0.033	0.017	0.04	0.122	0	0	0.003	0	0	0.012	0.026	0	0	0	0.064	0.992	0.011	0	0	0.015	0	0	0	0	0.017	0	0.014	0	0.013	0.004	0.036	0.008
chr12	125474255	125474587	18423606	18423615	Oligodend	chr12:125474255-125474587	U	0.005	0	0	0.003	0	0	0.061	0.019	0	0.036	0	0.001	0.015	0.058	0	0	0	0.004	0	0.019	0	0	0.004	0	0.04	0.95	0.026	0.061	0	0.007	0.007	0.018	0	0	0	0	0.014	0	0	0	0	0
chr12	131173467	131173598	18491401	18491409	Skeletal-Musc	chr12:131173467-131173598	U	0.01	0.007	0	0	0	0	0	0	0	0	0.103	0.003	0	0.111	0	0	0.006	0	0	0.086	0.009	0.008	0	0	0.002	0	0	0.014	0	0	0	0	0	0.006	0.682	0	0.097	0	0.007	0.003	0.014	0.005
chr12	132468369	132468607	18517591	18517600	Thyroid-Ep	chr12:132468369-132468607	U	0	0.015	0	0	0	0.028	0	0	0	0	0	0	0	0.045	0	0	0	0	0.009	0.01	0	0	0	0	0.003	0	0	0	0	0	0	0	0	0	0	0	0.006	0.967	0.004	0	0.006	0.004
chr12	132891356	132891480	18527067	18527075	Ovary-Ep	chr12:132891356-132891480	U	0	0	0.02	0.006	0.013	0.065	0.025	0	0.005	0.043	0	0.014	0	0.145	0.202	0.053	0.015	0.012	0.017	0.069	0.228	0.023	0.014	0	0.045	0.008	0.78	0.078	0.035	0.05	0.016	0	0	0.015	0.452	0.006	0.058	0.032	0.116	0.043	0.107	0.058
chr12	133242506	133242772	18539218	18539224	Blood-Granul	chr12:133242506-133242772	U	0.009	0	1	0.041	0	0	0	0	0	0	0	0	0	0.026	0	0	0.003	0	0	0	0	0.02	0	0	0	0	0	0	0	0	0	0	0	0	0.108	0	0	0	0.014	0.004	0.006	0.007
chr13	22480904	22480991	18593310	18593316	Bone-Osteob	chr13:22480904-22480991	U	0	0	0	0.003	0	0.824	0	0	0	0.016	0.043	0.018	0.03	0.075	0	0	0.003	0	0	0.03	0.06	0	0	0	0.003	0	0	0	0.011	0	0	0	0	0	0.014	0	0	0.082	0.006	0.007	0.008	0.004
chr13	23932454	23932713	18607762	18607769	Heart-Cardio	chr13:23932454-23932713	U	0	0	0	0	0	0	0	0	0	0	0	0.002	0	0.072	0	0	0	0.003	0.968	0.01	0	0	0	0	0.072	0	0	0	0	0	0	0	0	0	0	0	0	0	0.003	0.005	0.003	0.002
chr13	24244799	24245023	18611378	18611386	Pancreas-Alpha	chr13:24244799-24245023	U	0	0	0	0.007	0.031	0	0	0	0.007	0.022	0	0.016	0	0.163	0	0	0.002	0	0.029	0	0	0.008	0.005	0	0	0	0	0.037	0.801	0.074	0.146	0	0	0.007	0	0.051	0	0	0.129	0.011	0.1	0.022
chr13	24873567	24873866	18618378	18618388	Breast-Basal-Ep	chr13:24873567-24873866	U	0	0	0	0.002	0	0	0.791	0.009	0.004	0	0	0.001	0.024	0.055	0	0	0	0.01	0	0	0	0	0	0	0	0	0	0	0	0	0.01	0	0	0	0	0	0	0	0.007	0.003	0.004	0.003
chr13	27699652	27700120	18649730	18649748	Epid-Kerat	chr13:27699652-27700120	U	0	0	0	0.003	0	0	0.004	0	0	0.006	0	0.001	0.734	0.047	0	0	0	0.009	0.007	0	0	0	0	0	0.075	0	0	0	0	0	0	0.004	0	0.012	0	0	0	0	0.003	0.002	0.01	0.002
chr13	28837971	28838117	18664392	18664397	Gastric-Ep	chr13:28837971-28838117	U	0	0	0	0	0	0	0	0	0	0	0	0	0	0	0	0	0.954	0.028	0	0	0	0	0	0	0	0	0	0	0	0	0	0	0	0	0	0	0	0	0.003	0.003	0.003	0.001
chr13	30110150	30110575	18676796	18676809	Small-Int-Ep	chr13:30110150-30110575	U	0.012	0	0	0.001	0	0.033	0	0	0.062	0.027	0	0.054	0	0.04	0.005	0	0.002	0.038	0	0.016	0.004	0	0	0	0.007	0	0	0.009	0	0.007	0.023	0	0	0	0.008	0.983	0.011	0	0.007	0.003	0.011	0.003
chr13	31017465	31018922	18686517	18686539	Blood-B	chr13:31017465-31018922	U	0.009	0.004	0.151	0.015	0	0	0	0	0	0.212	0	0.018	0	0.072	0	0	0.001	0.007	0	0.005	0	0	0	0	0.002	0	0	0	0	0	0.007	0	0	0	0.016	0	0.003	0	0.867	0.936	0.007	0.004
chr13	47760131	47760255	18825161	18825166	Heart-Fibro	chr13:47760131-47760255	U	0.109	0.011	0	0.021	0	0.062	0	0	0	0.02	0	0.108	0.125	0.214	0	0	0.324	0.018	0.087	0.975	0	0.007	0.009	0	0	0	0	0.172	0.025	0.026	0	0	1	0	0	0.009	0.15	0	0.072	0.007	0.08	0.01
chr13	49762704	49763100	18839470	18839475	Pancreas-Delta	chr13:49762704-49763100	U	0.029	0	0	0	0	0	0	0.207	0	0	0	0.009	0	0.072	0	0	0.014	0.011	0	0	0	0	0	0	0.024	0.258	0	0.012	0.643	0.17	1	0	0	0.044	0	0.019	0	0	0.002	0.001	0.001	0.003
chr13	49855126	49855223	18840480	18840487	Thyroid-Ep	chr13:49855126-49855223	U	0	0.034	0	0.003	0	0.054	0.009	0.012	0	0	0	0.009	0	0.024	0.01	0	0	0.003	0.021	0	0.054	0.015	0	0	0.014	0	0	0	0	0	0	0	0	0	0	0.008	0	0.966	0.002	0	0.006	0.009
chr13	52359350	52359737	18864007	18864013	Pancreas-Duct	chr13:52359350-52359737	U	0	0	0	0	0	0	0	0	0	0	0	0.015	0	0.3	0	0	0	0.018	0	0	0.086	0	0	0	0	0	0	0.125	0	0.071	0	0.944	0	0	0	0	0	0	0.006	0.001	0.005	0.001
chr13	68460537	68460623	18963297	18963302	Head-Neck-Ep	chr13:68460537-68460623	U	0.012	0.047	0.012	0.003	0.027	0	0.043	0.123	0	0.02	0	0.006	0	0.076	0	0	0.02	0.906	0	0.138	0.005	0.055	0	0.01	0	0	0.012	0.085	0.011	0.014	0	0	0	0.053	0	0.009	0.126	0	0.031	0.004	0.027	0.006
chr13	68483269	68483340	18963486	18963491	Dermal-Fibro	chr13:68483269-68483340	U	0.542	0	0	0.004	0	0.143	0.053	0	0	0	1	0.075	0	0.31	0	0	0.016	0	0	0.111	0	0.02	0	0	0	0	0.029	0.035	0.047	0.059	0.023	0	0	0	0.125	0	0.115	0	0.03	0.008	0.037	0.005
chr13	76765436	76765495	19016262	19016267	Bone-Osteob	chr13:76765436-76765495	U	0	0	0.021	0.005	0.09	1	0	0.012	0.008	0.067	0.062	0.003	0	0.22	0	0	0.021	0	0	0.096	0	0.018	0	0.008	0.065	0	0	0.013	0.012	0	0.028	0.008	0.1	0	0	0.006	0.042	0	0.081	0.009	0.07	0.014
chr13	96085429	96085970	19138089	19138104	Kidney-Ep	chr13:96085429-96085970	U	0.004	0	0	0	0.004	0.078	0.004	0	0.002	0.005	0.026	0.007	0.065	0.124	0.068	0	0	0.001	0	0.009	0.931	0	0	0.003	0.001	0	0.133	0.005	0.004	0.088	0.015	0	0	0	0.189	0.002	0.021	0	0.016	0.003	0.016	0.004
chr13	103259016	103259116	19209036	19209041	Eryth-prog	chr13:103259016-103259116	U	0	0	0.015	0.007	0	0	0	0	0	0	0	0	0	1	0	0	0	0.003	0	0	0.005	0	0	0	0	0	0	0	0	0	0.014	0	0.2	0	0.016	0	0.007	0	0.023	0.007	0.008	0.005
chr13	103262799	103263477	19209077	19209084	Colon-Ep	chr13:103262799-103263477	U	0	0	0	0.004	0	0	0	0	0.962	0.019	0	0	0	0.025	0	0	0	0.004	0	0.016	0	0	0	0	0	0	0	0	0.015	0	0	0	0	0	0	0	0.008	0	0.005	0.004	0.003	0.004
chr13	110411405	110411561	19267180	19267188	Blood-NK	chr13:110411405-110411561	U	0.015	0.006	0	0.016	0.797	0.051	0.008	0	0.003	0.091	0.04	0.019	0	0.026	0	0	0.002	0.022	0.006	0.022	0.021	0.006	0	0.038	0.007	0	0	0	0	0	0	0	0	0	0.021	0	0.013	0	0.332	0.11	0.061	0.018
chr13	111328090	111328433	19281790	19281807	Blood-B	chr13:111328090-111328433	U	0.008	0.007	0	0.028	0.006	0	0.006	0	0	0.193	0	0.025	0	0.017	0	0	0	0.001	0	0.004	0	0	0	0	0	0	0	0	0	0	0	0	0	0	0	0	0	0	0.843	0.932	0.004	0.007
chr13	111691869	111692013	19287166	19287172	Bladder-Ep	chr13:111691869-111692013	U	0.028	0.789	0	0.002	0.012	0	0	0	0.003	0.009	0	0	0	0.156	0	0	0.002	0	0	0.007	0	0.011	0	0	0	0	0	0.006	0.034	0	0	0	0	0.07	0	0	0.005	0	0.007	0.004	0.004	0.004
chr13	113173833	113174185	19310585	19310597	Pancreas-Alpha	chr13:113173833-113174185	U	0	0	0	0.002	0	0	0	0	0	0	0.023	0	0	0.022	0	0	0.002	0	0.015	0	0	0	0	0	0.002	0	0	0	0.673	0.065	0.027	0	0	0	0	0	0	0	0.002	0.001	0.002	0.001
chr13	114620235	114620337	19345138	19345146	Dermal-Fibro	chr13:114620235-114620337	U	0.156	0	0	0.004	0	0	0.016	0	0	0.103	0.692	0.041	0	0.143	0	0	0.004	0.003	0	0.011	0.008	0	0	0	0.009	0	0	0.027	0.014	0	0	0	NA	0.009	0.261	0	0.033	0	0.125	0.012	0.042	0.012
chr13	114836096	114836754	19349032	19349086	Blood-NK	chr13:114836096-114836754	U	0.005	0	0	0.001	0.655	0	0	0	0	0	0	0	0	0.013	0	0	0	0	0	0	0	0	0	0	0.028	0	0	0	0	0	0	0	0	0	0	0	0	0	0.003	0.002	0.002	0.003
chr14	20904169	20904321	19372478	19372487	Skeletal-Musc	chr14:20904169-20904321	U	0	0.028	0	0.009	0	0	0	0	0	0.02	0	0.003	0	0.08	0	0	0.002	0.01	0	0.014	0	0	0	0	0.002	0.017	0	0.013	0	0	0	0	0	0.005	0.658	0	0.025	0	0.088	0.086	0.01	0.005
chr14	21559955	21560303	19380814	19380849	Thyroid-Ep	chr14:21559955-21560303	U	0	0.016	0	0.001	0	0	0	0.005	0.002	0.007	0	0	0	0.01	0	0	0	0.001	0	0	0	0	0	0	0.004	0	0	0	0	0	0	0	0	0	0	0.004	0	0.839	0.005	0.001	0.001	0.001
chr14	22927508	22928551	19393710	19393717	Blood-NK	chr14:22927508-22928551	U	0.176	0	0	0.01	0.764	0.033	0	0	0	0	0.026	0.002	0	0.095	0	0	0	0	0.01	0	0.005	0.017	0	0	0.018	0	0	0.008	0.013	0	0	0	0	0	0.031	0.008	0.043	0	0.015	0.007	0.373	0.375
chr14	22995934	22997013	19394316	19394340	Blood-T	chr14:22995934-22997013	U	0.087	0	0	0.067	0	0	0	0	0	0.188	0	0	0.167	0.279	0	0	0	0.01	0	0	0	0	0	0	0.021	0.1	0	0.03	0	0	0	0	0	0	0	0	0	0	0.355	0.141	0.919	0.815
chr14	31642248	31642461	19464306	19464313	Heart-Cardio	chr14:31642248-31642461	U	0	0	0	0	0	0	0	0	0	0	0	0	0	0.008	0	0	0	0	0.94	0	0	0	0	0	0	0	0	0	0	0	0	0	0	0	0	0	0	0	0.001	0.001	0.003	0.002
chr14	34144321	34144556	19484052	19484058	Pancreas-Alpha	chr14:34144321-34144556	U	0	0	0	0	0	0	0	0	0	0	0	0	0	0.111	0	0	0	0	0	0	0	0	0	0	0	0	0	0	0.75	0	0	0	0	0	0	0	0	0	0.019	0.002	0.016	0.004
chr14	34257319	34257709	19485021	19485033	Oligodend	chr14:34257319-34257709	U	0	0	0.007	0.002	0	0.03	0	0	0	0.042	0	0.015	0	0.101	0	0	0	0	0	0	0	0	0.004	0	0.054	0.966	0	0.006	0.026	0.031	0	0.005	0	0.006	0	0	0.009	0	0.014	0.004	0.036	0.01
chr14	35227700	35228450	19496504	19496519	Liver-Hep	chr14:35227700-35228450	U	0	0	0	0.009	0	0	0	0.158	0.005	0	0	0.003	0	0.009	0	0	0.008	0.001	0	0	0.002	0.959	0	0	0	0	0	0.043	0.006	0	0.007	0.004	0	0.008	0	0	0.006	0	0.001	0.001	0.003	0.002
chr14	35835292	35835406	19504093	19504099	Megakaryocytes	chr14:35835292-35835406	U	0	0	0	0.017	0	0.133	0	0	0	0.014	0.062	0.008	0	0.107	0	0	0	0	0	0	0.004	0	0	0	0.006	0	0	0	0	0	0	0	1	0	0.24	0	0.006	0	0.021	0.006	0.017	0.006
chr14	51061096	51061694	19606679	19606688	Lung-Ep-Bron	chr14:51061096-51061694	U	0	0	0	0.004	0	0.031	0.015	0	0	0	0	0	0.062	0.164	0	0	0	0.004	0	0	0.077	0.007	0.023	0.944	0	0.013	0	0	0	0	0	0	0	0	0	0.008	0	0	0.012	0.005	0.04	0.009
chr14	51491780	51492062	19611431	19611441	Gallbladder	chr14:51491780-51492062	U	0	0	0	0	0	0	0	0	0.045	0	0	0.001	0	0.07	0	1	0	0	0	0	0.021	0.003	0	0	0.003	0	0	0	0	0	0	0	0	0	0.011	0	0.01	0	0.009	0.003	0.019	0.004
chr14	52477280	52477727	19619846	19619854	Heart-Cardio	chr14:52477280-52477727	U	0	0	0	0.01	0	0	0	0	0	0	0	0.019	0	0.051	0	0	0	0	0.951	0.007	0	0.011	0	0.008	0	0.03	0	0	0	0	0	0	0	0	0	0	0	0	0.003	0.003	0.002	0.003
chr14	62106209	62106229	19702375	19702380	Colon-Ep	chr14:62106209-62106229	U	0	0.01	0	0.003	0	0	0	0	0.929	0.017	0	0	0	0.207	0	0	0	0	0	0	0	0	0	0	0	0	0	0	0	0	0	0	0	0.01	0	0	0	0	0.006	0.003	0.004	0.004
chr14	62263031	62263982	19703999	19704008	Prostate-Ep	chr14:62263031-62263982	U	0.091	0.026	0	0.011	0	0.143	0	0	0.024	0.05	0	0	0	0.111	0	0	0	0	0	0	0	0	0	0	0	0	0	0	0	0	0	0	0	0.818	0	0.026	0	0	0.002	0	0.034	0.004
chr14	64107269	64107373	19717804	19717811	Gallbladder	chr14:64107269-64107373	U	0	0	0	0.003	0	0	0	0	0	0	0.045	0	0	0.019	0	0.88	0.003	0.003	0	0	0.004	0	0	0	0	0	0	0	0	0.015	0	0	0	0	0	0.006	0.008	0	0.022	0.006	0.025	0.007
chr14	73766350	73766667	19813990	19813995	Megakaryocytes	chr14:73766350-73766667	U	0	0	0	0	0	NA	0	0	0	0	NA	0	0	0.1	0	0	0	0	0	0	0	0	0	0	0	0	0	0	0	0	0	0	0.5	0	0	0	0	0	0	0.001	0.003	0
chr14	75149176	75149568	19833304	19833312	Oligodend	chr14:75149176-75149568	U	0	0	0	0	0	0.032	0	0	0	0.113	0.04	0.007	0	0.048	0.041	0	0.003	0	0	0	0.031	0	0	0	0.032	0.927	0.026	0	0	0	0	0	0	0.008	0.022	0	0	0	0.006	0.004	0.007	0.007
chr14	77984470	77984510	19869302	19869307	Blood-Mono+Macro	chr14:77984470-77984510	U	0.133	0	0.037	0.792	0	0.103	0	0	0	0.066	0.038	0.007	0	0.018	0	0	0	0.003	0	0	0.01	0.038	0	0	0.007	0.034	0.011	0	0	0	0	0	0	0	0.015	0	0	0	0.314	0.077	0.05	0.026
chr14	81856494	81856863	19898590	19898595	Bladder-Ep	chr14:81856494-81856863	U	0	1	0	0	0	0	0	0	0	0	0	0	0	0	0	0	0	0	0	0	0.167	0	0	0	0	0	1	0	0	NA	0	0	NA	0	NA	0	0	0	0.021	0	0.008	0.015
chr14	81935607	81936372	19899605	19899625	Pancreas-Acinar	chr14:81935607-81936372	U	0.007	0	0	0	0	0	0	0	0	0.005	0	0.006	0.01	0.061	0	0	0	0.001	0	0.011	0	0.002	0	0	0	0	0.018	0.954	0	0.005	0.01	0.014	0	0	0	0	0.007	0	0.012	0.002	0.006	0.003
chr14	81990943	81991704	19900106	19900114	Pancreas-Acinar	chr14:81990943-81991704	U	0	0	0	0	0	0	0	0	0	0	0	0.004	0	0.067	0	0	0	0	0	0	0.018	0	0	0	0	0	0	0.936	0	0	0	0	0	0	0	0	0.014	0	0.003	0.004	0.003	0.003
chr14	81997731	81998180	19900137	19900145	Pancreas-Acinar	chr14:81997731-81998180	U	0.011	0	0	0.003	0	0	0	0	0	0	0.036	0.021	0	0.037	0	0	0	0.003	0	0	0	0	0.007	0	0	0	0	0.989	0.034	0.014	0	0.037	0	0	0	0	0	0	0.02	0.003	0.01	0.005
chr14	90437959	90438621	19960598	19960605	Blood-Granul	chr14:90437959-90438621	U	0	0	1	0.125	0	0	0	NA	0	0	NA	0	NA	0	0	NA	0	0	0	0	0	0	0	0	0	NA	0	0	0	0	0	0	NA	0	NA	0	0	0	0.012	0.002	0.008	0.003
chr14	93655063	93655456	20003654	20003660	Pancreas-Alpha	chr14:93655063-93655456	U	0	0	0	0	0	0	0	0	0	0	0	0.002	0	0.051	0	0	0.007	0	0	0	0	0	0	0	0.008	0	0	0.008	0.93	0.183	0.029	0	0	0	0	0.036	0.009	0	0.003	0.003	0.006	0.003
chr14	96790748	96790915	20040072	20040078	Lung-Ep-Alveo	chr14:96790748-96790915	U	0	0	0	0.008	0	0	0	0	0	0	0	0	0	0	0	0	0.005	0	0	0	0	0	0.874	0	0	0	0	0	0	0	0	0	0	0	0	0	0.011	0	0.004	0.005	0.002	0.001
chr14	99936328	99936719	20073042	20073049	Breast-Basal-Ep	chr14:99936328-99936719	U	0	0	0	0	0	0	0.82	0.015	0	0	0	0	0	0.084	0	0	0	0	0	0	0.013	0	0	0	0	0	0	0	0	0	0	0	0	0	0.019	0	0	0	0.005	0.003	0.002	0.002
chr14	103657270	103657437	20141527	20141533	Blood-Mono+Macro	chr14:103657270-103657437	U	0.099	0.016	0.07	0.771	0	0.027	0	0	0	0.19	0	0.021	0	0.119	0	0	0.003	0	0.02	0.011	0	0.006	0	0	0.011	0.009	0	0.009	0	0	0	0	0	0	0.036	0	0.008	0	0.398	0.026	0.069	0.029
chr14	103909521	103909987	20146065	20146072	Blood-Mono+Macro	chr14:103909521-103909987	U	0.125	0.029	0.06	0.771	0.014	0	0	0	0	0.02	0	0.004	0	0.023	0	0	0	0.003	0.01	0	0.015	0.011	0	0	0.021	0.012	0	0	0	0	0	0	0.583	0	0.039	0	0.009	0	0.097	0.01	0.013	0.02
chr14	104172919	104172966	20151771	20151777	Breast-Basal-Ep	chr14:104172919-104172966	U	0	0	0	0	0	0	0.91	0.024	0	0	0	0.002	0	0.02	0	0	0	0.003	0	0	0	0	0	0	0.012	0	0	0	0	0	0	0	0	0.007	0	0	0	0	0.004	0.004	0.006	0.003
chr14	104326499	104326618	20154959	20154964	Endothel	chr14:104326499-104326618	U	0.431	0.03	0	0.027	0	0.154	0.05	0	0	0.414	0	0.668	0	0.281	0.019	0	0	0.014	0.015	0.2	0	0.042	0	0	0.006	0	0	0	0	0	0	0	0	0.016	0.192	0	0.051	0	0.087	0.012	0.119	0.022
chr14	105919522	105919721	20195162	20195176	Breast-Basal-Ep	chr14:105919522-105919721	U	0	0	0	0	0	0	0.923	0.008	0	0	0	0.001	0	0	0	0	0	0.002	0.079	0	0.003	0	0	0.006	0	0	0.006	0	0	0	0	0	0	0	0	0	0	0	0.002	0.001	0.001	0.002
chr14	106657339	106657466	20208812	20208822	Blood-T	chr14:106657339-106657466	U	0.012	0.005	0.032	0.071	0.078	0	0.008	0.032	0.003	0.075	0.016	0.004	0	0.13	0	0	0.016	0.002	0.014	0.051	0.018	0.012	0	0.007	0.009	0	0	0.043	0.034	0.036	0.041	0.006	0	0.021	0.025	0.01	0.053	0	0.079	0.041	0.969	0.963
chr15	28473191	28473513	20300895	20300911	Pancreas-Beta	chr15:28473191-28473513	U	0	0	0	0	0	0	0	0	0	0	0	0	0	0.025	0	0	0	0	0	0	0	0	0	0	0	0	0	0	0.011	0.821	0.016	0	0	0	0	0	0	0	0.003	0.001	0.003	0.003
chr15	30783184	30783827	20332025	20332030	Ovary-Ep	chr15:30783184-30783827	U	NA	NA	NA	NA	NA	NA	NA	NA	NA	NA	NA	NA	NA	NA	NA	NA	NA	NA	NA	NA	NA	NA	NA	NA	NA	NA	NA	NA	NA	NA	NA	NA	NA	NA	NA	NA	NA	NA	NA	NA	NA	NA
chr15	32808283	32808932	20356428	20356434	Ovary-Ep	chr15:32808283-32808932	U	NA	NA	NA	NA	NA	NA	NA	NA	NA	NA	NA	NA	NA	NA	NA	NA	NA	NA	NA	NA	NA	NA	NA	NA	NA	NA	NA	NA	NA	NA	NA	NA	NA	NA	NA	NA	NA	NA	NA	NA	NA	NA
chr15	32993304	32993383	20358801	20358808	Colon-Ep	chr15:32993304-32993383	U	0	0.008	0	0.006	0.012	0	0	0	0.982	0.03	0	0.002	0	0.078	0	0	0.042	0.006	0	0	0.004	0.035	0	0.018	0	0	0	0.024	0	0	0	0	0	0	0.029	0.036	0	0	0.033	0.005	0.017	0.007
chr15	34946822	34947088	20379554	20379561	Eryth-prog	chr15:34946822-34947088	U	0	0	0	0.004	0.033	0	0	0	0	0	0	0.005	0	0.979	0	0	0.013	0	0	0.046	0	0.008	0	0	0	0	0.013	0	0	0	0.019	0	0	0	0	0	0.011	0	0.015	0.007	0.028	0.018
chr15	35320312	35320434	20383100	20383109	Epid-Kerat	chr15:35320312-35320434	U	0.042	0	0	0	0	0	0	0	0	0.014	0.029	0.001	0.854	0.168	0	0	0.005	0.04	0	0.035	0	0	0	0	0	0	0	0.007	0	0	0	0	0	0	0.024	0.011	0.045	0	0.019	0.005	0.029	0.006
chr15	38716228	38716439	20406518	20406523	Colon-Fibro	chr15:38716228-38716439	U	0	0.074	0	0.059	0.182	0	0	0	0	0.692	0	0.038	0	0.304	0	0	0	0	0	0	0	0	0	0	0	0	0	0	0.059	0	0	0	0	0	0	0	0.108	0	NA	0	0.107	0.01
chr15	40678519	40679199	20424427	20424436	Thyroid-Ep	chr15:40678519-40679199	U	0	0.029	0	0	0	0	0	0	0	0	0	0.003	0	0.034	0	0	0	0	0	0	0	0	0	0	0	0	0	0	0	0	0	0	0	0	0	0	0.015	1	0.002	0.001	0.005	0.004
chr15	40959187	40959313	20428993	20429002	Liver-Hep	chr15:40959187-40959313	U	0	0	0.008	0	0	0.027	0	0	0.004	0	0	0.002	0	0.016	0	0	0	0	0	0.01	0	0.816	0	0	0.067	0	0	0	0	0	0	0	0	0	0	0	0	0	0.002	0.007	0.005	0.004
chr15	41549503	41550185	20439074	20439086	Liver-Hep	chr15:41549503-41550185	U	0	0	0	0.007	0	0	0	0	0	0	0	0.001	0	0.033	0	0.062	0.009	0	0	0	0.003	0.981	0	0	0	0	0	0	0	0	0	0	0	0	0.014	0	0	0	0.006	0.001	0.007	0.004
chr15	42027356	42027926	20447511	20447525	Lung-Ep-Alveo	chr15:42027356-42027926	U	0	0	0	0.003	0	0	0.024	0.006	0	0	0	0.001	0	0.03	0	0	0.001	0.004	0.004	0	0	0.002	0.965	0.059	0	0	0.043	0.004	0.217	0.014	0.009	0.013	0	0	0	0	0	0	0.008	0.003	0.006	0.004
chr15	43566080	43566251	20466314	20466319	Skeletal-Musc	chr15:43566080-43566251	U	0	0	0	0.012	0	0	0	0	0	0.077	0	0	0	0.125	0	0	0.027	0.01	0	0	0	0	0	0	0	0	0	0	0	0	0	0	0	0	0.75	0	0.069	0	0.029	0.005	0.029	0.007
chr15	44171204	44172030	20474363	20474380	Heart-Cardio	chr15:44171204-44172030	U	0.004	0	0	0	0	0	0	0	0	0	0	0	0	0.008	0	0	0	0	0.898	0	0	0	0	0	0.006	0.012	0.004	0	0	0	0	0	0	0	0	0	0.006	0	0.005	0.002	0.002	0.001
chr15	50684234	50684378	20525756	20525761	Dermal-Fibro	chr15:50684234-50684378	U	0.461	0.008	0	0	0	0	0.011	0	0	0.062	0.971	0.051	0.029	0.15	0	0	0	0	0	0	0.111	0	0	0	0.061	0	0.022	0	0	0	0	0	0	0	0.098	0	0.277	0.125	0.085	0.015	0.011	0.006
chr15	57626002	57626445	20585814	20585821	Lung-Ep-Alveo	chr15:57626002-57626445	U	0	0.008	0	0.009	0	0	0	0.016	0	0.018	0	0.004	0.056	0.109	0	0	0	0.013	0.019	0	0	0	0.962	0.01	0	0	0.029	0	0	0	0	0	0	0	0	0	0	0	0.011	0.002	0.02	0.003
chr15	64186563	64186671	20652606	20652612	Skeletal-Musc	chr15:64186563-64186671	U	0.074	0.038	0	0.005	0.023	0.077	0	0	0	0.036	0.188	0.027	0	0.079	0	0	0.028	0.017	0.147	0	0.081	0	0.025	0.017	0	0.062	0	0.028	0.021	0	0	0	0	0	0.784	0	0.02	0	0.03	0.004	0.028	0.019
chr15	73988788	73988964	20764094	20764099	Adipocytes	chr15:73988788-73988964	U	0.562	0.053	0	0	0	0	0	0	0	0	0	0.15	0.2	0.211	0	0	0	0.145	0	0.077	0.026	0	0	0	0	0	0	0	0	0	0	0	NA	0	0.167	0	0.143	0	0.016	0.041	0.001	0.02
chr15	76793291	76793366	20804135	20804140	Small-Int-Ep	chr15:76793291-76793366	U	0	0	0	0	0	0	0	0	0.005	0	0	0	0	0.095	0	0	0	0.003	0	0	0	0	0	0	0	0	0	0	0	0	0	0.01	0	0	0	0.91	0.006	0	0.001	0.004	0.006	0
chr15	77240488	77241273	20807392	20807401	Fallopian-Ep	chr15:77240488-77241273	U	0	0	0	0	0	0	0	0	0.033	0.125	0	0	0	0.167	0.938	0	0	0	0	0	0	0	0	0.067	0	0	0.083	0	0	0.071	0	0.032	0	0	0	0	0	0	0.008	0.004	0.006	0.003
chr15	77448649	77448988	20809856	20809873	Bladder-Ep	chr15:77448649-77448988	U	0	0.857	0	0.001	0.017	0	0	0	0.121	0.045	0	0.002	0	0.012	0	0.225	0.16	0.041	0	0	0.013	0	0.009	0.152	0	0	0.086	0	0	0	0	0	0	0.168	0	0.029	0	0	0.025	0.002	0.013	0.002
chr15	85160527	85160624	20895773	20895779	Eryth-prog	chr15:85160527-85160624	U	0	0	0	0	0	0	0	0	0	0	0	0	0	0.948	0	0	0	0	0	0	0	0	0	0	0	0	0	0	0	0	0	0	0	0	0.022	0	0	0	0.005	0.008	0.002	0.007
chr15	85770444	85771292	20903249	20903255	Gastric-Ep	chr15:85770444-85771292	U	NA	NA	NA	NA	NA	NA	NA	NA	NA	NA	NA	NA	NA	NA	NA	NA	NA	NA	NA	NA	NA	NA	NA	NA	NA	NA	NA	NA	NA	NA	NA	NA	NA	NA	NA	NA	NA	NA	NA	NA	NA	NA
chr15	88585662	88585851	20925689	20925696	Prostate-Ep	chr15:88585662-88585851	U	0	0.107	0	0.007	0.015	0	0	0	0.01	0.022	0	0.015	0	0.207	0	0.161	0.012	0.004	0	0.192	0.005	0.029	0	0	0.018	0	0.014	0.071	0.014	0.014	0	0.012	0	0.742	0	0.065	0.128	0	0.083	0.008	0.07	0.012
chr15	89238600	89238630	20932988	20932993	Bone-Osteob	chr15:89238600-89238630	U	0.027	0	0.012	0.004	0	1	0.015	0.05	0	0.151	0.25	0.028	0	0.188	0	0.05	0.004	0	0	0	0	0	0	0	0	0	0	0	0.014	0	0.018	0	0	0	0	0	0.033	0	0.062	0.068	0.081	0.081
chr15	91138717	91138946	20961388	20961397	Blood-B	chr15:91138717-91138946	U	0	0.009	0	0.069	0	0	0.013	0	0	0.271	0	0.029	0	0	0	0	0	0.006	0	0	0	0.005	0	0	0	0	0	0	0	0	0	0	0	0	0	0	0	0	0.864	0.975	0.008	0.035
chr15	91194697	91194834	20962240	20962247	Liver-Hep	chr15:91194697-91194834	U	0	0	0	0	0	0.022	0	0	0	0	0	0	0	0.074	0	0	0.009	0.005	0	0	0	0.948	0	0	0	0	0	0.008	0	0	0	0	0	0	0	0	0	0	0.005	0.003	0.008	0.002
chr15	91370195	91370328	20964623	20964633	Blood-NK	chr15:91370195-91370328	U	0.007	0	0.025	0.013	0.948	0	0	0	0	0	0	0.001	0	0.036	0	0	0	0	0	0.007	0	0.004	0	0	0.003	0	0	0	0	0	0	0	0.111	0	0.014	0	0	0	0.041	0.008	0.061	0.033
chr15	93482256	93483190	20989167	20989179	Eryth-prog	chr15:93482256-93483190	U	0	0	0	0	0	0	0	0	0	0	0	0	0	0.971	0	0	0	0	0	0	0	0	0	0	0	0.011	0	0	0	0	0	0	0.1	0	0	0	0	0	0.004	0.004	0.005	0.002
chr15	98977214	98977283	21039460	21039465	Skeletal-Musc	chr15:98977214-98977283	U	0.129	0.016	0	0	0	0.069	0.023	0.015	0	0.014	0.087	0.123	0.062	0.172	0	0	0.01	0.01	0	0.076	0.013	0	0.015	0.05	0.034	0.091	0	0	0	0	0	0.011	0	0	0.709	0	0.083	0.01	0.017	0.012	0.02	0.012
chr15	99260720	99260890	21043575	21043580	Eryth-prog	chr15:99260720-99260890	U	0	0	0	0	0	0	0.023	0	0	0	0	0	0	1	0	0	0	0.005	0	0	0	0.035	0	0	0.06	0	0	0.012	0	0	0	0	0	0	0	0	0	0	0.005	0.001	0.005	0.001
chr16	449350	449654	21100374	21100385	Eryth-prog	chr16:449350-449654	U	0	0	0.007	0.002	0.021	0	0	0	0.003	0	0	0.001	0.017	1	0	0	0.008	0.005	0.006	0.007	0	0	0.005	0	0.005	0	0	0.005	0	0	0	0	0	0	0	0.009	0.004	0	0.035	0.006	0.044	0.018
chr16	449680	449814	21100386	21100391	Eryth-prog	chr16:449680-449814	U	0	0	0	0	0	0.042	0	0	0	0	0	0.003	0	1	0	0	0	0.024	0	0.03	0.006	0	0	0.027	0	0	0	0	0	0	0	0	0	0	0.053	0	0.024	0	0.013	0.005	0.01	0.005
chr16	630414	630879	21106711	21106730	Pancreas-Acinar	chr16:630414-630879	U	0	0	0	0	0	0.018	0	0	0	0	0.032	0	0	0	0	0	0.003	0	0	0.004	0	0	0	0	0	0	0	0.951	0	0.006	0.007	0.028	0	0	0	0	0	0	0.005	0.002	0.007	0.004
chr16	630925	631744	21106731	21106762	Pancreas-Acinar	chr16:630925-631744	U	0	0	0	0	0	0	0	0	0	0.003	0	0.001	0	0	0.003	0	0.002	0	0	0.003	0.001	0	0	0	0	0	0	0.849	0.008	0	0.008	0.02	0	0	0	0	0.004	0	0.007	0.003	0.008	0.004
chr16	678028	678174	21108455	21108468	Lung-Ep-Alveo	chr16:678028-678174	U	0	0.007	0	0.003	0	0	0	0	0	0.013	0	0.002	0	0.047	0	0.04	0	0.005	0	0	0.011	0	0.954	0.069	0.015	0	0	0	0	0	0	0	0	0	0.082	0	0	0.067	0.036	0.005	0.006	0.004
chr16	940791	941095	21119644	21119655	Heart-Fibro	chr16:940791-941095	U	0.005	0.005	0	0.008	0.009	0.078	0	0	0.003	0.011	0	0.006	0.059	0.128	0	0	0	0.013	0.038	0.722	0	0	0	0	0	0.006	0	0.006	0.016	0	0	0	0	0.006	0.012	0	0.075	0	0.175	0.008	0.128	0.02
chr16	1562267	1562661	21143867	21143881	Endothel	chr16:1562267-1562661	U	0.217	0.005	0.028	0.075	0.018	0.085	0.008	0	0	0.076	0.267	0.736	0	0.047	0.015	0	0.006	0.017	0.018	0.007	0.018	0.023	0.004	0.006	0.135	0.006	0	0.006	0	0	0.011	0	0	0.009	0.149	0	0.086	0	0.033	0.027	0.023	0.012
chr16	2151613	2152293	21163134	21163168	Neuron	chr16:2151613-2152293	U	0.003	0	0	0	0	0	0	0	0	0	0	0.002	0	0.004	0	0	0	0.001	0	0	0	0	0	0	0.64	0.012	0	0	0	0	0	0	0	0	0	0	0	0	0.008	0.004	0.006	0.003
chr16	3188375	3188511	21194046	21194058	Megakaryocytes	chr16:3188375-3188511	U	0	0	0.012	0.04	0.016	0.103	0	0	0	0.013	0	0.013	0	0.073	0	0	0	0	0	0	0.02	0	0	0.011	0	0.01	0.012	0	0	0	0	0	1	0	0	0	0.026	0	0.158	0.019	0.175	0.027
chr16	3795172	3795663	21206894	21206907	Pancreas-Alpha	chr16:3795172-3795663	U	0	0	0.005	0.003	0	0	0	0.006	0	0.007	0.016	0.008	0	0	0	0	0	0.001	0.014	0.005	0	0.002	0	0	0.019	0	0	0	0.505	0.022	0.015	0	0	0	0	0	0.003	0	0.005	0.002	0.005	0.003
chr16	3815167	3815349	21207223	21207232	Heart-Cardio	chr16:3815167-3815349	U	0	0	0	0	0	0	0	0	0	0	0	0	0	0	0	0	0	0	0.831	0.007	0	0	0	0	0	0	0	0	0	0	0	0	0	0	0	0	0	0	0.004	0.005	0.005	0.003
chr16	12609458	12609724	21328929	21328938	Kidney-Ep	chr16:12609458-12609724	U	0.046	0	0	0.01	0	0	0	0	0	0	0.077	0.003	0.022	0.121	0.128	0	0	0.002	0	0.019	0.943	0.007	0	0	0.027	0.006	0	0	0	0	0	0	0	0	0.024	0	0.027	0.039	0.008	0.003	0.007	0.003
chr16	15002290	15003400	21356735	21356750	Gastric-Ep	chr16:15002290-15003400	U	NA	NA	NA	NA	NA	NA	NA	NA	NA	NA	NA	NA	NA	NA	NA	NA	NA	NA	NA	NA	NA	NA	NA	NA	NA	NA	NA	NA	NA	NA	NA	NA	NA	NA	NA	NA	NA	NA	NA	NA	NA	NA
chr16	15053620	15054097	21358347	21358354	Blood-Granul	chr16:15053620-15054097	U	0.033	0.029	1	0.025	0.009	0.018	0	0	0.004	0	0.022	0.001	0.025	0.158	0	0	0.002	0.151	0	0.029	0	0.018	0.005	0.012	0.005	0	0	0	0	0	0	0	0	0	0.141	0	0.016	0	0.048	0.009	0.043	0.014
chr16	21548067	21548199	21441918	21441931	Eryth-prog	chr16:21548067-21548199	U	0	0	0	0	0	0	0	0	0	0	0	0.002	0	0.817	0	0	0	0	0	0.006	0.049	0	0	0	0.012	0	0	0	0	0	0	0	0.167	0	0	0	0.004	0.008	0.004	0.002	0.005	0.002
chr16	21569207	21569365	21442447	21442453	Head-Neck-Ep	chr16:21569207-21569365	U	0	0.099	0.006	0.005	0	0	0.015	0.044	0	0	0	0.003	0	0.064	0.006	0	0.002	0.685	0	0	0	0	0.021	0.078	0.002	0.005	0.005	0.055	0.015	0	0	0	0	0.119	0	0	0.008	0	0.005	0.004	0.011	0.003
chr16	22016090	22017369	21448052	21448062	Heart-Fibro	chr16:22016090-22017369	U	0.029	0.02	0	0.004	0	0.042	0	0	0	0.118	0	0.045	0	0.143	0	0.167	0.004	0	0.042	0.721	0.006	0	0	0	0.005	0.012	0	0.027	0	0	0.047	0	0	0.012	0	0	0.055	0	0.069	0.014	0.039	0.006
chr16	22363430	22363835	21452814	21452825	Lung-Ep-Alveo	chr16:22363430-22363835	U	0	0	0	0.004	0	0	0	0	0	0.009	0	0	0	0.016	0	0	0.004	0	0	0.006	0	0	0.945	0.028	0	0	0	0	0.007	0	0	0.006	0	0	0	0	0	0	0.003	0.003	0.089	0.106
chr16	23408418	23408837	21464278	21464284	Lung-Ep-Bron	chr16:23408418-23408837	U	0	0	0	0	0	NA	0	0	0	0	0	0	0	0.25	0	0	0	0.2	0	0	0	0	0.444	0.909	0	0	0	0	0	0	0	0	0	0.1	0	0	0	0	0.163	0.015	0.004	0.003
chr16	28578899	28579559	21525375	21525381	Bladder-Ep	chr16:28578899-28579559	U	0	0.896	0	0	0	0	0	0	0.006	0	0	0.026	0.048	0.171	0	0	0	0.008	0	0	0	0	0	0	0	0	0.015	0	0	0	0	0.015	0	0.127	0	0	0	0.047	0.004	0.002	0.002	0.003
chr16	28996939	28997967	21534233	21534260	Blood-T	chr16:28996939-28997967	U	0.012	0.003	0.004	0.052	0.217	0	0	0	0.002	0.046	0	0.001	0	0.138	0	0	0.003	0	0.003	0.004	0	0.002	0	0	0	0	0	0	0.005	0	0	0	0.091	0	0.022	0.003	0.003	0	0.035	0.037	0.971	0.958
chr16	29184910	29185242	21537825	21537834	Blood-Mono+Macro	chr16:29184910-29185242	U	0.202	0.01	0	0.882	0	0	0	0	0	0.037	0	0.011	0	0.155	0	0	0	0	0.011	0.012	0	0.006	0	0	0.025	0.011	0	0.044	0.029	0.032	0	0	0	0	0.037	0	0.02	0	0.34	0.069	0.017	0.022
chr16	30293866	30294426	21560630	21560639	Colon-Ep	chr16:30293866-30294426	U	0	0	0	0.009	0	NA	0	0	0.977	0	0	0	0	0.037	0.027	0	0.004	0.003	0	0.01	0.004	0	0	0.017	0.004	0	0	0	0	0	0	0	0	0.007	0	0.039	0.007	0.011	0.059	0.011	0.004	0.004
chr16	32889552	32889614	21601426	21601432	Bladder-Ep	chr16:32889552-32889614	U	0	0.8	0	0	0	0	0.007	0.026	0	0.008	0	0.002	0.143	0.121	0	0	0.008	0.002	0	0.034	0.009	0.013	0	0	0.007	0.007	0	0.04	0.021	0.024	0.031	0.006	0	0.084	0	0.004	0.068	0	0.009	0.009	0.014	0.008
chr16	33704394	33705139	21610685	21610696	Smooth-Musc	chr16:33704394-33705139	U	0	0	0	0	0	0	0	0	0	NA	NA	0.037	NA	0.375	0	NA	0	0	0	0	0.043	0.143	0.143	0	0	NA	0.125	0	0.2	0.4	0	0	0	0	0	0	0.667	0	0.078	0.035	0.081	0.027
chr16	33785709	33785771	21611976	21611981	Bladder-Ep	chr16:33785709-33785771	U	0	0.822	0.012	0.009	0	0	0	0.027	0	0	0.033	0.007	0.071	0.14	0	0	0.023	0.003	0.031	0.058	0.006	0.007	0	0	0.006	0.015	0	0.046	0.054	0.026	0.028	0	NA	0.108	0	0.006	0.064	0.01	0.015	0.007	0.016	0.012
chr16	55010895	55010997	21713712	21713722	Heart-Fibro	chr16:55010895-55010997	U	0	0	0	0.002	0	0	0	0	0	0.036	0	0.008	0	0.147	0	0	0.003	0	0.168	0.87	0	0.004	0	0	0.044	0.006	0	0.007	0.018	0	0.013	0	0	0	0.337	0	0.056	0	0.004	0.001	0.006	0.003
chr16	56799917	56800896	21731847	21731858	Lung-Ep-Bron	chr16:56799917-56800896	U	0	0	0	0.014	0	0	0	0	0	0	0	0.007	0	0.182	0	0	0.012	0.012	0	0.042	0	0	0.04	0.812	0.024	0.389	0	0	0	0	0	0	0	0.206	0.071	0	0.057	0	0.003	0.004	0.006	0.003
chr16	58030521	58031069	21750457	21750503	Thyroid-Ep	chr16:58030521-58031069	U	0	0.005	0	0.001	0	0	0	0	0.001	0	0	0	0	0.021	0	0	0	0.001	0.003	0	0	0	0.029	0	0	0	0	0	0	0	0	0	0	0	0	0	0.002	0.873	0.003	0.001	0.001	0.001
chr16	66678015	66678589	21816994	21817001	Fallopian-Ep	chr16:66678015-66678589	U	0	0	0	0.005	0.011	0	0	0	0	0	0	0.002	0.028	0.228	0.974	0	0	0	0	0.008	0	0	0	0	0	0	0.146	0	0	0	0	0	0	0	0	0	0.019	0	0.045	0.002	0.024	0.005
chr16	67755255	67755384	21836324	21836330	Blood-Granul	chr16:67755255-67755384	U	0.014	0	1	0.063	0.016	0.036	0	0	0.006	0	0	0.009	0.136	0.013	0	0	0.007	0.024	0	0	0	0.013	0.01	0.057	0	0	0	0.011	0	0	0	0	0	0	0.167	0	0.009	0	0.111	0.015	0.045	0.017
chr16	67805212	67805664	21837043	21837057	Liver-Hep	chr16:67805212-67805664	U	0	0	0	0.006	0	0	0	0	0	0	0	0.002	0	0	0	0	0	0	0	0	0.004	0.829	0	0	0	0	0	0	0	0	0	0	0	0	0	0	0.003	0	0.003	0.002	0.003	0.001
chr16	67963725	67964349	21840161	21840175	Pancreas-Acinar	chr16:67963725-67964349	U	0.01	0	0	0	0	0.016	0	0	0	0	0	0.005	0	0.052	0	0	0.003	0.004	0	0.011	0.002	0	0.004	0.015	0.004	0	0	0.996	0	0.007	0.009	0.01	0	0	0.01	0	0.011	0	0.052	0.021	0.005	0.004
chr16	67964396	67965341	21840176	21840203	Pancreas-Acinar	chr16:67964396-67965341	U	0.003	0	0	0	0	0.012	0.004	0	0	0	0	0.003	0	0.033	0	0	0	0.007	0	0.006	0.002	0	0	0.009	0.014	0	0	0.976	0	0.004	0.005	0.023	0	0	0.006	0	0.004	0	0.005	0.002	0.009	0.003
chr16	71049526	71049602	21888560	21888568	Pancreas-Beta	chr16:71049526-71049602	U	0.035	0	0	0.002	0	0.098	0.006	0.034	0	0.039	0.021	0.025	0	0.107	0	0	0.004	0	0	0.03	0.002	0	0	0	0.135	0.2	0	0.019	0.267	1	0.19	0	0	0	0.091	0	0.071	0	0.002	0.001	0.006	0.002
chr16	71762004	71762093	21896214	21896219	Blood-B	chr16:71762004-71762093	U	0	0	0	0.021	0	0	0	0	0	0.169	0	0.008	0	0.083	0	0	0	0.003	0.009	0	0	0	0	0	0	0	0	0	0	0	0	0	0	0	0	0	0	0	0.829	0.966	0.007	0.003
chr16	71844287	71845072	21897292	21897308	Gastric-Ep	chr16:71844287-71845072	U	0.004	0	0.005	0.003	0	0	0	0	0	0	0	0	0	0.033	0	0	0.97	0.001	0.005	0	0	0	0	0	0.002	0	0.005	0	0	0	0	0	0	0	0	0	0.01	0	0.014	0.004	0.017	0.014
chr16	72038677	72039042	21900277	21900285	Kidney-Ep	chr16:72038677-72039042	U	0.006	0.012	0	0	0	0	0.008	0	0	0	0	0.007	0.024	0.007	0.021	0	0	0	0	0.009	0.606	0	0	0	0	0	0	0.006	0.04	0.048	0	0	0	0.007	0.024	0	0	0	0.033	0.022	0.035	0.016
chr16	72939959	72940108	21908600	21908607	Heart-Fibro	chr16:72939959-72940108	U	0.011	0	0	0.003	0	0	0	0	0	0	0	0.018	0	0.071	0	0	0	0	0.01	0.731	0	0	0	0	0	0	0	0	0	0	0	0	0	0	0	0	0.021	0	0.011	0.004	0.027	0.006
chr16	72958470	72958531	21908911	21908916	Pancreas-Duct	chr16:72958470-72958531	U	0	0.014	0	0.002	0	0	0.021	0.26	0.007	0	0	0.001	0	0.076	0	0.25	0.005	0.009	0	0	0.122	0	0.015	0.007	0.008	0.008	0.035	0.006	0	0	0.147	0.96	0	0.191	0	0.005	0	0	0.006	0.006	0.007	0.006
chr16	81183400	81183470	22000209	22000217	Dermal-Fibro	chr16:81183400-81183470	U	0.049	0.008	0	0	0	0.132	0.01	0	0	0.026	0.75	0.046	0	0.137	0	0	0	0.007	0	0	0	0.004	0	0	0.01	0	0	0.016	0	0	0.014	0	0	0	0.203	0	0.039	0	0.011	0.003	0.018	0.008
chr16	81390362	81390582	22003396	22003404	Breast-Basal-Ep	chr16:81390362-81390582	U	0	0	0.13	0	0	0	0.956	0.039	0	0	0	0	0	0.018	0	0	0	0.005	0	0.009	0	0	0	0	0	0	0	0	0	0	0	0	0	0	0	0	0.007	0	0.003	0.003	0.099	0.017
chr16	81410860	81411377	22003630	22003645	Epid-Kerat	chr16:81410860-81411377	U	0.113	0	0.017	0.002	0	0	0.018	0	0.002	0.007	0	0.041	0.894	0.051	0	0	0	0.01	0	0	0	0	0	0	0.025	0	0	0	0.006	0	0	0	0	0.023	0.008	0	0.008	0	0.003	0.002	0.005	0.003
chr16	81453443	81453729	22004346	22004354	Colon-Ep	chr16:81453443-81453729	U	0	0.013	0	0.006	0.068	0.019	0	0	0.969	0.019	0	0	0	0.232	0	0	0.003	0	0	0.006	0	0	0	0	0	0	0	0.004	0	0	0	0	0	0.004	0	0.109	0.011	0	0.008	0.003	0.025	0.006
chr16	83997324	83997563	22034373	22034378	Fallopian-Ep	chr16:83997324-83997563	U	0	0	0	0	0	0	0	0	0	0	0.5	0.018	0	0	0.9	0	0.059	0	0	0.071	0	0.2	0	0.167	0	0	0	0	0	0	0	0	0	0	0	0	0.091	0	0.043	0.007	0.064	0.014
chr16	85230631	85230834	22059684	22059694	Pancreas-Duct	chr16:85230631-85230834	U	0.254	0	0	0.004	0.011	0.073	0.01	0.009	0.003	0.08	0	0.11	0	0.139	0	0.194	0.005	0.01	0	0	0.038	0	0.005	0.006	0.002	0.019	0.046	0.068	0.024	0	0	0.938	0	0.04	0.013	0	0.03	0	0.103	0.009	0.106	0.016
chr16	85546140	85546414	22067787	22067796	Pancreas-Delta	chr16:85546140-85546414	U	0	0	0	0.003	0	0	0	0	0.004	0.172	0	0.035	0	0.105	0	0	0	0	0.008	0	0.003	0	0	0	0	0	0.009	0.009	0.101	0.224	0.989	0	0.1	0	0	0	0	0	0.083	0.003	0.035	0.007
chr16	87460982	87461122	22105739	22105746	Thyroid-Ep	chr16:87460982-87461122	U	0	0.02	0	0.002	0	0	0	0	0	0	0	0.01	0	0.112	0	0	0	0	0	0.009	0.018	0	0	0	0.003	0.007	0	0	0	0.014	0	0	0	0	0	0	0.049	1	0.026	0.006	0.006	0.007
chr16	87734836	87735383	22112708	22112732	Blood-B	chr16:87734836-87735383	U	0	0	0	0.014	0.012	0	0.003	0	0.001	0.076	0	0.015	0	0.005	0	0	0.002	0.002	0	0	0	0.002	0	0	0.024	0	0	0	0	0	0	0	0	0.003	0	0	0	0	0.774	0.973	0.042	0.097
chr17	1523792	1523910	22223576	22223584	Breast-Luminal-Ep	chr17:1523792-1523910	U	0.021	0.015	0	0.003	0.012	0	0.043	0.871	0.005	0	0	0.005	0	0.184	0	0	0.006	0.008	0	0	0.159	0.005	0.053	0.049	0.068	0.019	0	0	0	0.013	0	0	0	0.12	0.018	0	0.026	0	0.013	0.004	0.054	0.011
chr17	1848936	1849266	22231902	22231913	Breast-Luminal-Ep	chr17:1848936-1849266	U	0.007	0	0	0	0	0.045	0.033	0.838	0	0	0	0.001	0.029	0.19	0	0	0.002	0.004	0	0.015	0	0	0.006	0.007	0	0	0	0.012	0.027	0	0	0	0	0	0	0	0.018	0	0.022	0.002	0.019	0.009
chr17	3671806	3671944	22266930	22266937	Heart-Fibro	chr17:3671806-3671944	U	0	0	0.012	0	0.042	0	0	0	0	0.018	0	0.002	0	0.091	0	0	0	0	0	0.706	0.004	0	0	0.019	0	0	0	0	0	0	0	0	0	0	0	0	0.007	0	0.018	0.008	0.021	0.012
chr17	5333679	5334450	22300383	22300392	Lung-Ep-Alveo	chr17:5333679-5334450	U	0	0	0.154	0.003	0	0	0	0	0	0	0	0	0	0	0	0	0.003	0.009	0	0	0	0.005	0.927	0.01	0	0	0	0	0	0	0	0	0	0	0.014	0	0	0	0.014	0.004	0.009	0.003
chr17	6152148	6152349	22310916	22310922	Dermal-Fibro	chr17:6152148-6152349	U	0.103	0	0.026	0.004	0	0.167	0.013	0	0.006	0	0.667	0.028	0.04	0.195	0.021	0	0.014	0.003	0.01	0.091	0	0.012	0	0	0.004	0	0.034	0.11	0	0	0	0.013	0	0.018	0.179	0	0.07	0	0.037	0.005	0.049	0.012
chr17	7076025	7076444	22324995	22325010	Thyroid-Ep	chr17:7076025-7076444	U	0.004	0.009	0	0.004	0	0.13	0	0	0.002	0	0	0	0	0.077	0	0	0.001	0.008	0	0.005	0.006	0.025	0	0.004	0	0	0	0.007	0	0	0	0	0	0	0	0	0.007	0.987	0.063	0.003	0.022	0.005
chr17	8209419	8209554	22352384	22352389	Lung-Ep-Bron	chr17:8209419-8209554	U	0	0	0	0	0	0.05	0	0	0.007	0	0	0	0	0.237	0	0	0.005	0.062	0	0.034	0.059	0	0.033	0.971	0	0	0	0.012	0.018	0.019	0	0	0	0.039	0.256	0	0.014	0	0.027	0.003	0.046	0.015
chr17	8214564	8214719	22352486	22352493	Endothel	chr17:8214564-8214719	U	0.36	0.012	0	0.039	0	0.1	0.014	0	0.054	0.167	0	0.786	0	0.081	0	0.048	0	0.019	0	0.026	0	0.033	0.01	0.034	0.029	0.022	0.115	0.071	0	0	0	0.014	0	0	0.058	0.011	0.042	0	0.052	0.009	0.023	0.008
chr17	9123039	9123168	22366813	22366820	Small-Int-Ep	chr17:9123039-9123168	U	0	0	0	0	0.017	0.056	0	0	0.025	0	0	0.005	0.111	0.1	0	0.111	0.009	0.038	0.01	0.036	0.032	0.019	0	0.011	0.074	0	0	0.011	0.027	0	0	0	0	0	0	0.982	0.046	0	0.089	0.021	0.056	0.02
chr17	9348632	9348936	22370535	22370542	Prostate-Ep	chr17:9348632-9348936	U	0	0.065	0	0	0	0	0	0.081	0.036	0	0	0.008	0	0.038	0.024	0	0	0.014	0	0	0.01	0	0.208	0.111	0.011	0	0	0	0.053	0	0.077	0	0	0.92	0	0	0	0	0	0	0.002	0
chr17	10534794	10535329	22386676	22386697	Epid-Kerat	chr17:10534794-10535329	U	0	0	0	0	0	0.012	0	0.005	0	0	0	0.003	0.833	0.065	0	0.03	0	0.007	0.004	0	0	0	0.003	0	0.003	0	0	0	0.02	0	0	0.004	0	0	0.022	0	0.003	0	0.012	0.003	0.013	0.003
chr17	10810563	10810874	22390185	22390192	Heart-Fibro	chr17:10810563-10810874	U	0.075	0	0	0.004	0	0.059	0	0	0	0	0	0.01	0	0.188	0	0	0	0.008	0.013	0.882	0	0.014	0	0	0.036	0.014	0	0.013	0.013	0	0	0	0	0	0.119	0	0.136	0	0.031	0.01	0.026	0.01
chr17	12902144	12902626	22411764	22411775	Fallopian-Ep	chr17:12902144-12902626	U	0.007	0	0	0	0	0	0	0	0	0	0	0.009	0	0.007	0.953	0	0.002	0.002	0	0.007	0.008	0	0	0	0	0	0.015	0	0	0.01	0.049	0	0	0	0.024	0	0	0	0.004	0.003	0.004	0.002
chr17	20601541	20601801	22517735	22517740	Blood-NK	chr17:20601541-20601801	U	0	0	0	0	0.889	0	0	0	0.014	0	0	0.008	0	0.294	0	0	0	0.022	0	0.057	0	0.013	0	0	0	0	0	0	0	0	0	0	0	0	0.038	0	0.185	0	0.029	0.012	0.025	0.025
chr17	20678753	20678922	22518638	22518655	Bone-Osteob	chr17:20678753-20678922	U	0.014	0	0	0	0	0.846	0	0	0	0	0	0.012	0	0.078	0	0	0	0	0	0.043	0	0	0	0	0	0	0	0.007	0.01	0.012	0.023	0	0	0	0	0	0.018	0	0.013	0.003	0.027	0.003
chr17	22026487	22026809	22536415	22536424	Megakaryocytes	chr17:22026487-22026809	U	0	0.009	0	0.011	0	0.036	0	0	0.011	0.016	0.077	0.004	0	0.174	0.015	0	0.025	0.01	0	0.069	0.008	0.018	0	0.01	0	0.009	0.025	0	0.058	0.018	0.017	0	0.957	0	0	0.017	0.04	0.029	0.033	0.032	0.029	0.025
chr17	22027246	22027441	22536430	22536436	Megakaryocytes	chr17:22027246-22027441	U	0	0	0.031	0.017	0	0.083	0	0.069	0.016	0.045	0	0.01	0	0.176	0.029	0	0.01	0.016	0	0.135	0	0.038	0	0	0	0	0.024	0.048	0	0.042	0	0	0.667	0.02	0	0	0.113	0	0.032	0.012	0.031	0.024
chr17	22030158	22030356	22536491	22536496	Megakaryocytes	chr17:22030158-22030356	U	0	0	0	0	0	0.167	0	0	0	0	0	0.012	0	0.083	0	0	0	0	0	0.059	0	0.038	0	0	0	0	0	0	0	0	0	0	0	0	0	0	0.083	0	0.011	0.006	0.018	0.008
chr17	25927592	25927657	22545567	22545572	Bone-Osteob	chr17:25927592-25927657	U	0	0	0	0	0	0.931	0	0	0	0	0.067	0	0	0	0	0	0	0	0	0	0.218	0	0.007	0	0	0	0	0	0	0	0	0	0	0	0.014	0	0	0	0.002	0.002	0.003	0.003
chr17	26526466	26526641	22551478	22551485	Thyroid-Ep	chr17:26526466-26526641	U	0	0.041	0	0	0	0	0	0	0	0	0	0	0	0.101	0	0	0	0.007	0	0	0	0	0	0	0	0	0	0	0.01	0	0	0	0	0	0	0	0	1	0.008	0.001	0.005	0.003
chr17	27924735	27925012	22574676	22574681	Smooth-Musc	chr17:27924735-27925012	U	0.484	0.054	0	0	0	0.529	0	0	0	0.316	0.75	0.052	0	0.346	0.034	0	0	0.057	0	0.5	0	0	0.023	0.17	0.011	0.29	0.073	0.032	0	0	0	0	0	0.033	0.231	0	0.818	0.05	0.031	0.001	0.003	0.002
chr17	33217450	33217684	22634057	22634063	Pancreas-Delta	chr17:33217450-33217684	U	0	0.028	0	0.005	0.024	0.143	0	0	0.057	0.029	0	0.01	0	0.25	0	0	0.012	0.03	0.02	0.1	0.009	0	0	0	0	0	0.098	0.067	0.02	0.517	1	0.018	0	0.014	0.057	0.026	0.078	0.019	0.066	0.003	0.074	0.01
chr17	33443734	33444046	22636561	22636575	Pancreas-Beta	chr17:33443734-33444046	U	0	0	0.005	0.003	0	0	0	0	0	0.014	0	0.001	0	0.004	0	0	0	0	0	0.004	0	0	0	0	0	0	0	0	0.014	0.733	0	0	0	0	0	0	0	0	0.002	0.003	0.011	0.002
chr17	34808227	34809173	22652735	22652753	Head-Neck-Ep	chr17:34808227-34809173	U	0	0.5	0	0	0	NA	NA	0	NA	NA	NA	0	NA	0.25	0	0	0.25	0.667	0	0	0	0	1	0	NA	0	0	0	0	NA	0.333	NA	NA	NA	NA	0.25	1	NA	NA	NA	NA	NA
chr17	37706849	37707048	22698750	22698755	Blood-B	chr17:37706849-37707048	U	0.02	0.012	0	0.022	0	0	0	0	0.008	0.179	0	0.015	0	0.073	0	0	0.039	0.021	0	0	0	0	0.024	0.014	0.005	0	0	0	0	0	0	0	0	0.013	0	0.013	0.03	0	0.874	0.956	0.006	0.006
chr17	38067990	38068365	22704598	22704604	Thyroid-Ep	chr17:38067990-38068365	U	0	0.011	0	0	0	0	0	0	0	0	0	0.004	0	0.053	0	0	0	0	0	0.011	0.02	0.024	0	0	0.008	0	0	0	0	0	0	0	0	0	0	0	0.008	0.933	0.005	0.003	0.002	0.001
chr17	41407341	41407474	22757032	22757039	Ovary-Ep	chr17:41407341-41407474	U	0	0	0	0.011	0	0	0	0	0	0	0	0.033	0	0.126	0.351	0	0	0	0	0	0	0	0	0	0.003	0.021	0.923	0.016	0	0	0	0	0	0.014	0.013	0	0.012	0	0.039	0.02	0.058	0.029
chr17	41722916	41723060	22762063	22762068	Adipocytes	chr17:41722916-41723060	U	0.588	0.071	0.024	0	0.02	0.071	0.358	0.293	0.042	0.152	0.062	0.053	0.158	0.178	0.052	0	0.028	0.115	0.039	0.019	0.045	0.008	0.109	0.19	0.118	0.077	0.239	0.029	0.015	0	0	0.018	0	0.046	0.103	0.012	0.085	0.258	0.017	0.013	0.01	0.011
chr17	43177214	43177274	22789131	22789137	Neuron	chr17:43177214-43177274	U	0	0	0	0	0	0	0	0	0	0	0	0	0	0	0	0	0	0	0	0	0	0	0	0.008	0.668	0	0	0	0	0	0	0	0	0	0	0	0	0	0.005	0.003	0.002	0.002
chr17	45289451	45289570	22820262	22820268	Heart-Cardio	chr17:45289451-45289570	U	0	0	0	0	0	0	0	0	0	0	0	0	0	0.009	0	0	0.003	0.003	0.971	0	0	0	0	0	0	0	0	0	0	0	0	0	0	0	0	0	0	0	0.002	0.002	0.004	0.003
chr17	45757584	45757964	22826110	22826115	Pancreas-Beta	chr17:45757584-45757964	U	NA	0	0	0	NA	NA	NA	NA	0	NA	NA	0	NA	NA	NA	NA	NA	NA	0	0	0	0	NA	0	NA	NA	0	NA	NA	NA	NA	NA	NA	NA	NA	NA	0	NA	0.02	0.008	0.004	0
chr17	47692960	47693460	22856554	22856559	Adipocytes	chr17:47692960-47693460	U	0.333	0	0	0	0	0	0	0	0	0	0	0.028	NA	0.5	0	0	0	0	0	0	0	0	0	0	0	0	0	0	0	0	0	0	NA	0	0	0	0	0	0.02	0	0.008	0
chr17	49272475	49273003	22882160	22882167	Pancreas-Delta	chr17:49272475-49273003	U	0.023	0	0	0	0	0	0	0	0	0	0	0.013	0.048	0.043	0	0	0	0.009	0	0	0	0	0	0.38	0	0	0.04	0.011	0.064	0.423	0.966	0	0	0	0	0.011	0.027	0	0.002	0.002	0.002	0.002
chr17	53331547	53331841	22907034	22907043	Lung-Ep-Bron	chr17:53331547-53331841	U	0	0	0	0.003	0	0	0.011	0	0	0	0	0.002	0	0.161	0	0	0.003	0.017	0	0.009	0	0	0.065	0.877	0	0	0.009	0	0	0	0	0	0	0	0	0	0.02	0	0.037	0.002	0.017	0.006
chr17	55071173	55071657	22921830	22921836	Lung-Ep-Alveo	chr17:55071173-55071657	U	0	0	0	0	0	0	0	0	0	0.125	0	0	0	0.118	0	0	0.028	0.009	0	0	0	0	0.871	0	0	0	0	0	0	0	0	0	NA	0	0	0	0.027	0	0.001	0.003	0.002	0.002
chr17	56027572	56027664	22934530	22934536	Lung-Ep-Bron	chr17:56027572-56027664	U	0.012	0	0	0.057	0	0	0	0	0	0	0	0	0	0.056	0	0	0.004	0.05	0.022	0	0	0	0.115	0.847	0.004	0	0	0	0	0	0	0	0	0	0.034	0	0.009	0	0.005	0.003	0.004	0.005
chr17	56402890	56403056	22939558	22939566	Neuron	chr17:56402890-56403056	U	0.026	0	0	0.003	0.032	0	0	0	0	0.02	0	0.004	0	0.036	0	0	0	0	0	0.021	0.004	0	0	0	0.595	0.009	0	0.008	0	0	0	0	0	0	0	0.01	0.008	0	0.011	0.005	0.007	0.003
chr17	58559304	58559432	22966781	22966788	Oligodend	chr17:58559304-58559432	U	0	0	0	0.002	0	0	0.019	0.056	0	0.106	0.023	0.005	0.022	0.025	0.009	0	0.003	0.008	0	0.007	0.003	0.004	0	0.022	0.028	0.958	0.009	0	0.011	0	0.013	0	0	0	0.06	0	0	0	0.003	0.003	0.002	0.003
chr17	60217549	60217822	22985507	22985522	Gallbladder	chr17:60217549-60217822	U	0.005	0	0	0	0	0	0.018	0	0	0.009	0.022	0.009	0	0.043	0	0.973	0	0.013	0.017	0.011	0.005	0.003	0.014	0.006	0.005	0	0	0	0	0.015	0.01	0	0	0	0.047	0	0	0	0.015	0.008	0.019	0.01
chr17	60217867	60217996	22985523	22985537	Gallbladder	chr17:60217867-60217996	U	0	0	0	0	0	0	0.011	0	0.005	0	0	0.002	0	0.048	0	1	0	0	0	0.008	0	0.005	0	0	0	0	0	0	0	0	0	0	0	0	0	0	0.016	0	0.008	0.005	0.01	0.005
chr17	61787185	61787688	23004855	23004863	Pancreas-Acinar	chr17:61787185-61787688	U	0	0	0	0	0	0	0	0	0	0	0	0	0	0.017	0	0	0	0.003	0	0	0	0	0	0	0	0	0	0.984	0	0	0	0.018	0	0	0	0	0	0	0.004	0.002	0.004	0.008
chr17	64274922	64275068	23035078	23035085	Lung-Ep-Bron	chr17:64274922-64275068	U	0	0	0	0.005	0	0	0	0	0	0	0	0	0	0.154	0	0	0	0.013	0	0	0	0	0.097	0.896	0	0	0.009	0	0	0	0	0	0	0	0	0	0	0.012	0.055	0.007	0.021	0.005
chr17	64571956	64572373	23038692	23038699	Lung-Ep-Bron	chr17:64571956-64572373	U	0	0.029	0	0	0	0	0	0	0	0	0	0	0	0.25	0	0	0	0.024	0	0	0	0	0.056	0.862	0	0	0	0	0	0	0	0	0	0	0	0	0	0	0.015	0.001	0.005	0.006
chr17	71818566	71818918	23120043	23120057	Blood-T	chr17:71818566-71818918	U	0.016	0.008	0	0.034	0.038	0.048	0.005	0	0.008	0.078	0	0.003	0.02	0.107	0	0	0.002	0.001	0	0.057	0.005	0.002	0	0	0.002	0	0.005	0.035	0	0.007	0	0.012	0	0	0.033	0.007	0.022	0	0.15	0.025	0.897	0.894
chr17	72460470	72460658	23130745	23130755	Blood-NK	chr17:72460470-72460658	U	0	0	0.024	0.007	0.862	0	0.008	0	0.003	0.019	0	0	0.023	0.089	0	0	0	0	0	0.011	0.002	0.003	0	0	0.002	0	0	0.018	0	0	0	0	0	0	0	0.005	0.022	0	0.035	0.007	0.036	0.036
chr17	72464234	72464453	23130837	23130842	Blood-NK	chr17:72464234-72464453	U	0.02	0	0	0.009	0.945	0	0	0	0.007	0.02	0	0.008	0	0.29	0	0	0.009	0	0	0.025	0	0	0.01	0	0.006	0.013	0	0	0	0.025	0	0	0	0	0	0	0.036	0	0.024	0	0.021	0.016
chr17	72464526	72464889	23130843	23130848	Blood-NK	chr17:72464526-72464889	U	NA	0	0	0	NA	NA	NA	NA	NA	0	0	0	NA	NA	0	NA	0	0	NA	NA	0	0	NA	NA	0	NA	0	0	NA	NA	NA	0	NA	0	NA	0	NA	0	NA	NA	NA	NA
chr17	74419888	74420091	23172974	23172982	Blood-B	chr17:74419888-74420091	U	0	0	0	0.021	0	0	0	0	0	0.204	0	0.021	0	0	0	0	0	0	0	0	0	0	0	0	0	0	0	0	0	0	0	0	0	0	0	0	0	0.013	0.821	0.96	0.007	0.007
chr17	78442716	78442800	23259721	23259728	Neuron	chr17:78442716-78442800	U	0.029	0	0	0.003	0	0	0	0	0	0.041	0.031	0.014	0	0.12	0	0	0.006	0.003	0	0.016	0	0	0	0	0.76	0.041	0	0	0.011	0	0	0	0	0	0	0.008	0	0	0.044	0.025	0.04	0.032
chr17	79173297	79174206	23279154	23279196	Breast-Basal-Ep	chr17:79173297-79174206	U	0.003	0	0	0.001	0	0	0.755	0.007	0	0.006	0.008	0.011	0	0.027	0	0	0	0	0	0.002	0	0	0	0.002	0.003	0	0	0.002	0	0	0	0	0	0.002	0.01	0	0.01	0	0.007	0.002	0.015	0.004
chr17	79390776	79391089	23286839	23286857	Dermal-Fibro	chr17:79390776-79391089	U	0.174	0.043	0	0.004	0	0.049	0.058	0	0	0.196	0.88	0.034	0	0.073	0	0.032	0.002	0.178	0	0.012	0.002	0	0	0.091	0.095	0	0.006	0	0	0	0	0	0	0.01	0.306	0	0.095	0.007	0.044	0.004	0.021	0.007
chr17	79429246	79429477	23288183	23288199	Gallbladder	chr17:79429246-79429477	U	0	0	0	0	0.006	0	0.018	0	0	0.011	0	0	0	0.1	0.006	1	0.003	0	0	0	0	0	0.003	0	0	0	0	0	0	0	0	0	0	0	0	0	0	0	0.034	0.003	0.027	0.005
chr17	79429555	79429841	23288201	23288218	Gallbladder	chr17:79429555-79429841	U	0.005	0	0	0.005	0.097	0	0	0	0	0	0	0	0	0.111	0	0.98	0.002	0	0	0	0	0	0	0	0	0	0	0	0	0	0	0	0	0	0	0	0	0	0.047	0.005	0.055	0.012
chr17	79898713	79898988	23302113	23302127	Skeletal-Musc	chr17:79898713-79898988	U	0	0	0	0.002	0	0	0.021	0	0	0	0	0.003	0	0.102	0	0	0	0.002	0	0.011	0	0	0.008	0	0	0	0	0	0	0	0.011	0	0	0	0.58	0	0.009	0	0.044	0.004	0.022	0.005
chr17	79914295	79914394	23302558	23302564	Gallbladder	chr17:79914295-79914394	U	0	0.011	0	0	0	0	0.015	0	0	0	0	0.011	0	0.074	0	0.958	0	0.032	0	0	0	0	0	0.019	0	0	0	0.015	0	0	0.016	0	0	0	0	0	0	0	0.021	0.003	0.014	0.005
chr17	79984007	79984372	23305340	23305354	Liver-Hep	chr17:79984007-79984372	U	0.019	0	0	0.013	0	0	0	0	0	0	0	0.003	0.023	0.033	0	0	0	0.002	0	0.007	0.014	0.942	0	0	0.01	0.005	0	0	0	0	0	0	0	0	0	0.004	0.009	0	0.003	0.002	0.002	0.003
chr17	80024096	80024158	23307133	23307138	Adipocytes	chr17:80024096-80024158	U	0.579	0.017	0.039	0.041	0.039	0.429	0.324	0.183	0	0.123	0.211	0.18	0	0	0	0	0.021	0.035	0.01	0.032	0.005	0.006	0	0	0.012	0	0	0.206	0.013	0.033	0.032	0.053	0	0.01	0.351	0.019	0.048	0.014	0.253	0.055	0.205	0.063
chr17	80084861	80085214	23309318	23309334	Blood-T	chr17:80084861-80085214	U	0	0	0	0.041	0.072	0	0	0	0	0.048	0	0	0	0.049	0	0	0	0.002	0	0.005	0.002	0.015	0	0	0	0	0	0	0	0.007	0	0	0.1	0	0.046	0	0	0.007	0.038	0.022	0.96	0.945
chr17	80113105	80113225	23309928	23309942	Megakaryocytes	chr17:80113105-80113225	U	0.04	0.006	0	0	0	0	0	0	0.004	0.013	0	0.001	0	0.051	0	0	0.003	0	0	0	0	0	0	0	0	0	0	0	0	0	0	0	0.667	0	0	0	0	0	0.004	0.003	0.004	0.001
chr17	80395185	80395451	23318709	23318725	Pancreas-Acinar	chr17:80395185-80395451	U	0.004	0	0	0	0	0	0.006	0.019	0	0	0	0.003	0	0.047	0	0	0.002	0.003	0	0	0	0	0.008	0	0.002	0	0	0.972	0	0.008	0.014	0.006	0	0	0	0	0	0.011	0.01	0.002	0.007	0.002
chr17	80440933	80441177	23320048	23320057	Liver-Hep	chr17:80440933-80441177	U	0.007	0.018	0.015	0.012	0	0	0	0	0.003	0.03	0	0.001	0	0	0	0	0	0	0	0.007	0	0.867	0	0	0.003	0	0	0	0	0	0	0	0	0.005	0	0	0.009	0	0.029	0.004	0.004	0.003
chr17	80560369	80560453	23323189	23323195	Endothel	chr17:80560369-80560453	U	0.303	0	0	0.021	0	0	0	0.015	0.006	0.085	0	0.672	0	0	0	0	0.004	0.015	0.024	0	0.011	0.032	0	0.073	0.009	0	0	0	0	0	0	0	0	0.049	0.049	0	0.009	0	0.014	0.003	0.015	0.005
chr17	80802844	80803542	23330171	23330198	Endothel	chr17:80802844-80803542	U	0.386	0.018	0	0.027	0	0	0.011	0	0.002	0.21	0	0.766	0.034	0.024	0	0	0	0.012	0.013	0.032	0.021	0.018	0	0	0.027	0.026	0	0	0	0.005	0	0	0	0.016	0.149	0	0.059	0	0.013	0.005	0.016	0.006
chr17	80803660	80804189	23330199	23330220	Endothel	chr17:80803660-80804189	U	0.379	0.009	0	0.017	0	0	0.016	0.006	0	0.178	0	0.743	0	0.004	0	0	0.001	0.006	0.022	0.004	0.01	0.013	0.003	0	0.047	0	0.009	0	0	0.007	0	0	0	0.007	0.052	0	0.034	0	0.002	0.002	0.002	0.002
chr17	80804200	80804266	23330221	23330226	Endothel	chr17:80804200-80804266	U	0.462	0	0	0.036	0	0	0	0.03	0	0.176	0	0.853	0	0.056	0	0	0	0	0.08	0.027	0.041	0.013	0	0	0.165	0.024	0.051	0	0	0	0	0	0	0.018	0.235	0	0.083	0	0.012	0.02	0.019	0.01
chr17	81012325	81012657	23336523	23336531	Blood-NK	chr17:81012325-81012657	U	0.022	0	0	0.006	0.853	0.059	0	0	0.009	0	0	0	0	0.196	0	0	0	0.018	0	0.01	0	0	0.102	0.009	0	0.01	0.01	0.007	0	0	0	0.011	0	0	0.026	0.007	0	0	0.127	0.044	0.07	0.136
chr18	2950356	2950609	23368554	23368561	Pancreas-Delta	chr18:2950356-2950609	U	0	0	0	0.003	0.014	0.032	0	0	0	0	0.042	0.002	0.053	0.059	0.056	0	0	0.003	0	0	0	0	0.023	0	0	0	0	0	0	0.29	0.843	0	0	0.05	0	0	0	0	0.007	0.001	0.03	0.013
chr18	3214677	3215155	23371749	23371786	Gallbladder	chr18:3214677-3215155	U	0	0	0	0.001	0	0.018	0	0	0	0	0	0	0	0.024	0	1	0	0	0.026	0.003	0	0.003	0	0.003	0.001	0	0	0	0	0	0	0.008	0	0	0.039	0	0.002	0	0.004	0.001	0.003	0.001
chr18	3363758	3363956	23373585	23373591	Ovary-Ep	chr18:3363758-3363956	U	0	0	0	0.004	0.018	0.037	0	0	0	0.014	0.088	0.002	0	0.107	0.027	0	0	0.041	0	0	0.023	0	0	0	0	0	0.544	0.009	0.013	0.025	0	0	0	0	0.068	0	0.027	0	0.007	0.009	0.019	0.007
chr18	3580863	3581955	23376631	23376649	Ovary-Ep	chr18:3580863-3581955	U	0	0	0.005	0.001	0.006	0	0	0	0.002	0.007	0	0.001	0	0.123	0.08	0	0	0	0	0.005	0.007	0	0.032	0.008	0.031	0	0.947	0.046	0.042	0	0	0	0	0	0	0	0.006	0	0.015	0.003	0.029	0.007
chr18	3582028	3582727	23376651	23376663	Ovary-Ep	chr18:3582028-3582727	U	0	0	0.009	0.002	0	0	0	0	0	0	0.022	0.003	0	0.143	0.025	0	0	0	0.014	0.038	0	0	0	0	0.053	0	0.891	0.028	0.033	0	0	0	0.077	0	0	0	0.025	0	0.015	0.002	0.049	0.009
chr18	5398260	5399022	23390993	23391017	Pancreas-Alpha	chr18:5398260-5399022	U	0	0.005	0	0.003	0.003	0.017	0	0	0.001	0.012	0	0.002	0	0.132	0	0	0.011	0.005	0	0.008	0	0.004	0	0	0.029	0	0.008	0.007	0.94	0.052	0.009	0	0.05	0	0	0	0.018	0	0.049	0.004	0.04	0.007
chr18	5399141	5399589	23391017	23391022	Pancreas-Alpha	chr18:5399141-5399589	U	0	0.034	0	0	0	0	0	0	0	0.067	0	0.012	0	0.294	0	0	0.086	0.068	0	0	0	0.071	0	0	0.491	0	0	0.05	1	0	0	0	0	0	0.077	0	0.138	0	0.146	0.016	0.119	0.01
chr18	8639631	8639796	23422514	23422521	Oligodend	chr18:8639631-8639796	U	0	0	0	0	0	0	0	0	0	0	0	0	0	0.033	0	0	0.003	0	0	0	0	0	0	0	0.035	0.963	0	0	0	0	0	0	0	0	0	0	0	0	0.001	0.001	0.003	0.002
chr18	13374254	13374752	23481828	23481838	Neuron	chr18:13374254-13374752	U	0	0.007	0	0	0.013	0	0	0	0	0.012	0.024	0.002	0.027	0.09	0	0	0.008	0	0.007	0.009	0.004	0	0	0	0.751	0.008	0	0.066	0.05	0	0	0.022	0	0	0	0	0	0	0.058	0.005	0.016	0.003
chr18	18785355	18785726	23504397	23504402	Smooth-Musc	chr18:18785355-18785726	U	0.389	0.043	0	0.02	0	0.25	0	0	0.105	0.25	0	0.11	0	0.188	0	0	0.021	0	0	0.2	0	0	0	0	0	0	0.087	0.111	0	0	0	0	0	0	0.062	0	0.5	0	0.116	0.009	0.113	0.013
chr18	19038178	19038228	23507063	23507068	Skeletal-Musc	chr18:19038178-19038228	U	0	0	0	0.009	0	0	0	0	0.006	0	0	0.002	0	0.12	0	0	0.004	0.004	0	0.015	0	0	0	0	0.033	0	0	0	0	0.018	0	0	0	0	0.643	0.01	0.008	0	0.02	0.004	0.027	0.011
chr18	20551897	20552304	23522678	23522690	Breast-Basal-Ep	chr18:20551897-20552304	U	0.108	0	0	0	0	0	0.838	0.019	0	0	0	0.002	0.1	0.028	0	0	0	0.018	0	0	0	0	0	0.005	0.003	0	0.005	0	0	0	0	0	0	0	0	0	0	0	0.004	0.003	0.003	0.001
chr18	21059320	21059755	23529659	23529664	Blood-B	chr18:21059320-21059755	U	0	0	0	0.014	0	0	0	0	0	0	0	0	0	0.067	0	0	0	0	0	0	0	0	0	0	0	0	0	0	0	0	0	0	NA	0	0	0	0	0	NA	NA	NA	NA
chr18	42290985	42291186	23677934	23677941	Kidney-Ep	chr18:42290985-42291186	U	0	0.009	0	0	0	0	0	0	0	0	0.053	0.005	0	0.179	0.159	0.148	0	0.003	0	0.011	0.948	0	0	0	0.009	0	0.021	0	0.042	0.016	0.015	0	0	0	0	0	0	0	0.018	0.006	0.005	0.008
chr18	44084653	44084850	23694496	23694501	Lung-Ep-Bron	chr18:44084653-44084850	U	0.029	0.022	0	0.013	0.017	0.087	0.014	0	0.037	0.133	0	0.05	0	0.333	0.041	0.062	0.024	0.057	0.066	0.203	0.01	0.092	0.173	0.96	0.02	0	0.037	0.084	0.057	0.091	0.078	0.051	0	0.02	0.087	0	0.221	0	0.03	0.028	0.052	0.024
chr18	55321793	55321988	23789821	23789827	Gastric-Ep	chr18:55321793-55321988	U	0	0.032	0	0	0	0	0	0	0.029	0	0	0	0	0.065	0	0	0.985	0.007	0	0	0.005	0	0	0	0	0	0	0	0	0	0	0	0	0	0	0.009	0	0	NA	NA	NA	NA
chr18	56002609	56002897	23797462	23797472	Pancreas-Beta	chr18:56002609-56002897	U	0	0	0	0.002	0	0	0.006	0	0	0	0	0.003	0.035	0.032	0	0	0.002	0	0.022	0.011	0.031	0	0	0	0.008	0	0	0.009	0.054	0.906	0.009	0	0	0	0	0	0.013	0	0.008	0.004	0.041	0.008
chr18	71680258	71680349	23919269	23919274	Ovary-Ep	chr18:71680258-71680349	U	0	0.115	0.092	0.102	0.033	0	0	0	0.054	0.093	0	0.015	0.053	0.254	0.213	0.111	0.108	0.008	0	0.072	0.005	0.033	0.092	0.01	0.009	0	0.897	0.06	0	0	0	0.016	0	0.026	0.021	0.009	0.019	0.016	0.03	0.014	0.03	0.017
chr18	73395621	73395761	23939595	23939603	Breast-Luminal-Ep	chr18:73395621-73395761	U	0	0	0	0.006	0	0	0.117	0.854	0	0.037	0	0.004	0.036	0.148	0	0	0	0.049	0	0.081	0.003	0.04	0	0.036	0.014	0	0	0.013	0	0	0	0	0	0.13	0	0	0.039	0	0.095	0.007	0.089	0.015
chr18	74710213	74710376	23958698	23958713	Oligodend	chr18:74710213-74710376	U	0	0	0	0	0	0	0	0	0	0	0	0	0	0.055	0	0	0	0	0	0	0	0	0	0	0.023	0.926	0	0	0	0	0	0	0	0	0	0	0.005	0	0.002	0.001	0.002	0.001
chr18	74710903	74711314	23958731	23958743	Oligodend	chr18:74710903-74711314	U	0	0	0	0	0	0	0	0	0	0	0	0	0	0.02	0	0	0	0	0	0	0	0	0	0	0.036	0.888	0	0	0	0	0	0	0	0	0	0	0.007	0.009	0.006	0.003	0.005	0.004
chr18	74713115	74713578	23958776	23958793	Oligodend	chr18:74713115-74713578	U	0.005	0	0	0	0	0	0	0	0	0	0	0.002	0	0.052	0	0	0.002	0.003	0	0.005	0.002	0.003	0	0	0.036	0.864	0	0	0	0	0	0	0	0.004	0	0	0.008	0	0.005	0.003	0.007	0.003
chr18	74717914	74718427	23958881	23958897	Oligodend	chr18:74717914-74718427	U	0.011	0	0	0.036	0.008	0.061	0	0	0	0.008	0	0.009	0	0.069	0	0	0	0.001	0.004	0.017	0	0	0	0	0.059	0.975	0	0.004	0	0	0	0	0	0	0	0	0.012	0	0.014	0.003	0.01	0.007
chr18	74721791	74721931	23958989	23959001	Oligodend	chr18:74721791-74721931	U	0	0	0	0.003	0	0	0	0	0	0	0	0.013	0	0.017	0	0	0	0	0	0	0	0	0	0	0.042	0.932	0	0	0	0	0	0	0	0	0	0	0	0	0.055	0.107	0.003	0.004
chr18	74722899	74723649	23959012	23959026	Oligodend	chr18:74722899-74723649	U	0.01	0	0	0	0	0.024	0	0	0	0	0	0.003	0	0.015	0	0	0	0	0	0.007	0	0	0	0	0.045	0.961	0	0	0	0	0	0	0	0	0.012	0	0.054	0	0.006	0.003	0.005	0.002
chr18	77391680	77392005	24004396	24004404	Blood-NK	chr18:77391680-77392005	U	0	0	0	0.017	0.905	0	0	0	0.004	0.039	0	0.003	0	0.163	0	0	0.005	0	0	0.034	0	0.004	0	0	0.005	0	0	0	0.009	0	0	0	NA	0	0	0	0.06	0	0.065	0.01	0.078	0.047
chr18	77688135	77688699	24013284	24013293	Thyroid-Ep	chr18:77688135-77688699	U	0	0.007	0	0	0	0	0	0	0	0	0	0	0	0.041	0	0	0.003	0	0	0	0	0	0	0	0	0	0	0	0	0	0	0	0	0	0	0	0.012	0.873	0.004	0.003	0.006	0.003
chr19	877313	877800	24045683	24045703	Epid-Kerat	chr19:877313-877800	U	0	0	0	0	0	0	0	0	0.037	0	0	0	0.75	0.014	0	0	0	0.008	0	0	0	0	0	0	0.022	0	0	0.006	0.007	0	0	0	0	0	0	0	0	0	0.014	0.004	0.01	0.005
chr19	1648937	1648991	24078326	24078332	Blood-B	chr19:1648937-1648991	U	0	0.008	0	0.036	0	0	0	0	0	0.435	0.054	0.027	0	0.035	0	0	0	0.003	0	0	0.112	0.004	0	0	0	0	0	0	0	0	0	0	0	0	0	0	0	0.075	0.818	0.966	0.004	0.006
chr19	2230349	2230508	24099623	24099637	Epid-Kerat	chr19:2230349-2230508	U	0.005	0	0	0	0	0	0	0	0	0	0	0	0.833	0	0	0	0	0.051	0	0	0	0	0	0	0.008	0.007	0	0	0	0	0	0	0	0	0	0	0	0	0.003	0.003	0.005	0.002
chr19	2797235	2797660	24117799	24117816	Heart-Cardio	chr19:2797235-2797660	U	0	0	0	0	0	0	0	0	0	0.01	0	0.002	0	0.014	0	0.022	0.001	0	0.949	0	0	0	0	0	0.005	0.052	0	0	0	0	0	0	0	0	0.009	0	0	0	0.004	0.002	0.004	0.002
chr19	2845990	2846770	24119391	24119405	Skeletal-Musc	chr19:2845990-2846770	U	0.013	0.004	0	0.004	0	0.1	0	0.035	0	0.155	0.017	0.029	0.02	0.11	0	0	0	0	0.018	0	0.051	0	0	0	0.013	0.006	0.029	0	0.008	0	0	0.006	0	0.023	0.667	0	0.007	0	0.005	0.002	0.008	0.005
chr19	3012448	3012865	24123466	24123479	Heart-Fibro	chr19:3012448-3012865	U	0.008	0.005	0	0.002	0	0	0	0	0	0.042	0	0.009	0	0.131	0	0	0	0	0.042	0.693	0.018	0	0.005	0	0.013	0	0	0	0	0	0	0	0	0.006	0.022	0	0.048	0	0.079	0.006	0.042	0.008
chr19	3442501	3442686	24135916	24135923	Skeletal-Musc	chr19:3442501-3442686	U	0	0	0	0	0	0	0	0	0	0	0	0.002	0	0.084	0	0	0.004	0	0	0	0	0	0	0.01	0.035	0	0	0	0	0.085	0.015	0	0	0	0.644	0	0	0	0.029	0.005	0.014	0.006
chr19	3965028	3965381	24152545	24152562	Heart-Cardio	chr19:3965028-3965381	U	0	0	0	0.002	0	0	0	0	0	0.016	0	0.003	0	0.046	0	0.082	0	0.001	0.949	0.005	0	0.002	0.055	0	0.021	0	0	0	0	0.007	0	0	0	0	0.009	0	0.004	0	0.003	0.004	0.004	0.004
chr19	4111120	4111727	24157806	24157822	Lung-Ep-Alveo	chr19:4111120-4111727	U	0	0	0	0.004	0	0	0	0	0	0	0	0.002	0	0	0	0	0	0	0	0	0	0	0.839	0.013	0.002	0	0	0	0.007	0	0	0	0	0	0	0	0	0	0.004	0.003	0.005	0.004
chr19	4614761	4614945	24171739	24171745	Pancreas-Beta	chr19:4614761-4614945	U	0	0	0	0	0	0	0	0	0	0.018	0	0.01	0	0.151	0	0	0	0	0	0.032	0.067	0	0	0	0.01	0.056	0.011	0.019	0.015	0.944	0.078	0	0	0	0	0	0.009	0	0.012	0.004	0.02	0.007
chr19	4944196	4944585	24180396	24180420	Breast-Basal-Ep	chr19:4944196-4944585	U	0	0	0	0	0	0	0.791	0.01	0	0	0	0	0	0.007	0	0	0	0	0	0	0	0.026	0	0	0.014	0.003	0	0.004	0	0	0	0	0	0	0	0	0	0	0.003	0.002	0.003	0.002
chr19	5043517	5043774	24183145	24183158	Megakaryocytes	chr19:5043517-5043774	U	0	0	0	0	0	0	0	0	0	0	0	0	0	0.007	0	0	0	0	0	0	0	0	0	0	0.003	0	0	0	0	0	0	0	0.7	0	0	0	0	0	0.007	0.004	0.006	0.009
chr19	5121264	5121838	24185645	24185668	Neuron	chr19:5121264-5121838	U	0	0	0	0	0	0	0	0	0	0	0	0	0	0.021	0	0	0	0	0	0.004	0	0.002	0	0	0.74	0.028	0	0	0	0	0	0	0.067	0	0	0	0	0	0.004	0.004	0.01	0.003
chr19	5714972	5715186	24199686	24199692	Adipocytes	chr19:5714972-5715186	U	0.633	0.041	0	0.007	0	0	0.024	0.042	0.017	0.065	0.368	0.229	0.077	0.08	0.043	0	0.007	0.075	0.015	0.14	0.008	0	0	0	0.032	0	0	0.02	0	0.023	0	0	0	0.018	0.207	0	0.167	0.034	0.008	0.004	0.007	0.002
chr19	8064907	8065003	24250269	24250275	Kidney-Ep	chr19:8064907-8065003	U	0	0	0	0.003	0	0	0.029	0	0	0	0	0	0	0.031	0.045	0	0	0.009	0	0	0.821	0	0	0.035	0.006	0	0.083	0	0.019	0	0	0	0	0	0	0	0.016	0.022	0.07	0.01	0.014	0.006
chr19	8203063	8203188	24253111	24253120	Skeletal-Musc	chr19:8203063-8203188	U	0.016	0	0	0	0	0	0	0	0	0.042	0	0.016	0	0.115	0.01	0	0.006	0	0	0.009	0	0.004	0	0	0.013	0	0	0	0	0.036	0	0	0	0	0.648	0	0.039	0	0.024	0.005	0.014	0.007
chr19	10295669	10295840	24288061	24288067	Breast-Luminal-Ep	chr19:10295669-10295840	U	0	0	0	0	0	0	0.304	0.944	0	0	0	0.006	0.182	0	0	0	0.02	0.107	0	0	0.014	0	0	0	0	0	0	0	0	0	0	0	0	0.033	0	0	0	0	0.033	0.009	0.088	0.019
chr19	11162685	11163043	24310490	24310498	Blood-B	chr19:11162685-11163043	U	0	0.005	0	0.015	0	0	0.008	0	0	0.12	0	0.021	0.023	0.065	0.078	0	0.009	0.019	0	0.007	0.003	0	0.033	0.035	0	0	0.013	0.017	0	0	0.019	0	0	0	0.024	0	0	0	0.813	0.953	0.031	0.04
chr19	11466793	11467057	24317533	24317538	Neuron	chr19:11466793-11467057	U	0.062	0	0	0	0	0.167	0.069	0.05	0	0	0	0.042	0.111	0	0	0	0	0.034	0.051	0.026	0.01	0	0.024	0.065	0.795	0.387	0.2	0	0.074	0	0.087	0.028	0	0.037	0	0.045	0.02	0	0.014	0.005	0.006	0.002
chr19	11707038	11707247	24323707	24323715	Endothel	chr19:11707038-11707247	U	0.42	0.01	0.029	0.013	0	0.045	0	0	0	0.07	0	0.749	0	0.013	0	0	0	0.018	0	0	0.018	0.02	0.008	0.009	0.005	0	0	0.009	0	0.015	0	0	0.333	0.02	0.068	0	0.009	0	0.014	0.003	0.012	0.006
chr19	11926771	11927571	24327154	24327166	Bladder-Ep	chr19:11926771-11927571	U	0	0.926	0	0.002	0	0.25	0	0.01	0	0.02	0	0	0.438	0.098	0.032	0	0.079	0.066	0.008	0.007	0.007	0	0.037	0.082	0.006	0.006	0.008	0.12	0	0	0	0.009	0	0.191	0	0.005	0.01	0	0.004	0.001	0.004	0.002
chr19	12997746	12997943	24347332	24347337	Eryth-prog	chr19:12997746-12997943	U	0.024	0	0	0.004	0	0.04	0	0	0.008	0.018	0.045	0.019	0	0.988	0	0	0.005	0	0	0.013	0	0.007	0	0.011	0	0	0.014	0	0	0	0	0	0	0.009	0.05	0.011	0.018	0	0.006	0.003	0.004	0.003
chr19	13830749	13830839	24363246	24363251	Eryth-prog	chr19:13830749-13830839	U	0	0	0	0.005	0	0	0	0	0	0.027	0	0.005	0.067	1	0	0	0.003	0.002	0	0.008	0	0	0	0	0	0	0	0	0	0	0	0	0	0	0	0	0.006	0	0.004	0.002	0.007	0.004
chr19	14040781	14041351	24368724	24368753	Breast-Basal-Ep	chr19:14040781-14041351	U	0	0	0	0	0	0.061	0.898	0.01	0	0.007	0	0	0.014	0.004	0	0	0	0.003	0	0	0	0	0.003	0.007	0.03	0	0	0	0	0	0.006	0	0	0	0.009	0	0	0	0.006	0.003	0.007	0.004
chr19	14253916	14254072	24374566	24374571	Eryth-prog	chr19:14253916-14254072	U	0	0	0	0.009	0	0	0	0	0	0	0	0	0.042	1	0	0	0	0.003	0.01	0	0.008	0	0	0	0	0	0	0	0.011	0	0	0	0.333	0	0	0	0	0	0.005	0.002	0.003	0.002
chr19	14314665	14314865	24375969	24375981	Neuron	chr19:14314665-14314865	U	0.005	0	0	0	0	0	0	0	0	0.012	0.05	0.001	0	0.06	0	0	0	0	0	0	0	0.004	0	0	0.761	0.018	0	0.006	0	0	0	0	0	0	0.056	0	0.005	0	0.031	0.003	0.013	0.005
chr19	16554452	16554748	24415876	24415886	Blood-B	chr19:16554452-16554748	U	0	0	0	0.048	0	0	0	0	0	0.223	0	0.012	0	0.013	0	0	0	0.004	0	0.006	0.003	0.004	0	0	0	0	0	0	0	0	0	0	0	0	0.011	0	0	0	0.901	0.966	0.011	0.018
chr19	16618102	16618215	24417266	24417272	Breast-Basal-Ep	chr19:16618102-16618215	U	0	0	0	0.002	0.01	0	0.905	0.028	0	0	0.083	0.001	0.021	0.053	0	0	0	0.002	0.008	0.007	0	0	0	0.006	0.005	0	0	0	0	0	0	0	0	0	0	0	0.017	0	0.015	0.004	0.021	0.014
chr19	16629750	16630066	24417541	24417561	Megakaryocytes	chr19:16629750-16630066	U	0	0	0.01	0	0.011	0.018	0	0	0	0	0	0	0	0.01	0	0	0.001	0	0	0.005	0	0	0.007	0	0	0	0	0	0	0	0	0	0.6	0	0	0	0	0	0.011	0.004	0.01	0.004
chr19	18313277	18313355	24455988	24455994	Neuron	chr19:18313277-18313355	U	0	0	0	0	0	0	0	0	0	0	0	0	0	0.107	0	0	0	0.004	0.015	0	0.01	0	0	0	0.847	0	0	0.007	0	0.01	0.031	0	0	0	0.042	0	0.026	0	0.004	0.002	0.007	0.004
chr19	19295400	19295570	24480923	24480928	Blood-Granul	chr19:19295400-19295570	U	0	0	1	0.01	0	0	0	0	0	0	0	0.006	0	0.028	0	0	0.009	0	0.034	0	0	0	0	0	0	0	0	0	0	0	0	0	0	0	0.071	0	0	0	NA	NA	NA	NA
chr19	33355362	33355623	24601692	24601704	Prostate-Ep	chr19:33355362-33355623	U	0	0.006	0	0	0	0	0.31	0.029	0.009	0	0.023	0.005	0.028	0.106	0	0	0	0.102	0	0.024	0	0	0.006	0.048	0	0	0.008	0.021	0.008	0	0.013	0	0	0.845	0	0	0.039	0	0.05	0.004	0.048	0.008
chr19	38695130	38695461	24692197	24692206	Pancreas-Alpha	chr19:38695130-38695461	U	0	0	0	0	0	0	0	0	0.005	0	0	0.003	0	0.124	0	0	0.014	0.002	0	0.009	0	0	0	0	0.006	0	0	0.026	0.881	0.094	0.115	0	0	0	0	0	0	0	0.018	0.003	0.025	0.005
chr19	39956365	39957253	24719874	24719895	Breast-Basal-Ep	chr19:39956365-39957253	U	0.004	0	0	0.001	0	0	0.818	0	0.002	0	0	0.001	0	0.051	0.005	0	0.001	0.003	0.004	0.004	0	0	0	0	0	0	0	0	0	0.005	0.006	0	0	0	0	0	0	0.005	0.006	0.002	0.006	0.003
chr19	40308620	40309168	24724049	24724059	Skeletal-Musc	chr19:40308620-40309168	U	0.045	0	0.014	0	0	0	0	0	0	0	0.087	0.013	0	0.173	0	0	0	0.006	0	0.023	0.044	0.006	0	0.009	0	0	0.011	0	0	0	0	0	0	0	0.754	0	0.029	0	0.021	0.005	0.008	0.003
chr19	41238916	41239115	24742188	24742193	Blood-Granul	chr19:41238916-41239115	U	0.013	0	0.988	0.023	0.017	0	0.027	0	0.006	0.062	0	0.024	0	0.209	0.014	0	0.008	0.011	0	0.012	0.006	0.022	0.01	0	0	0	0	0	0.015	0	0	0	0	0	0.128	0	0	0	0.01	0.004	0.012	0.007
chr19	41667028	41667644	24748396	24748409	Gastric-Ep	chr19:41667028-41667644	U	0.007	0.005	0	0.002	0	0.075	0	0	0	0.02	0	0.003	0	0.071	0	0.044	0.971	0	0.006	0.017	0.005	0	0	0	0	0.006	0	0.005	0.02	0.015	0.027	0.012	0	0.006	0	0.034	0.048	0	0.021	0.004	0.016	0.005
chr19	41942140	41943103	24754010	24754021	Small-Int-Ep	chr19:41942140-41943103	U	0	0	0	0	0	0	0	0	0.008	0	0	0	0	0.052	0	0	0	0	0	0	0.003	0	0	0	0	0	0	0	0.01	0	0	0	0	0	0	0.982	0	0	0.007	0.004	0.006	0.002
chr19	45446080	45446265	24802845	24802854	Liver-Hep	chr19:45446080-45446265	U	0.009	0	0	0.006	0.023	0	0.047	0	0.005	0.038	0.061	0.011	0.032	0.064	0	0	0	0.008	0.009	0.009	0	0.977	0.008	0.017	0.089	0.009	0	0.009	0	0	0.018	0	0.067	0	0.036	0	0.014	0	0.049	0.004	0.039	0.007
chr19	45844838	45844980	24812552	24812561	Epid-Kerat	chr19:45844838-45844980	U	0.004	0.015	0.007	0.028	0.007	0.05	0.041	0.085	0.071	0.064	0	0.013	0.836	0.069	0.035	0	0.016	0.072	0.021	0.006	0.002	0.04	0.005	0.049	0.017	0.01	0.022	0.053	0.024	0.009	0.016	0.048	0	0.01	0.009	0.062	0.018	0.047	0.03	0.024	0.031	0.028
chr19	46307986	46308453	24824800	24824823	Thyroid-Ep	chr19:46307986-46308453	U	0.007	0.042	0	0.001	0.006	0	0	0	0.01	0.032	0	0.007	0	0.112	0	0	0.001	0.002	0	0.017	0.002	0.004	0.055	0	0	0.009	0.016	0.02	0	0.006	0	0.017	0	0.008	0.023	0.012	0.011	1	0.03	0.004	0.033	0.01
chr19	48257955	48258363	24865433	24865453	Megakaryocytes	chr19:48257955-48258363	U	0.006	0	0.035	0.012	0.031	0	0	0	0	0.011	0	0.004	0	0.052	0	0	0	0.002	0	0	0	0.004	0	0	0.023	0	0	0	0	0	0	0	0.5	0	0.022	0	0.011	0	0.022	0.015	0.056	0.107
chr19	49961241	49961349	24904306	24904311	Colon-Fibro	chr19:49961241-49961349	U	0.505	0.01	0	0.142	0.328	0.824	0.015	0	0	0.648	0.625	0.19	0	0.069	0	0	0.004	0.01	0.023	0.149	0.015	0.017	0.01	0	0.015	0.074	0	0.011	0.013	0.036	0	0.023	0	0.043	0.078	0	0.081	0	0.131	0.012	0.112	0.018
chr19	51858650	51858910	24946313	24946318	Prostate-Ep	chr19:51858650-51858910	U	0.053	0.038	0	0.018	0	0	0.054	0.208	0.016	0	0	0.005	0.286	0.081	0	0	0.022	0.033	0	0.032	0	0	0.093	0	0.078	0.208	0	0	0	0	0	0	0	0.86	0.08	0	0.022	0	NA	NA	NA	NA
chr19	52314719	52314908	24952827	24952835	Blood-Mono+Macro	chr19:52314719-52314908	U	0.108	0.016	0.011	0.824	0	0	0	0	0.005	0.046	0	0.01	0	0.159	0	0	0.003	0.003	0.009	0	0.004	0.015	0.014	0	0.016	0	0	0.024	0	0	0	0.012	0	0	0.056	0	0.063	0	0.491	0.021	0.056	0.033
chr19	52327634	52327731	24952948	24952953	Blood-Mono+Macro	chr19:52327634-52327731	U	0.078	0.01	0.165	0.819	0.022	0.031	0	0	0	0.095	0.214	0.012	0.036	0.238	0.011	0	0.006	0.011	0.01	0.147	0.004	0.009	0	0	0.01	0.015	0	0.017	0	0	0.014	0	0	0	0.03	0.007	0.09	0	0.183	0.026	0.044	0.027
chr19	52718855	52719365	24957749	24957758	Breast-Basal-Ep	chr19:52718855-52719365	U	0	0	0	0.009	0	0	0.824	0.101	0.006	0	0	0.006	0.448	0.059	0	0	0.003	0.003	0	0.01	0.011	0	0	0	0.011	0	0	0	0	0	0	0	0	0	0	0.007	0	0	0.002	0.001	0.002	0.001
chr19	54349022	54349161	24984712	24984720	Blood-Mono+Macro	chr19:54349022-54349161	U	0.091	0.007	0.034	0.792	0	0	0.008	0.011	0.025	0.024	0	0.014	0.053	0.086	0	0	0.028	0.014	0.015	0.018	0.033	0.013	0.006	0.008	0.015	0.045	0.017	0.038	0.019	0.011	0	0	0	0.007	0.082	0.016	0.025	0.009	0.102	0.031	0.064	0.055
chr19	54638473	54638877	24991494	24991506	Epid-Kerat	chr19:54638473-54638877	U	0	0.125	0	0	0	0	0	0	0	0	0	0	1	0.125	0	NA	0	0.778	0	0	0	0	0.167	1	0	0	0	0	0	0	0	0	0	0.1	0	0	0	0	0.006	0.006	0.013	0.006
chr19	55549799	55550019	25009032	25009041	Megakaryocytes	chr19:55549799-55550019	U	0	0	0	0.294	0	0	0	0	0	0	0	0.421	NA	0.8	0	NA	0	0	0	0	0	0	0	0	0	0	0.5	0	0	0	0	0	1	0	0	0	0.143	0	0.113	0.213	0.064	0.083
chr19	55738427	55738740	25014040	25014054	Gallbladder	chr19:55738427-55738740	U	0	0	0	0	0	0	0	0	0	0	0	0	0	0	0	1	0	0	0	0	0	0	0	0.006	0.057	0	0	0.006	0	0	0	0	0	0	0	0	0	0	0.003	0.001	0.003	0.002
chr19	55738780	55739170	25014054	25014066	Gallbladder	chr19:55738780-55739170	U	0.01	0	0.012	0	0.014	0	0.012	0	0	0.043	0	0.006	0	0.017	0	0.955	0	0.012	0	0	0	0	0	0	0.037	0	0	0	0.014	0.014	0	0	0	0	0	0	0	0	0.027	0.005	0.018	0.007
chr19	55742007	55742488	25014150	25014167	Gallbladder	chr19:55742007-55742488	U	0.014	0	0	0	0.01	0	0	0	0	0.014	0	0.005	0	0.036	0	0.947	0.005	0	0	0	0	0.008	0	0	0.017	0	0	0	0.035	0	0	0.007	0	0	0	0.016	0	0	0.08	0.006	0.024	0.007
chr19	56045142	56045197	25022888	25022895	Eryth-prog	chr19:56045142-56045197	U	0	0	0	0.003	0	0	0	0	0	0	0	0	0	0.993	0	0	0	0	0.026	0	0	0	0	0	0	0	0	0.009	0	0	0.014	0	0	0	0	0	0.02	0	0.029	0.012	0.035	0.015
chr19	57125150	57125481	25042639	25042645	Adipocytes	chr19:57125150-57125481	U	0.545	0	0	0.024	0	0	0	0	0	0.111	0.2	0.162	0	0.353	0	0	0	0	0	0	0	0	0	0	0.217	0.067	0	0	0	0	0	0	0	0	0	0.04	0.048	0	0.032	0.003	0.013	0.003
chr19	57454683	57454950	25047142	25047151	Bone-Osteob	chr19:57454683-57454950	U	0	0	0	0	0.01	0.926	0	0	0.004	0	0	0.001	0	0.106	0	0	0.007	0	0	0.014	0	0.004	0.005	0	0	0	0	0.008	0	0	0	0	0	0	0	0	0.038	0	0.011	0.008	0.006	0.003
chr20	2962767	2962980	25112599	25112607	Breast-Luminal-Ep	chr20:2962767-2962980	U	0	0	0	0	0	0	0.029	0.518	0	0	0	0	0	0	0	0	0	0	0	0.012	0	0	0	0	0	0	0	0	0	0	0	0	0	0.018	0	0	0	0	0.01	0.003	0.003	0.004
chr20	5977891	5978015	25152033	25152039	Blood-NK	chr20:5977891-5978015	U	0	0	0	0	0.936	0	0	0	0	0	0	0	0	0	0	0	0	0.013	0	0	0	0	0	0.183	0	0	0	0	0	0	0	0	0.125	0	0.025	0	0	0	0.01	0.012	0.038	0.023
chr20	11969797	11969966	25194051	25194057	Heart-Fibro	chr20:11969797-11969966	U	0.195	0	0	0	0	0	0	0.027	0	0	0.286	0.01	0.083	0.275	0.021	0	0	0.007	0.067	0.875	0	0.011	0	0.019	0	0	0.023	0	0	0	0	0	0	0.02	0.25	0	0.241	0	0.011	0.003	0.018	0.004
chr20	11974567	11974955	25194089	25194094	Adipocytes	chr20:11974567-11974955	U	0.533	0	0	0	0	0.444	0.174	0.429	0	0.059	0.143	0.144	0	0.263	0	0	0	0	0	0.08	0	0	0	0	0	0	0	0	0	0	0	0	0	0	0.389	0	0.143	0	0.029	0.004	0.037	0.004
chr20	13790372	13791033	25206866	25206872	Lung-Ep-Alveo	chr20:13790372-13791033	U	0	0	0	0	0	0	0	0	0	0	0	0.007	0	0	0	0	0	0.013	0	0	0	0	1	0.207	0	0	0	0	0	0	0	0	0	0	0	0	0.037	0.227	0.003	0.001	0.002	0.001
chr20	16373028	16373294	25225019	25225027	Blood-B	chr20:16373028-16373294	U	0	0.006	0	0.044	0	0	0	0	0	0.167	0	0.019	0	0.046	0.057	0.065	0.002	0	0	0.007	0	0.004	0	0	0.002	0.012	0	0	0	0	0	0	0	0	0	0.006	0	0	0.877	0.984	0.012	0.01
chr20	20412544	20412858	25265403	25265409	Pancreas-Delta	chr20:20412544-20412858	U	0	0	0	0.004	0	0.217	0	0.088	0	0	0	0.047	0	0.133	0	0	0	0.008	0	0.021	0	0	0	0	0	0.025	0	0	0	0.328	0.786	0.187	0	0.121	0.048	0	0.056	0	0.083	0.006	0.013	0.003
chr20	24640196	24640385	25305675	25305682	Pancreas-Alpha	chr20:24640196-24640385	U	0.012	0.014	0	0.011	0.026	0	0	0.022	0.088	0.016	0	0.01	0	0.193	0	0.043	0.016	0.022	0.008	0.02	0.004	0.032	0.095	0	0.019	0	0	0.041	0.972	0.014	0.09	0.03	0	0	0	0.051	0.019	0	0.19	0.01	0.129	0.016
chr20	31950133	31950345	25360849	25360854	Pancreas-Alpha	chr20:31950133-31950345	U	0.25	0	0	0	0	0	0	0.385	0.018	0.059	0	0.051	0.1	0.222	0	0	0.027	0.024	0	0	0	0	0	0	0.038	0	0	0.097	0.947	0.13	0.062	0.032	0	0.179	0.077	0	0	0	0.009	0.002	0.007	0.002
chr20	32995984	32996958	25376712	25376722	Liver-Hep	chr20:32995984-32996958	U	0	0	0	0.01	0	0	0	0	0	0	0	0.002	0	0	0	0	0	0	0	0	0	0.945	0	0	0	0	0	0.036	0	0	0	0	0	0.008	0	0	0.006	0	0.003	0.001	0.003	0.004
chr20	33197229	33197639	25379493	25379501	Blood-Granul	chr20:33197229-33197639	U	0	0	1	0.02	0	0	0	0	0	0	0	0.002	0	0.015	0	0	0	0.002	0	0	0	0	0	0.008	0	0	0	0	0	0	0	0	0.182	0	0.23	0	0	0	0.016	0.006	0.002	0.003
chr20	35666101	35666235	25415818	25415823	Blood-Granul	chr20:35666101-35666235	U	0.069	0	0.765	0.026	0	0	0	0	0	0	0	0	0	0.01	0	0	0	0	0	0	0	0.018	0	0	0.012	0	0	0	0	0	0	0	0	0	0.146	0	0.007	0	0.011	0.003	0.008	0.006
chr20	39803942	39804432	25458588	25458594	Breast-Basal-Ep	chr20:39803942-39804432	U	0	0	0	0	0	0	1	0.077	0	0	0	0	0	0.16	0	0	0.038	0.011	0	0.053	0	0	0	0	0	0	0	0	0	0	0	0	0	0	0.091	0	0	0	0.003	0.002	0.005	0.003
chr20	48270862	48271231	25562126	25562134	Blood-Granul	chr20:48270862-48271231	U	0.022	0	1	0.085	0.092	0	0	0	0	0	0	0	0	0.021	0	0	0.014	0.004	0	0	0	0.006	0	0	0.019	0	0	0.008	0	0	0	0	0	0	0.087	0	0	0	0.016	0.004	0.02	0.006
chr20	55933712	55934039	25655848	25655859	Megakaryocytes	chr20:55933712-55934039	U	0	0	0	0	0	0	0	0	0.003	0	0	0	0	0.023	0	0	0.004	0	0	0	0	0	0	0.005	0	0	0	0.004	0	0.018	0.034	0	0.84	0	0	0.007	0	0	0.001	0.001	0.002	0.002
chr20	62295856	62296183	25775409	25775418	Neuron	chr20:62295856-62296183	U	0.009	0	0	0	0	0	0.027	0	0.006	0.02	0.048	0.004	0	0.037	0	0	0.008	0.003	0	0	0.004	0	0.009	0.033	0.574	0	0.023	0	0	0.012	0	0	0	0.02	0.018	0	0	0	0.015	0.003	0.01	0.003
chr20	62320143	62320310	25776203	25776210	Endothel	chr20:62320143-62320310	U	0.368	0	0.017	0.071	0	0.048	0.013	0.043	0.067	0.136	0	0.689	0	0.273	0.02	0	0.022	0.05	0.03	0.13	0.005	0.027	0.037	0.02	0.022	0	0.024	0.026	0.016	0.019	0.019	0.042	0	0.024	0.182	0.194	0.076	0	0.089	0.016	0.056	0.013
chr20	62522747	62523437	25782995	25783014	Small-Int-Ep	chr20:62522747-62523437	U	0.003	0	0	0	0	0	0	0	0.004	0	0	0	0	0.033	0.026	0	0.001	0.007	0	0	0	0	0	0.02	0.001	0	0	0	0	0	0	0	0	0	0	0.925	0.003	0	0.003	0.003	0.003	0.003
chr21	19008653	19008975	25842350	25842355	Pancreas-Delta	chr21:19008653-19008975	U	0.157	0	0	0.013	0	0.2	0	0	0.014	0	0.042	0.039	0	0.235	0.016	0	0	0.004	0	0.149	0.007	0	0	0	0.005	0	0	0.172	0.08	0.298	0.942	0	0	0	0.228	0	0.278	0	0.096	0.006	0.064	0.009
chr21	27223171	27223269	25896462	25896468	Heart-Fibro	chr21:27223171-27223269	U	0.009	0	0	0.002	0	0.034	0	0	0	0	0	0.031	0.089	0.126	0	0	0.003	0.009	0.017	0.938	0	0	0.006	0	0.159	0.007	0	0.019	0	0	0	0	0	0.006	0.053	0	0.147	0	0.008	0.004	0.009	0.006
chr21	33872620	33873118	25953947	25953955	Lung-Ep-Bron	chr21:33872620-33873118	U	0	0	0.038	0.007	0	0.379	0.014	0.016	0	0.018	0	0.002	0	0.163	0	0	0.004	0.047	0	0.01	0	0	0.103	0.912	0	0	0	0.011	0	0	0	0	0	0	0	0	0.019	0	0.067	0.012	0.026	0.011
chr21	33876043	33876602	25953995	25954005	Pancreas-Duct	chr21:33876043-33876602	U	0	0.014	0	0.005	0	0	0	0	0	0	0	0.006	0.026	0.093	0	0	0	0	0	0	0	0	0	0	0.003	0	0	0.016	0.009	0.013	0.105	0.815	0	0	0.027	0	0.027	0	0.03	0.003	0.006	0.002
chr21	34878181	34878544	25967432	25967441	Eryth-prog	chr21:34878181-34878544	U	0	0	0	0	0	0	0	0	0	0	0	0.002	0	0.992	0	0	0.006	0	0.014	0	0	0.005	0.008	0	0.003	0	0	0	0	0	0	0	0.2	0	0	0	0	0	0.005	0.004	0.004	0.001
chr21	35738641	35739007	25977740	25977750	Gastric-Ep	chr21:35738641-35739007	U	0	0	0	0.003	0	0.032	0	0	0	0	0	0	0	0.118	0	0	0.972	0.008	0	0.02	0	0	0	0	0	0	0.009	0	0.042	0	0	0	0	0	0	0	0.027	0	0.023	0.004	0.028	0.012
chr21	35739053	35739404	25977751	25977764	Gastric-Ep	chr21:35739053-35739404	U	0.009	0.008	0.008	0.01	0.012	0	0	0	0.007	0.028	0	0.002	0	0.092	0.01	0	0.971	0.005	0	0	0	0.005	0.012	0.008	0	0.008	0	0.015	0.023	0.014	0	0.01	0	0	0.024	0.022	0.014	0	0.062	0.009	0.046	0.008
chr21	37749151	37749409	25999855	25999866	Pancreas-Duct	chr21:37749151-37749409	U	0.006	0	0	0.01	0	0	0	0.076	0.003	0.07	0	0.018	0	0.011	0.056	0	0	0.008	0	0	0.03	0	0	0.019	0.013	0	0.011	0.016	0	0.008	0	0.76	0	0	0	0	0.009	0	0.009	0.003	0.006	0.002
chr21	37752927	37752973	25999907	25999912	Ovary-Ep	chr21:37752927-37752973	U	0	0	0	0	0	0	0	0	0	0	0	0	0	0.01	0.078	0	0	0.003	0	0	0	0	0	0	0	0	0.744	0	0	0	0	0	0	0	0.017	0	0	0.041	0	0	0.003	0.003
chr21	40021088	40021155	26027227	26027232	Dermal-Fibro	chr21:40021088-40021155	U	0.061	0.027	0	0	0	0.062	0	0	0	0.148	0.68	0.002	0	0.149	0	0	0.01	0.003	0	0.01	0.004	0.01	0.008	0	0.007	0	0	0.034	0.049	0	0	0	0	0.032	0	0	0.037	0	0.015	0.003	0.017	0.006
chr21	41033887	41034083	26039928	26039935	Heart-Fibro	chr21:41033887-41034083	U	0.044	0	0	0.006	0	0	0	0	0	0.034	0.029	0.018	0	0.096	0	0	0	0	0.323	0.9	0.004	0.028	0	0	0	0	0	0	0	0	0	0	0	0.007	0.013	0	0.151	0.011	0.03	0.004	0.026	0.007
chr21	43825682	43825849	26076355	26076362	Blood-T	chr21:43825682-43825849	U	0.024	0.007	0	0.057	0.014	0.119	0	0	0	0.037	0	0.004	0	0.041	0	0	0	0	0	0.063	0.03	0	0	0	0.003	0	0	0	0	0	0.013	0	0	0	0.014	0.006	0.056	0	0.03	0.009	0.958	0.827
chr21	44850180	44850273	26098365	26098370	Breast-Luminal-Ep	chr21:44850180-44850273	U	0	0.011	0	0.06	0	0	0.191	0.891	0	0.125	0	0.029	0	0.078	0.019	0.176	0	0.019	0	0	0.234	0.008	0.012	0.015	0	0	0.026	0	0	0.019	0	0	0	0.023	0	0	0.009	0	0.339	0.063	0.036	0.011
chr21	44857515	44857623	26098573	26098579	Skeletal-Musc	chr21:44857515-44857623	U	0.015	0	0	0.004	0	0.056	0	0	0	0	0	0	0	0.212	0	0.062	0	0	0	0	0	0	0.027	0.013	0.011	0	0	0	0	0	0	0	0	0.053	0.686	0.012	0	0	0.017	0.003	0.053	0.009
chr21	45483246	45483619	26112603	26112615	Fallopian-Ep	chr21:45483246-45483619	U	0	0	0	0	0	0	0	0	0	0.008	0	0	0	0.011	0.977	0	0	0.012	0	0	0	0	0.005	0.011	0.013	0	0.036	0	0	0	0	0.007	0	0.005	0	0.004	0.004	0	0.004	0.002	0.031	0.117
chr21	45881984	45882112	26123759	26123766	Skeletal-Musc	chr21:45881984-45882112	U	0	0.008	0	0	0	0.033	0	0	0	0	0	0.013	0	0.121	0	0	0	0.005	0	0.009	0	0	0	0	0.003	0	0	0.008	0.032	0	0	0	0	0	0.617	0.007	0.028	0	0.031	0.006	0.024	0.007
chr21	46169969	46170229	26129268	26129290	Epid-Kerat	chr21:46169969-46170229	U	0	0	0.009	0	0	0	0.027	0.009	0	0	0	0.001	0.857	0.047	0	0	0	0.033	0	0	0	0	0	0	0	0	0	0	0.009	0	0	0	0	0	0	0	0.006	0	0.007	0.003	0.007	0.003
chr21	46398140	46398323	26135447	26135462	Breast-Basal-Ep	chr21:46398140-46398323	U	0	0.008	0	0.003	0	0	0.832	0	0	0	0	0	0	0	0	0	0	0.002	0	0	0	0	0	0	0	0	0	0	0	0	0	0	0	0.008	0	0	0	0	0.008	0.002	0.003	0.002
chr21	46935507	46935982	26148975	26148997	Breast-Luminal-Ep	chr21:46935507-46935982	U	0.006	0.003	0	0	0	0	0.042	0.606	0	0	0	0.001	0	0.016	0	0	0.004	0.015	0	0	0	0	0	0	0	0	0	0	0.005	0	0	0	0	0.013	0	0	0.003	0	0.006	0.002	0.008	0.004
chr21	47851984	47852146	26170476	26170486	Blood-Mono+Macro	chr21:47851984-47852146	U	0.084	0.018	0.211	0.821	0.056	0	0	0	0.004	0	0	0.005	0	0.278	0	0	0	0	0	0.009	0.013	0.032	0	0.008	0.218	0.041	0	0	0	0	0	0.01	0.143	0	0.056	0	0	0	0.106	0.077	0.041	0.044
chr21	47975412	47975995	26172426	26172449	Heart-Cardio	chr21:47975412-47975995	U	0	0	0	0	0	0	0	0	0	0	0	0.001	0	0.044	0	0	0	0	0.941	0	0	0	0	0	0.002	0	0	0	0	0	0	0	0	0	0.035	0	0	0	0.003	0.003	0.004	0.004
chr22	18214095	18214170	26199830	26199836	Liver-Hep	chr22:18214095-18214170	U	0	0	0	0.004	0	0	0	0	0	0	0	0	0	0.031	0	0	0	0	0	0	0	0.938	0	0	0.032	0	0	0	0	0	0	0	0	0	0	0	0	0	0.003	0.002	0.004	0.001
chr22	18819370	18820744	26211013	26211032	Gastric-Ep	chr22:18819370-18820744	U	NA	NA	NA	NA	NA	NA	NA	NA	NA	NA	NA	0	NA	0	NA	NA	1	NA	NA	NA	NA	NA	NA	NA	NA	NA	NA	NA	NA	NA	NA	NA	NA	NA	NA	NA	NA	NA	NA	NA	NA	NA
chr22	18838908	18839122	26211376	26211385	Neuron	chr22:18838908-18839122	U	0.222	0	NA	0	0	0	0	0	0	NA	NA	0.059	NA	0.235	NA	0	0	0	0.25	0.111	0.097	0	0	0	0.844	0	NA	0.25	NA	0	0	NA	NA	0	NA	0	0.25	0	0.13	0.021	0.101	0.027
chr22	22035220	22035894	26274277	26274298	Blood-NK	chr22:22035220-22035894	U	0.004	0	0	0	0.721	0	0	0	0	0	0	0	0.012	0.008	0	0	0	0	0	0	0.003	0.004	0	0	0.057	0	0	0	0	0	0	0	0	0	0	0	0.003	0	0.008	0.003	0.009	0.006
chr22	22041093	22041569	26274416	26274435	Pancreas-Acinar	chr22:22041093-22041569	U	0	0	0	0	0	0	0	0	0	0	0	0.001	0	0.019	0	0	0	0.001	0	0	0.003	0.002	0	0	0.002	0	0	0.903	0	0.005	0.005	0.02	0	0	0.006	0.003	0	0	0.003	0.002	0.003	0.003
chr22	25310719	25311023	26322401	26322414	Bone-Osteob	chr22:25310719-25311023	U	0.07	0	0	0.002	0	1	0	0	0	0.214	0.02	0.015	0.025	0.153	0.013	0	0.002	0.005	0	0.038	0	0	0.004	0	0.002	0.005	0	0	0	0	0	0	0	0	0.036	0.004	0.064	0.007	0.022	0.004	0.015	0.006
chr22	26958816	26958893	26343324	26343329	Pancreas-Acinar	chr22:26958816-26958893	U	0	0	0	0	0	0	0	0	0	0	0	0	0	0.009	0	0	0	0	0	0	0	0	0	0	0	0	0	0.983	0	0	0	0.033	0	0	0	0	0.024	0	0.006	0.001	0.005	0.002
chr22	30184833	30185229	26384568	26384586	Megakaryocytes	chr22:30184833-30185229	U	0	0	0.018	0.006	0	0.016	0	0.064	0.003	0	0	0	0	0.018	0	0	0	0.005	0	0	0	0	0	0	0.007	0	0	0	0	0	0	0	0.6	0	0	0	0	0	0.006	0.003	0.005	0.003
chr22	30190746	30191206	26384692	26384702	Breast-Luminal-Ep	chr22:30190746-30191206	U	0	0.104	0	0	0	0	0.047	0.775	0	0.007	0	0.001	0	0.019	0	0	0.008	0.001	0	0	0	0	0	0	0.052	0.03	0	0	0	0	0.026	0.028	0	0.024	0	0	0	0	0.002	0.002	0.002	0.002
chr22	30443171	30443234	26387513	26387520	Prostate-Ep	chr22:30443171-30443234	U	0	0.078	0	0	0	0	0	0	0.037	0	0	0	0	0.057	0	0	0	0	0	0.008	0	0	0	0	0	0	0	0	0	0	0	0	0	0.745	0	0.269	0	0	0.002	0.001	0.004	0.005
chr22	30719173	30719481	26390972	26390977	Pancreas-Beta	chr22:30719173-30719481	U	0	0	0	0	0	0	0	0	0	0	NA	0	0	0.083	0	0	0	0	0	0	0	0	0	0.111	0	0	0	0	0	1	0.2	0	0	0	0	0	0	0	0.003	0.001	0.003	0.001
chr22	31522407	31522468	26403878	26403885	Thyroid-Ep	chr22:31522407-31522468	U	0	0.009	0	0	0	0	0	0	0	0	0	0.002	0	0.065	0	0	0	0	0	0	0.009	0	0	0	0	0	0	0	0	0	0	0	0	0	0	0	0.008	0.912	0.093	0.046	0.02	0.007
chr22	31522712	31522861	26403892	26403898	Thyroid-Ep	chr22:31522712-31522861	U	0	0.031	0	0.005	0	0	0	0	0	0.033	0	0	0	0.056	0	0	0	0	0	0.023	0	0	0	0	0	0	0	0	0	0	0	0	0	0	0	0	0.036	1	0.044	0.003	0.027	0.007
chr22	32563087	32563522	26418952	26418961	Prostate-Ep	chr22:32563087-32563522	U	0	0.227	0	0	0.03	0	0	0	0.015	0.019	0.08	0.004	0	0.255	0.023	0	0.007	0.035	0	0.116	0	0	0	0.018	0	0	0.243	0.026	0	0	0	0	0	0.944	0	0.008	0.094	0	0.053	0.004	0.032	0.009
chr22	32628870	32629027	26419991	26419998	Pancreas-Beta	chr22:32628870-32629027	U	0	0.007	0	0	0	0	0	0	0	0.066	0.024	0.008	0.077	0.094	0	0	0	0.014	0	0.028	0.003	0.005	0	0	0.028	0.072	0.096	0.057	0.019	0.978	0	0	0	0	0	0	0.065	0	0.023	0.005	0.026	0.007
chr22	33187198	33187740	26427074	26427086	Colon-Ep	chr22:33187198-33187740	U	0	0.039	0.007	0.007	0	0	0	0.009	0.983	0.028	0	0.002	0.02	0.181	0	0	0.078	0.007	0	0.006	0	0	0.049	0.017	0	0.007	0	0.05	0.008	0	0.011	0	0	0.108	0	0.048	0.011	0	0.037	0.004	0.036	0.008
chr22	33656465	33656603	26432091	26432096	Head-Neck-Ep	chr22:33656465-33656603	U	0.17	0.051	0	0.005	0.065	0.417	0.104	0.024	0	0.058	0.444	0.053	0	0.351	0.17	0	0	0.922	0	0.103	0.044	0	0	0.179	0.01	0.015	0.328	0.034	0	0.021	0.026	0	0	0.069	0.242	0.011	0.157	0.257	0.027	0.032	0.105	0.043
chr22	36692812	36693195	26465715	26465733	Breast-Basal-Ep	chr22:36692812-36693195	U	0.004	0	0	0.001	0	0	0.888	0.08	0.002	0.007	0	0.005	0	0.004	0	0	0	0.002	0.004	0.004	0	0	0	0	0.003	0.004	0	0.004	0	0.006	0.008	0	0	0	0	0	0	0	0.005	0.002	0.006	0.003
chr22	38051826	38052317	26491403	26491411	Adipocytes	chr22:38051826-38052317	U	0.46	0.01	0	0	0	0.1	0.014	0	0	0.115	0.037	0.303	0	0.033	0.017	0	0	0.036	0.009	0.099	0	0.007	0	0.011	0	0	0	0.02	0	0	0	0.014	0	0	0.104	0	0.017	0	0.062	0.016	0.054	0.021
chr22	39822758	39823143	26528590	26528607	Breast-Basal-Ep	chr22:39822758-39823143	U	0	0	0	0	0	0	0.814	0.013	0	0.008	0	0.001	0.018	0.026	0	0	0	0.002	0	0	0	0	0.007	0	0	0	0	0	0	0	0	0	0	0	0.028	0	0.008	0	0.004	0.002	0.006	0.002
chr22	41269489	41269561	26550216	26550221	Pancreas-Alpha	chr22:41269489-41269561	U	0	0	0	0	0	0	0	0	0.042	0	0	0	0	0.018	0	0	0.018	0	0	0	0	0	0	0	0	0	0	0.016	0.988	0.438	0.048	0	0	0	0	0.073	0	0	0.001	0.001	0.002	0.001
chr22	42042134	42042507	26565557	26565567	Heart-Cardio	chr22:42042134-42042507	U	0	0	0	0	0	0	0	0	0	0	0	0	0	0.007	0	0	0	0	0.902	0.006	0	0	0	0	0.003	0.009	0	0	0	0	0	0	0	0	0	0	0.006	0	0.004	0.003	0.006	0.003
chr22	43477616	43478441	26593329	26593344	Head-Neck-Ep	chr22:43477616-43478441	U	0	0.036	0	0.002	0	0.02	0	0	0	0	0	0	0.043	0.146	0	0	0	0.794	0	0	0	0	0	0.015	0	0	0	0	0	0	0	0	0	0.006	0	0.014	0.004	0	0.01	0.004	0.006	0.004
chr22	44365225	44365726	26609082	26609095	Eryth-prog	chr22:44365225-44365726	U	0	0	0	0	0	0	0	0	0	0	0	0	0.02	0.987	0	0	0	0.004	0.011	0	0	0.004	0	0	0	0	0	0.006	0	0	0	0	0.125	0	0	0	0	0	0.003	0.001	0.005	0.002
chr22	44505759	44505988	26611908	26611928	Dermal-Fibro	chr22:44505759-44505988	U	0.052	0	0	0	0	0	0.016	0	0	0.018	0.423	0.012	0	0.042	0.016	0	0	0	0.032	0	0.006	0.009	0	0	0	0	0	0	0	0	0	0	0	0	0	0	0.009	0	0.005	0.002	0.006	0.003
chr22	45343200	45343315	26627825	26627830	Neuron	chr22:45343200-45343315	U	0	0.01	0	0	0	0	0	0	0.018	0.034	0	0.004	0.037	0.25	0	0	0.004	0.024	0	0.012	0.018	0.006	0.008	0	0.539	0.119	0	0.053	0	0	0	0	0	0	0.015	0	0.027	0	0.046	0.01	0.043	0.01
chr22	45557574	45557799	26631869	26631878	Head-Neck-Ep	chr22:45557574-45557799	U	0	0.051	0	0	0	0.093	0.01	0	0.004	0	0	0	0.545	0.015	0	0	0.031	0.978	0	0	0	0	0	0.537	0.003	0	0.007	0	0	0	0	0	0	0.19	0.012	0	0	0	0.007	0.002	0.045	0.009
chr22	46109795	46110258	26642203	26642210	Lung-Ep-Alveo	chr22:46109795-46110258	U	0.1	0	0	0	0	0	0	0	0	0	0	0	0	0.056	0	0	0	0	0	0	0	0	0.951	0.161	0.046	0.192	0	0	0	0	0	0	0	0	0	0	0	0	0.002	0.003	0.005	0.003
chr22	46606529	46607155	26652912	26652920	Small-Int-Ep	chr22:46606529-46607155	U	0	0	0	0	0	0	0	0	0.021	0	0	0	0	0.041	0	0	0	0	0	0.012	0	0.105	0	0	0	0	0	0	0	0	0	0	0	0	0.029	0.875	0.012	0	0.005	0.001	0.006	0.005
chr22	46694698	46695638	26654959	26654988	Heart-Fibro	chr22:46694698-46695638	U	0.005	0	0.008	0	0	0	0.003	0	0	0	0.06	0.007	0	0.009	0	0	0	0.002	0.026	0.717	0	0	0.002	0.002	0.005	0.01	0	0	0	0	0	0	0	0	0	0	0.006	0	0.003	0.002	0.003	0.002
chr22	47227516	47227746	26668606	26668612	Ovary-Ep	chr22:47227516-47227746	U	0	0.079	0	0.006	0	0	0	0.016	0	0	0	0.024	0.167	0.108	0.174	0	0	0	0	0	0	0.014	0.007	0	0	0	0.917	0	0	0	0	0	0	0.345	0.012	0	0	0	0.004	0.003	0.002	0.003
chr22	47436553	47436864	26672549	26672560	Head-Neck-Ep	chr22:47436553-47436864	U	0	0.005	0	0	0	0	0	0	0.005	0.009	0	0	0	0.06	0.031	0	0	0.911	0	0	0.01	0	0.004	0.137	0	0	0	0	0	0	0.01	0	0	0.036	0.018	0	0.042	0	0.009	0.002	0.014	0.01
chr22	47640570	47641315	26676972	26676977	Smooth-Musc	chr22:47640570-47641315	U	NA	NA	NA	NA	NA	NA	NA	NA	NA	NA	NA	0	NA	NA	NA	NA	NA	NA	NA	NA	NA	NA	NA	NA	NA	NA	NA	NA	NA	NA	NA	NA	NA	NA	NA	NA	NA	NA	NA	NA	NA	NA
chr22	48475730	48475917	26687821	26687830	Blood-T	chr22:48475730-48475917	U	0.01	0.004	0	0.079	0.164	0.1	0.149	0.218	0	0.165	0.019	0.018	0	0.141	0.006	0	0.007	0.005	0.006	0.112	0.019	0.016	0.003	0.006	0.049	0	0.006	0.13	0.013	0.009	0.028	0	0	0.023	0.101	0.004	0.091	0.007	0.231	0.049	0.958	0.951
chr22	49061263	49061300	26699465	26699470	Dermal-Fibro	chr22:49061263-49061300	U	0.462	0.008	0	0.009	0	0	0.059	0.057	0.005	0.014	0.839	0.049	0	0.191	0	0	0.017	0.028	0	0.065	0.021	0.006	0.022	0.024	0.209	0.011	0.022	0.018	0	0	0	0	0	0.132	0.246	0.007	0.094	0	0.01	0.004	0.009	0.007
chr22	50954593	50954994	26745299	26745310	Head-Neck-Ep	chr22:50954593-50954994	U	0.038	0.005	0	0	0	0.019	0.029	0.098	0.003	0.018	0.044	0.008	0.6	0.081	0	0	0	0.927	0	0.02	0	0	0	0.15	0.012	0.281	0	0.005	0	0	0	0	0	0.097	0.025	0	0.157	0	0.014	0.004	0.01	0.004
chrX	35518524	35518565	27081154	27081160	Prostate-Ep	chrX:35518524-35518565	U	0.032	0	0.01	0.007	0	0.225	0.071	0.019	0.004	0.048	0.304	0.015	0.167	0.098	0.024	0	0	0.021	0	0.033	0.089	0.012	0	0	0	0	0.025	0.021	0.031	0.027	0.038	0	0	0.831	0.157	0.01	0.167	0.01	0.022	0.014	0.029	0.013
chrX	37870948	37871246	27095878	27095883	Smooth-Musc	chrX:37870948-37871246	U	0	0.125	0	0.038	0	0	0	0	0.167	0.4	1	0.233	0	0.556	0	0	0	0.12	0	0.333	0.071	0	0	0	0	0	0.091	0.125	0.364	0	0	0	NA	0.125	0	0	0.667	0	0.075	0.013	0.044	0.04
chrX	84117156	84117270	27456106	27456116	Epid-Kerat	chrX:84117156-84117270	U	0	0	0	0	0	0	0	0	0	0	0	0.004	0.952	0.153	0	0	0	0	0	0.039	0	0	0.023	0	0	0	0	0.01	0	0	0	0	0	0.012	0	0	0.008	0	0.034	0.072	0.049	0.038
chrX	134033886	134034248	27804563	27804569	Dermal-Fibro	chrX:134033886-134034248	U	0.111	0	0.026	0.007	0	0.417	0.022	0	0.043	0.118	0.875	0.091	0	0.171	0.476	0	0.086	0.075	0	0.229	0.048	0.028	0	0	0.211	0	0.152	0.026	0.19	0.053	0	0.08	0.125	0	0.188	0	0.339	0.07	0.045	0.031	0.06	0.028
chrY	5675251	5675532	28068622	28068629	Head-Neck-Ep	chrY:5675251-5675532	U	NA	0.064	0	0	0	NA	NA	NA	0	0	0	0	0.1	0.083	NA	NA	0	0.846	0	0.133	0	0.032	0.017	0.034	0	0	NA	0	NA	NA	0	0.44	0	0.039	0	0.033	0.118	NA	NA	NA	NA	NA
chrY	7194391	7195223	28079266	28079275	Blood-T	chrY:7194391-7195223	U	NA	0	0	0.067	0.333	NA	NA	NA	0	0.167	0	0	0	0	NA	NA	0	0	0	0	0	0	0	0	0	0	NA	0	NA	NA	NA	0	NA	0	0	0	0	NA	NA	NA	NA	NA
chrY	7287132	7287208	28080111	28080116	Dermal-Fibro	chrY:7287132-7287208	U	NA	0.064	0	0	0	NA	NA	NA	0	0.115	1	0.101	0	0.222	NA	NA	0	0.01	0	0.222	0.193	0.016	0	0	0.025	0	NA	0	NA	NA	NA	0	0	0	0.632	0	0.256	NA	NA	NA	NA	NA
chrY	13129366	13130080	28100432	28100437	Smooth-Musc	chrY:13129366-13130080	U	NA	NA	NA	NA	NA	NA	NA	NA	NA	NA	NA	NA	NA	NA	NA	NA	NA	0	NA	NA	NA	NA	NA	NA	NA	NA	NA	NA	NA	NA	NA	NA	NA	NA	NA	NA	NA	NA	NA	NA	NA	NA
chrY	16487057	16487297	28129136	28129144	Kidney-Ep	chrY:16487057-16487297	U	NA	0	0	0.006	0	NA	NA	NA	0.015	0	0	0.008	0.045	0.207	NA	NA	0	0	0	0.125	0.795	0.01	0	0	0.026	0.069	NA	0.033	NA	0	NA	0.233	0	0	0	0	0.04	NA	NA	NA	NA	NA
chrY	28486018	28486203	28208023	28208034	Bladder-Ep	chrY:28486018-28486203	U	NA	0.839	0	0.007	0	NA	NA	NA	0	0	0	0	0	0.2	NA	NA	0.083	0.006	0	0.094	0.011	0.016	0.01	0.08	0.004	0.01	NA	0.014	NA	NA	NA	0	0	0.115	0	0	0.018	NA	NA	NA	NA	NA
[truncated: 2 more columns]
