# Supplementary material for: Polyclonal selection of immune checkpoint mutations in thyroid autoimmunity
Source: Nature. 2026 Apr 14;654(8117):131–41. doi: 10.1038/s41586-026-10493-9 (PMC13233322; doi:10.1038/s41586-026-10493-9)
Supplement: Supplementary file 6 — Cell type estimates by targeted methylation sequencing. [file 41586_2026_10493_MOESM6_ESM.tsv]

sampleID_emseq	sampleID	paper_id	Adipocytes	Blood_B	Blood_Granulocyte	Blood_MonocyteMacrophage	Blood_NK	Blood_T	Endothelial	Fibroblast	SmoothMuscle	ThyroidEpithelium	Other
PD43850x_tms0001	PD43850x_tds0002	N1	0.0126196	0	0	0.0021825	0	0.016237	0.2031245	0.0695648	0.0164537	0.6546625	0.0251554
PD43851z_tms0001	PD43851z_tds0002	N2	0	0	0	0.0012971	0	0.0057478	0.1547163	0.0219368	0	0.8010766	0.0152254
PD56386n_tms0001	PD56386n_tds0002	N3	0.0057033	0	0	0.0567474	0	0.0375028	0.3025579	0.0091647	0	0.5659921	0.0223318
PD63118b_tms0001	PD63118b_tds0001	H1	0.0656833	0.2762204	0	0.023746	0	0.2770681	0.0001919	0.1644534	0.0253796	0.0166646	0.1505927
PD63121b_tms0001	PD63121b_tds0001	H2a	0.0135731	0.1274557	0	0.0315885	0	0.4833534	0.0708671	0.0914675	0	0.0854302	0.0962645
PD63121c_tms0001	PD63121c_tds0001	H2b	0	0.1660018	0	0	0	0.5130254	0.0699483	0.0592167	0.0147426	0.0401659	0.1368993
PD63121d_tms0001	PD63121d_tds0001	H2c	0.0552556	0.1241473	0	0.0208542	0	0.5483364	0.0531367	0.0631692	0	0.0726346	0.062466
PD63121e_tms0001	PD63121e_tds0001	H2d	0	0.1789807	0	0.0128343	0	0.5326753	0.0832776	0.0143803	0	0.0531601	0.1246917
PD63126a_tms0001	PD63126a_tds0001	H3b	0.0232019	0	0	0	0	0	0.0907369	0.0381265	0.0209959	0.7167656	0.1101732
PD63126b_tms0001	PD63126b_tds0001	H3a	0.0034875	0.4169103	0	0	0	0.4024995	0.0625378	0.0138228	0	0.0427872	0.0579549
PD63126c_tms0001	PD63126c_tds0001	H3c	0.0133976	0	0	0	0	0	0.1182623	0.0626507	0.0110484	0.6469175	0.1477235
PD66707d_tms0001	PD66707d_tds0002	G1	0.0023969	0.0892218	0	0.1445025	0.0094139	0.2367365	0.1046371	0.0436468	0.0537091	0.3034184	0.012317
PD66708d_tms0001	PD66708d_tds0002	G2	0.023132	0	0.0017125	0.0367087	0	0.0509718	0.1823267	0.0376613	0.0286055	0.631438	0.0074435
PD66709a_tms0001	PD66709a_tds0003	G3	0.0102628	0.1495729	0.0061066	0.058685	0	0.1477	0.089003	0.0489005	0.0440885	0.4449296	0.0007511
PD66709a_tms0002	PD66709a_tds0005	G3	0	0.5102026	0	0.0376686	0	0.2894664	0.0446636	0.0069808	0.0251365	0.0768007	0.0090808
PD66710a_tms0001	PD66710a_tds0002	G4	0.0204769	0	0.0016263	0.0149174	0	0.0246379	0.109808	0.0337387	0.0210074	0.7693111	0.0044763
PD66711a_tms0001	PD66711a_tds0003	G5	0.0029996	0.1474818	0.001159	0.0529929	0	0.1370116	0.1091396	0.0285924	0.0076563	0.5052385	0.0077283
PD66711a_tms0002	PD66711a_tds0005	G5	0	0.5895346	0	0.0322423	0	0.2882457	0.0196294	0.0125949	0.010533	0.0204593	0.0267608
PD66714b_tms0001	PD66714b_tds0003	H4	0.0206878	0.0533268	0.0044351	0.0448868	0	0.126067	0.1677835	0.0315576	0.0184439	0.5232862	0.0095253
PD66714b_tms0002	PD66714b_tds0005	H4	6.01E-05	0.4777512	0	0.0120041	0	0.3684823	0.0118131	0.0994122	0	0.0099641	0.0205129
PD66715b_tms0001	PD66715b_tds0003	H5	0.0191066	0.0402909	0.0047996	0.0464185	0	0.1017972	0.1224095	0.043247	0.0426597	0.567921	0.01135
PD66715b_tms0002	PD66715b_tds0005	H5	0.0191659	0.2565701	0	0.0315703	0	0.5413963	0.0389396	0.0189462	0.0173303	0.0527135	0.0233678
PD66716b_tms0001	PD66716b_tds0003	H6	0	0.0210347	0.0079856	0.0523876	0.0013823	0.064408	0.1411836	0.0875568	0.0126601	0.6030336	0.0083677
PD66717b_tms0001	PD66717b_tds0003	H7	0.031289	0.0638736	0.0090871	0.094376	0.0008147	0.1477565	0.1382406	0.1578854	0.0626314	0.27406	0.0199857
PD66717b_tms0002	PD66717b_tds0005	H7	0	0.2555029	0	0.0465968	0.011361	0.2510616	0.0155045	0.252827	0.0150641	0.1412054	0.0108767
PD66718b_tms0001	PD66718b_tds0005	H8	0.0037769	0.1594503	0.0040823	0.1095935	0.0062082	0.215429	0.0797494	0.1759942	0.066866	0.0808915	0.0979587
PD66884b_tms0001	PD66884b_tds0003	H9	0	0.0449196	0.0033899	0.0767258	0.0022553	0.1016495	0.0853901	0.1436305	0.0441252	0.4864936	0.0114205
PD66884b_tms0002	PD66884b_tds0005	H9	0	0.19998	0.0008658	0.0380074	0	0.5370297	0.0111967	0.1363021	0.0219058	0.0364683	0.0182442
