# Supplementary material for: Polyclonal selection of immune checkpoint mutations in thyroid autoimmunity
Source: Nature. 2026 Apr 14;654(8117):131–41. doi: 10.1038/s41586-026-10493-9 (PMC13233322; doi:10.1038/s41586-026-10493-9)
Supplement: Supplementary file 8 — Per sample duplex coverage. [file 41586_2026_10493_MOESM8_ESM.tsv]

gene	PD63121e_tds0001_exome	PD63121c_tds0001_exome	PD63126b_tds0001_exome	PD63121b_tds0003_exome	PD63126b_tds0004_exome	PD63121d_tds0003_exome	PD63118b_tds0005_exome	PD66715b_tds0005_exome	PD66711a_tds0006_exome	PD66717b_tds0005_exome	PD66714b_tds0005_exome	PD66884b_tds0005_exome	PD66709a_tds0005_exome	PD63121c_tds0001_exome_2	PD63118b_tds0001_exome_2	PD63121e_tds0001_exome_2	PD63126b_tds0001_exome_2	PD63118b_tds0001_targeted	PD63121b_tds0001_targeted	PD63121b_tds0002_targeted	PD63121c_tds0001_targeted	PD63121c_tds0002_targeted	PD63121d_tds0001_targeted	PD63121d_tds0002_targeted	PD63121e_tds0001_targeted	PD63121e_tds0002_targeted	PD63126a_tds0001_targeted	PD63126b_tds0001_targeted	PD63126b_tds0002_targeted	PD63126b_tds0003_targeted	PD63126c_tds0001_targeted	PD63118b_tds0002_targeted	PD63118b_tds0003_targeted	PD63118b_tds0004_targeted	PD63121b_tds0004_targeted	PD63121c_tds0003_targeted	PD63121d_tds0004_targeted	PD63121e_tds0003_targeted	PD63126b_tds0005_targeted	PD63126b_tds0006_targeted	PD63126b_tds0007_targeted	PD66707d_tds0001_targeted	PD66707d_tds0002_targeted	PD66708d_tds0001_targeted	PD66708d_tds0002_targeted	PD66708d_tds0003_targeted	PD66709a_tds0001_targeted	PD66709a_tds0002_targeted	PD66709a_tds0003_targeted
A1BG	131.58938172043	75.8387096774194	140.891801075269	164.786290322581	418.903897849462	171.021505376344	579.510080645161	225.726478494624	286.694892473118	242.440860215054	289.67876344086	270.944220430108	280.016801075269	252.409946236559	157.034274193548	294.737903225806	342.478494623656	0	0	0	0	0	0	0	0	0	0	0	0	0	0	0	0	0	0	0	0	0	0	0	0	0	0	0	0	0	0	0	0
A1CF	133.515406162465	135.26106442577	182.383753501401	160.043697478992	536.555182072829	192.527731092437	657.676190476191	294.745658263305	404.703641456583	342.534453781513	360.311484593838	354.047619047619	337.70700280112	328.779271708683	123.829691876751	288.795518207283	419.275630252101	0	0	0	0	0	0	0	0	0	0	0	0	0	0	0	0	0	0	0	0	0	0	0	0	0	0	0	0	0	0	0	0
A2M	145.223728813559	138.405875706215	201.857175141243	149.28813559322	553.271638418079	186.194576271186	657.659661016949	298.180790960452	404.965197740113	344.675254237288	363.247005649717	357.967231638418	349.34418079096	346.209943502825	141.209717514124	322.032994350282	468.777627118644	0	0	0	0	0	0	0	0	0	0	0	0	0	0	0	0	0	0	0	0	0	0	0	0	0	0	0	0	0	0	0	0
A2ML1	106.056815578465	114.772966781214	151.436197021764	170.887972508591	463.552806414662	200.052920962199	527.746849942726	218.411225658648	321.842840778923	257.641237113402	290.906071019473	261.6313860252	269.407101947308	286.893470790378	87.1993127147766	253.089117983963	366.975486827033	0	0	0	0	0	0	0	0	0	0	0	0	0	0	0	0	0	0	0	0	0	0	0	0	0	0	0	0	0	0	0	0
A3GALT2	105.27761485826	68.1036168132942	99.5043988269795	118.446725317693	274.683284457478	129.456500488759	347.649071358749	133.878787878788	203.957966764418	161.428152492669	202.281524926686	167.796676441838	178.625610948192	208.505376344086	110.64027370479	231.52981427175	253.121212121212	0	0	0	0	0	0	0	0	0	0	0	0	0	0	0	0	0	0	0	0	0	0	0	0	0	0	0	0	0	0	0	0
A4GALT	146.310734463277	84.4623352165725	155.243879472693	178.352165725047	445.861581920904	176.797551789077	634.322033898305	280.645009416196	344.578154425612	315.34934086629	334.039548022599	328.338041431262	333.032015065913	282.714689265537	160.358757062147	329.666666666667	385.630885122411	0	0	0	0	0	0	0	0	0	0	0	0	0	0	0	0	0	0	0	0	0	0	0	0	0	0	0	0	0	0	0	0
A4GNT	200.806451612903	156.475073313783	262.854349951124	226.264907135875	704.443792766373	267.142717497556	849.397849462366	401.171065493646	499.75366568915	465.185728250244	490.752688172043	466.685239491691	486.994134897361	428.55522971652	205.338220918866	471.828934506354	604.391984359726	0	0	0	0	0	0	0	0	0	0	0	0	0	0	0	0	0	0	0	0	0	0	0	0	0	0	0	0	0	0	0	0
AAAS	120.390006093845	130.176721511274	159.134673979281	225.544180377818	447.297989031079	236.316879951249	578.443631931749	214.268129189519	305.959171237051	252.929311395491	293.48141377209	274.661182205972	267.710542352224	332.521023765996	130.631322364412	288.501523461304	405.861060329068	0	0	0	0	0	0	0	0	0	0	0	0	0	0	0	0	0	0	0	0	0	0	0	0	0	0	0	0	0	0	0	0
AACS	69.3769192669638	84.3536404160476	93.3224368499257	165.866270430906	341.123823675087	186.565626547796	398.366518078257	164.173848439822	249.168400198118	194.149578999505	232.681525507677	188.205052005944	206.792471520555	204.111936602278	65.3338286280337	170.047052996533	238.058940069341	0	0	0	0	0	0	0	0	0	0	0	0	0	0	0	0	0	0	0	0	0	0	0	0	0	0	0	0	0	0	0	0
AADAC	186.364166666667	149.751666666667	238.348333333333	122.154166666667	672.251666666667	158.449166666667	828.7625	391.588333333333	519.848333333333	450.901666666667	452.644166666667	461.551666666667	440.289166666667	362.729166666667	175.254166666667	374.2875	513.893333333333	0	0	0	0	0	0	0	0	0	0	0	0	0	0	0	0	0	0	0	0	0	0	0	0	0	0	0	0	0	0	0	0
AADACL2	202.722222222222	168.402985074627	255.453565505804	105.056384742952	758.180762852405	148.248756218905	960.55223880597	476.092868988391	565.962686567164	542.504975124378	513.538142620232	544.330845771144	535.177446102819	413.216417910448	221.86815920398	414.334991708126	566.648424543947	0	0	0	0	0	0	0	0	0	0	0	0	0	0	0	0	0	0	0	0	0	0	0	0	0	0	0	0	0	0	0	0
AADACL3	180.173789173789	134.299145299145	225.234567901235	260.60873694207	727.365622032289	281.746438746439	940.373219373219	415.987654320988	506.008547008547	483.471984805318	503.228869895537	478.096866096866	496.902184235518	395.218423551757	185.489078822412	428.598290598291	544.745489078822	0	0	0	0	0	0	0	0	0	0	0	0	0	0	0	0	0	0	0	0	0	0	0	0	0	0	0	0	0	0	0	0
AADACL4	209.508169934641	142.823529411765	237.915849673203	239.59885620915	676.532679738562	260.372549019608	845.357026143791	375.746732026144	498.15931372549	472.944444444444	467.496732026144	442.377450980392	459.330065359477	420.438725490196	211.81454248366	473.571895424837	562.852941176471	0	0	0	0	0	0	0	0	0	0	0	0	0	0	0	0	0	0	0	0	0	0	0	0	0	0	0	0	0	0	0	0
AADAT	117.746511627907	110.080620155039	152.262015503876	76.053488372093	445.93023255814	103.788372093023	542.199224806202	288.459689922481	359.178294573643	332.413178294574	318.317829457364	316.994573643411	307.189147286822	255.84496124031	117.224031007752	237.145736434109	344.662790697674	0	0	0	0	0	0	0	0	0	0	0	0	0	0	0	0	0	0	0	0	0	0	0	0	0	0	0	0	0	0	0	0
AAED1	53.9265785609398	70.2525697503671	72.9559471365639	64.8810572687225	231.395007342144	82.5154185022026	264.381791483113	121.033773861968	162.26872246696	148.553597650514	149.628487518355	148.088105726872	136.284875183554	142.453744493392	44.7077826725404	111.142437591777	167.835535976505	0	0	0	0	0	0	0	0	0	0	0	0	0	0	0	0	0	0	0	0	0	0	0	0	0	0	0	0	0	0	0	0
AAGAB	111.345991561181	124.305907172996	153.232067510549	93.5685654008439	461.503164556962	129.566455696203	538.097046413502	261.783755274262	344.982067510549	305.016877637131	297.7805907173	307.643459915612	298.948312236287	287.501054852321	113.498945147679	239.851265822785	356.172995780591	0	0	0	0	0	0	0	0	0	0	0	0	0	0	0	0	0	0	0	0	0	0	0	0	0	0	0	0	0	0	0	0
AAK1	138.094941094941	130.706514206514	180.949410949411	173.745322245322	529.108108108108	200.153153153153	655.78516978517	279.450796950797	377.612612612613	317.046084546085	356.204781704782	341.23562023562	325.44455994456	330.022869022869	129.956687456687	303.457726957727	424.231808731809	0	0	0	0	0	0	0	0	0	0	0	0	0	0	0	0	0	0	0	0	0	0	0	0	0	0	0	0	0	0	0	0
AAMDC	51.8461538461538	70.3905325443787	85.4950690335306	107.301775147929	249.138067061144	128.617357001972	264.297830374753	113.856015779093	170.532544378698	134.126232741617	151.191321499014	124.927021696252	128.747534516765	169.940828402367	42.7376725838264	123.717948717949	205.155818540434	0	0	0	0	0	0	0	0	0	0	0	0	0	0	0	0	0	0	0	0	0	0	0	0	0	0	0	0	0	0	0	0
AAMP	103.853211009174	101.002293577982	136.499235474006	205.054281345566	422.37003058104	210.912844036697	561.079510703364	186.184250764526	288.240825688073	230.463302752294	286.116972477064	266.035168195719	253.480886850153	291.652905198777	131.749235474006	248.538226299694	371.515290519878	0	0	0	0	0	0	0	0	0	0	0	0	0	0	0	0	0	0	0	0	0	0	0	0	0	0	0	0	0	0	0	0
AANAT	118.582345191041	83.4216073781291	147.70092226614	187.054018445323	433.260869565217	181.026350461133	565.400527009223	214.229249011858	296.201581027668	238.997364953887	301.333333333333	267.002635046113	281.947299077734	267.638998682477	147.092226613966	272.225296442688	367.985507246377	0	0	0	0	0	0	0	0	0	0	0	0	0	0	0	0	0	0	0	0	0	0	0	0	0	0	0	0	0	0	0	0
AAR2	170.405179615706	117.142021720969	187.753550543024	229.746031746032	578.350041771094	238.99582289056	792.68253968254	314.976608187135	401.504594820384	350.595655806182	385.228905597327	361.25730994152	359.047619047619	350.390977443609	177.908939014202	376.224728487886	441.685881370092	0	0	0	0	0	0	0	0	0	0	0	0	0	0	0	0	0	0	0	0	0	0	0	0	0	0	0	0	0	0	0	0
AARD	86.3290598290598	86.4529914529915	118.5	125.070512820513	329.67094017094	122.307692307692	387.523504273504	181.732905982906	231.705128205128	218.92735042735	235.247863247863	236.055555555556	211.976495726496	224.732905982906	81.3888888888889	196.724358974359	283.467948717949	0	0	0	0	0	0	0	0	0	0	0	0	0	0	0	0	0	0	0	0	0	0	0	0	0	0	0	0	0	0	0	0
AARS	103.663226694186	103.888888888889	129.997248022016	185.837977296182	435.140350877193	206.402476780186	530.718954248366	215.542483660131	315.026831785346	255.352597179223	299.297557619539	259.178190574475	269.837633298934	267.321293429653	104.422084623323	242.257653938768	327.563811489508	0	0	0	0	0	0	0	0	0	0	0	0	0	0	0	0	0	0	0	0	0	0	0	0	0	0	0	0	0	0	0	0
AARS2	112.918526031102	108.386071670047	135.384043272481	216.076064908722	454.495267072346	225.521298174442	582.588235294118	215.376943881001	311.353279242732	244.162947937796	302.698444895199	264.975321162948	271.954699121028	303.344489519946	120.689317106153	269.587897227857	360.971940500338	0	0	0	0	0	0	0	0	0	0	0	0	0	0	0	0	0	0	0	0	0	0	0	0	0	0	0	0	0	0	0	0
AARSD1	105.056497175141	115.92413236481	147.402744148507	186.492332526231	430.899112187248	212.425343018563	509.896690879742	211.972558514931	312.377723970944	244.801452784504	284.890234059726	251.355125100888	274.102502017756	288.278450363196	91.9305891848265	253.26392251816	368.100887812752	0	0	0	0	0	0	0	0	0	0	0	0	0	0	0	0	0	0	0	0	0	0	0	0	0	0	0	0	0	0	0	0
AASDH	193.930542917804	149.860479223537	240.269032453746	104.673339399454	688.776463451623	146.063694267516	871.044282681225	437.780103124052	510.380345768881	494.465574764938	477.078252957234	492.394601152563	466.957233848954	384.351835001517	219.854413102821	407.515923566879	527.904458598726	0	0	0	0	0	0	0	0	0	0	0	0	0	0	0	0	0	0	0	0	0	0	0	0	0	0	0	0	0	0	0	0
AASDHPPT	122.834408602151	118.029032258065	168.968817204301	90.5967741935484	447.431182795699	104.25376344086	574.241935483871	277.044086021505	339.79247311828	314.349462365591	321.267741935484	339.177419354839	296.552688172043	271.183870967742	140.28064516129	248.351612903226	371.968817204301	0	0	0	0	0	0	0	0	0	0	0	0	0	0	0	0	0	0	0	0	0	0	0	0	0	0	0	0	0	0	0	0
AASS	136.820208558073	139.577490111471	179.071556993887	118.25278676735	511.038115785689	148.438691118303	615.270046745775	308.006832074793	393.892484717727	346.679611650485	354.619201725998	364.845379359942	331.163969795038	316.874505573535	138.852211434736	282.974469615246	399.27795756922	0	0	0	0	0	0	0	0	0	0	0	0	0	0	0	0	0	0	0	0	0	0	0	0	0	0	0	0	0	0	0	0
AATF	238.181224004753	158.739156268568	313.501485442662	199.550802139037	813.524064171123	236.159833630422	1036.23172905526	502.419489007724	597.459893048128	556.104575163399	582.619132501485	568.27926322044	594.938799762329	482.297088532383	296.48009506833	526.575757575758	708.028520499109	0	0	0	0	0	0	0	0	0	0	0	0	0	0	0	0	0	0	0	0	0	0	0	0	0	0	0	0	0	0	0	0
AATK	104.336727272727	60.0911515151515	104.493090909091	121.732363636364	306.360484848485	118.928484848485	401.686060606061	153.815757575758	209.845575757576	184.731151515152	213.475151515152	180.567757575758	197.794181818182	207.798303030303	117.856727272727	238.532363636364	266.805818181818	0	0	0	0	0	0	0	0	0	0	0	0	0	0	0	0	0	0	0	0	0	0	0	0	0	0	0	0	0	0	0	0
ABAT	88.0568475452196	104.791989664083	118.963824289406	199.558139534884	418.047803617571	218.65503875969	484.799095607235	210.766795865633	313.864341085271	250.248062015504	298.459302325581	243.465762273902	258.007751937984	263.242894056848	81.2829457364341	211.085917312662	302.96834625323	0	0	0	0	0	0	0	0	0	0	0	0	0	0	0	0	0	0	0	0	0	0	0	0	0	0	0	0	0	0	0	0
ABCA1	134.391099322134	133.813586796345	185.226053639847	200.120689655172	565.883878573534	233.981579722959	690.448570586502	290.744916003537	406.011494252874	340.432360742706	385.856469201297	346.398614795167	356.516946654878	350.282346006484	136.855290303566	322.064249926319	454.588712054229	0	0	0	0	0	0	0	0	0	0	0	0	0	0	0	0	0	0	0	0	0	0	0	0	0	0	0	0	0	0	0	0
ABCA10	91.5492227979275	114.675949913644	125.77914507772	68.8337651122625	353.078799654577	91.1910621761658	430.117443868739	234.528929188256	293.337003454231	266.580526770294	242.784974093264	278.455094991364	234.833981001727	225.010146804836	90.0466321243523	180.785837651123	274.116580310881	0	0	0	0	0	0	0	0	0	0	0	0	0	0	0	0	0	0	0	0	0	0	0	0	0	0	0	0	0	0	0	0
ABCA12	154.616846430406	144.838597842835	211.033384694402	121.301489470981	614.664869029276	157.31946584489	741.209296353364	362.862994350282	457.481510015408	413.386363636364	417.523497688752	419.579609655881	401.330765279918	349.129815100154	156.807267591166	328.443374422188	472.827426810478	0	0	0	0	0	0	0	0	0	0	0	0	0	0	0	0	0	0	0	0	0	0	0	0	0	0	0	0	0	0	0	0
ABCA13	171.489424787507	155.570863807077	222.083811029848	136.89253475654	641.120774856691	174.211965474073	792.913289846478	401.449891282862	490.580088291494	467.674771035119	443.267839493971	465.192066943401	414.225604533175	368.387494234697	173.184357909995	354.735652632272	491.151479211965	0	0	0	0	0	0	0	0	0	0	0	0	0	0	0	0	0	0	0	0	0	0	0	0	0	0	0	0	0	0	0	0
ABCA2	108.047462727397	66.8427027766379	113.068390097114	144.69976747367	365.734236082615	143.096566817125	496.725482150185	178.180413076187	247.390781014909	208.339625222268	248.474353713582	224.145807687047	233.289837231569	232.437012720558	144.88742990015	252.128983723157	295.16208453016	0	0	0	0	0	0	0	0	0	0	0	0	0	0	0	0	0	0	0	0	0	0	0	0	0	0	0	0	0	0	0	0
ABCA3	90.2805474095797	81.9276637341153	103.267839687195	178.103812316716	392.274291300098	176.242228739003	489.476637341153	190.092668621701	280.768328445748	222.281915933529	267.009775171065	228.899315738025	246.349560117302	236.059433040078	96.9206256109482	215.97908113392	275.031671554252	0	0	0	0	0	0	0	0	0	0	0	0	0	0	0	0	0	0	0	0	0	0	0	0	0	0	0	0	0	0	0	0
ABCA4	123.409997068308	120.998534154207	166.423043095866	203.62401055409	513.03987100557	231.505423629434	626.016564057461	267.242011140428	371.657431838171	315.444004690707	354.446789797713	314.63441805922	324.676781002639	324.152154793316	120.540457343887	294.73732043389	415.909997068308	0	0	0	0	0	0	0	0	0	0	0	0	0	0	0	0	0	0	0	0	0	0	0	0	0	0	0	0	0	0	0	0
ABCA5	70.2254663422547	105.831711273317	97.6003649635037	47.514801297648	300.824412003244	63.4197080291971	370.592457420925	226.888077858881	271.894566098946	260.262165450122	226.805150040551	265.373682076237	208.982765612328	181.721208434712	78.5851581508516	127.803933495539	202.539740470397	0	0	0	0	0	0	0	0	0	0	0	0	0	0	0	0	0	0	0	0	0	0	0	0	0	0	0	0	0	0	0	0
ABCA6	99.4818706221673	118.768850432633	139.017923362176	81.7247630819942	403.481458590853	107.522043675319	483.747218788628	255.816440049444	327.245982694685	296.380304903173	282.524721878863	301.103213844252	260.278327152864	239.36876802637	97.4134734239802	196.892459826947	305.114132674083	0	0	0	0	0	0	0	0	0	0	0	0	0	0	0	0	0	0	0	0	0	0	0	0	0	0	0	0	0	0	0	0
ABCA7	104.548051544791	79.893184288154	121.381307250427	159.468250271697	362.0063654712	160.91973296072	492.525384257103	165.086011488899	242.409408476945	190.532370749884	238.928737773638	229.225275578326	224.822232572582	248.964136003726	134.073746312684	247.583915541065	315.054028877503	0	0	0	0	0	0	0	0	0	0	0	0	0	0	0	0	0	0	0	0	0	0	0	0	0	0	0	0	0	0	0	0
ABCA8	127.829223181258	134.520550760378	170.151870119194	117.794492396219	512.321002877106	147.444307439375	602.194204685573	310.369502671599	414.53041512536	356.893341553637	369.052815454172	363.529593094945	345.60378133991	302.370735717222	123.688861487875	271.725030826141	388.740443896424	0	0	0	0	0	0	0	0	0	0	0	0	0	0	0	0	0	0	0	0	0	0	0	0	0	0	0	0	0	0	0	0
ABCA9	127.972923076923	127.643692307692	167.244307692308	109.60841025641	517.449641025641	141.439794871795	582.579692307692	309.503794871795	401.00082051282	356.637948717949	365.201230769231	353.268512820513	333.87958974359	294.400820512821	120.509948717949	272.131076923077	385.894769230769	0	0	0	0	0	0	0	0	0	0	0	0	0	0	0	0	0	0	0	0	0	0	0	0	0	0	0	0	0	0	0	0
ABCB1	165.650273224044	151.705958886287	219.457194899818	154.180588082227	633.106947697112	196.440281030445	795.251626333594	362.737444704658	474.323445225085	424.547228727557	431.144678636482	426.171740827479	424.55997918293	382.023419203747	175.977101223003	362.207390059849	498.055945875618	0	0	0	0	0	0	0	0	0	0	0	0	0	0	0	0	0	0	0	0	0	0	0	0	0	0	0	0	0	0	0	0
ABCB10	103.71898962562	101.49300857014	142.665313486694	138.145241317095	405.494812810104	161.744700045106	496.825439783491	221.868290482634	298.933243121335	259.379341452413	279.753270184935	266.8849797023	260.872801082544	259.329273793415	102.650428506991	231.640054127199	330.945872801083	0	0	0	0	0	0	0	0	0	0	0	0	0	0	0	0	0	0	0	0	0	0	0	0	0	0	0	0	0	0	0	0
ABCB11	192.177508825013	154.469742813918	260.719112455875	177.312405446293	726.712052445789	220.415532022189	914.175743822491	422.447049924357	520.557488653555	479.437972768533	486.918305597579	495.933938477055	491.304841149773	428.097831568331	226.101613716591	431.40872415532	596.612960161372	0	0	0	0	0	0	0	0	0	0	0	0	0	0	0	0	0	0	0	0	0	0	0	0	0	0	0	0	0	0	0	0
ABCB4	157.225848225848	144.024087024087	204.874643874644	143.526806526807	585.549857549858	178.794353794354	734.844340844341	349.64257964258	442.655788655789	392.331002331002	409.037037037037	410.664594664595	387.241388241388	358.034188034188	166.348096348096	333.929292929293	467.632996632997	0	0	0	0	0	0	0	0	0	0	0	0	0	0	0	0	0	0	0	0	0	0	0	0	0	0	0	0	0	0	0	0
ABCB5	165.126656067833	146.53471118177	219.303656597774	136.68097509274	650.878113407525	168.270005299417	769.68839427663	377.564122946476	481.594064652888	434.885002649709	437.691308956015	430.398781134075	425.083200847907	364.870164281929	165.1942236354	359.829093799682	498.275569687334	0	0	0	0	0	0	0	0	0	0	0	0	0	0	0	0	0	0	0	0	0	0	0	0	0	0	0	0	0	0	0	0
ABCB6	127.110320284698	116.051799130091	172.837880585212	215.775405298537	460.192961644919	231.500197706603	620.368525108739	218.730328192962	313.247133254251	261.247924080664	316.415579280348	289.719256623171	285.511269276394	327.875444839858	156.613681296955	306.45986555951	433.603400553578	0	0	0	0	0	0	0	0	0	0	0	0	0	0	0	0	0	0	0	0	0	0	0	0	0	0	0	0	0	0	0	0
ABCB7	242.160035366932	177.458443854996	291.11317418214	132.455791335102	825.011494252874	177.805481874447	554.730769230769	289.223695844385	653.783819628647	319.640141467728	612.651635720601	594.314765694076	599.907603890363	480.155172413793	159.568081343943	502.08267020336	657.927497789567	0	0	0	0	0	0	0	0	0	0	0	0	0	0	0	0	0	0	0	0	0	0	0	0	0	0	0	0	0	0	0	0
ABCB8	109.288949275362	87.2087862318841	133.60009057971	180.570652173913	407.898550724638	191.852807971014	516.651268115942	183.286231884058	285.155797101449	231.149456521739	273.923460144928	244.901721014493	247.102355072464	267.374094202899	135.916666666667	262.54393115942	346.370923913043	0	0	0	0	0	0	0	0	0	0	0	0	0	0	0	0	0	0	0	0	0	0	0	0	0	0	0	0	0	0	0	0
ABCB9	114.312121212121	97.9186147186147	133.785281385281	184.435930735931	432.002597402597	187.649783549784	558.188311688312	212.268398268398	290.78354978355	237.705627705628	288.766666666667	252.502164502165	266.301298701299	278.037229437229	135.467965367965	265.860606060606	346.951515151515	0	0	0	0	0	0	0	0	0	0	0	0	0	0	0	0	0	0	0	0	0	0	0	0	0	0	0	0	0	0	0	0
ABCC1	170.463467358409	124.7485948984	203.031560743623	243.667747514051	645.985732814527	256.866407263294	815.898616515348	369.553826199741	462.150453955901	418.184176394293	466.635538261997	424.141374837873	462.110462602681	389.877864245569	199.874405533939	406.754647643753	501.145265888457	0	0	0	0	0	0	0	0	0	0	0	0	0	0	0	0	0	0	0	0	0	0	0	0	0	0	0	0	0	0	0	0
ABCC10	137.187765126144	110.32819825854	156.687206965841	217.769144898415	487.751283768698	221.440500111632	659.114757758428	242.975664210761	332.325965617325	276.403661531592	328.101361911141	304.742129939719	307.371958026345	317.933244027685	161.648582272829	313.698370171913	395.391605269033	0	0	0	0	0	0	0	0	0	0	0	0	0	0	0	0	0	0	0	0	0	0	0	0	0	0	0	0	0	0	0	0
ABCC11	123.809110629067	116.469510725476	159.972764521571	207.539407086045	510.09978308026	235.661364184141	618.458182694625	268.400096408773	367.143649072066	313.297421065317	349.657748855146	313.126536514823	322.035671246083	316.71197879007	117.686430465172	288.406362979031	393.269703543022	0	0	0	0	0	0	0	0	0	0	0	0	0	0	0	0	0	0	0	0	0	0	0	0	0	0	0	0	0	0	0	0
ABCC12	137.5125	129.438970588235	184.823529411765	215.198774509804	572.843382352941	241.324264705882	684.066421568627	295.201225490196	415.642156862745	351.528676470588	392.477205882353	349.328676470588	368.077450980392	347.07181372549	134.812254901961	326.113725490196	454.450245098039	0	0	0	0	0	0	0	0	0	0	0	0	0	0	0	0	0	0	0	0	0	0	0	0	0	0	0	0	0	0	0	0
ABCC2	139.221647261751	128.308753773178	190.760457093575	175.164294954722	566.870202673566	213.046571798189	649.081931867184	288.396291504959	407.424752048297	341.725959465287	370.808106942648	341.285467874084	341.861147046141	334.954506252695	119.838507977577	319.469598965071	446.956015523933	0	0	0	0	0	0	0	0	0	0	0	0	0	0	0	0	0	0	0	0	0	0	0	0	0	0	0	0	0	0	0	0
ABCC3	96.5519197207679	91.4600785340314	113.783595113438	197.661212914485	422.845767888307	207.294720767888	525.738001745201	201.735602094241	298.794938917976	237.904668411867	285.179537521815	237.729057591623	256.309991273997	251.212041884817	103.298429319372	227.544720767888	297.85187609075	0	0	0	0	0	0	0	0	0	0	0	0	0	0	0	0	0	0	0	0	0	0	0	0	0	0	0	0	0	0	0	0
ABCC4	129.874811463047	130.387631975867	178.105077928607	154.014831573655	535.491955756662	186.86802413273	609.090497737557	286.400452488688	393.683760683761	335.987430869784	355.965811965812	334.769984917044	321.870035193565	322.951985922574	119.015837104072	285.036199095023	416.175213675214	0	0	0	0	0	0	0	0	0	0	0	0	0	0	0	0	0	0	0	0	0	0	0	0	0	0	0	0	0	0	0	0
ABCC5	115.861845155308	116.103616133519	153.885489105239	199.447612424664	472.58043579045	222.075104311544	554.129809921187	233.931386184516	331.928604543347	281.80528511822	306.810616597126	277.48331015299	289.051692165044	305.010894761242	108.454334724154	275.465693092258	377.579508576727	0	0	0	0	0	0	0	0	0	0	0	0	0	0	0	0	0	0	0	0	0	0	0	0	0	0	0	0	0	0	0	0
ABCC6	133.18594858156	83.2488918439716	155.260859929078	182.32225177305	513.50664893617	197.603280141844	628.512189716312	289.725177304965	362.579343971631	322.587544326241	360.227836879433	321.169769503546	356.288785460993	281.07225177305	150.832668439716	314.222296099291	381.71719858156	0	0	0	0	0	0	0	0	0	0	0	0	0	0	0	0	0	0	0	0	0	0	0	0	0	0	0	0	0	0	0	0
ABCC8	105.805432722678	100.871341335018	135.039797852179	211.919562013055	466.448304906296	224.554853653401	590.01010739103	226.217940619078	331.510002105706	265.38934512529	319.218572331017	271.846915140029	287.863339650453	282.503684986313	115.674668351232	258.187618445989	353.651084438829	0	0	0	0	0	0	0	0	0	0	0	0	0	0	0	0	0	0	0	0	0	0	0	0	0	0	0	0	0	0	0	0
ABCC9	138.059139784946	141.668387096774	191.788172043011	103.552043010753	549.34064516129	138.290322580645	640.307096774193	328.615053763441	427.315913978495	379.136989247312	374.048817204301	392.926021505376	358.471612903226	316.517204301075	138.695913978495	286.465806451613	432.261935483871	0	0	0	0	0	0	0	0	0	0	0	0	0	0	0	0	0	0	0	0	0	0	0	0	0	0	0	0	0	0	0	0
ABCD1	154.987935656836	83.576854334227	159.466041108132	176.177837354781	469.522341376229	173.833333333333	348.485701519214	131.024128686327	334.009383378016	144.619302949062	348.969615728329	297.035746201966	340.53127792672	295.350312779267	117.730563002681	354.451295799821	393.743074173369	0	0	0	0	0	0	0	0	0	0	0	0	0	0	0	0	0	0	0	0	0	0	0	0	0	0	0	0	0	0	0	0
ABCD2	247.259109311741	173.797570850202	303.346378767431	155.61673414305	768.835357624831	192.528565002249	1083.94556905083	458.055780476833	559.779127305443	534.168690958165	520.778677462888	584.463787674314	539.931174089069	476.19118308592	314.785425101215	504.764282501125	673.053531264058	0	0	0	0	0	0	0	0	0	0	0	0	0	0	0	0	0	0	0	0	0	0	0	0	0	0	0	0	0	0	0	0
ABCD3	92.8006822612086	108.74171539961	118.750487329435	59.2768031189084	349.353313840156	82.7534113060429	431.822124756335	252.652046783626	300.20126705653	294.974658869396	262.57992202729	288.353313840156	240.954678362573	217.561890838207	97.3971734892788	180.600389863548	264.020955165692	0	0	0	0	0	0	0	0	0	0	0	0	0	0	0	0	0	0	0	0	0	0	0	0	0	0	0	0	0	0	0	0
ABCD4	77.4030752333883	90.3783635365184	93.4190005491488	189.541460735859	342.697419000549	201.86875343218	430.639758374519	164.716639209226	246.96705107084	197.411861614498	233.881383855025	202.930807248764	204.784184514003	226.799560680945	73.1142229544207	182.767710049423	249.40142778693	0	0	0	0	0	0	0	0	0	0	0	0	0	0	0	0	0	0	0	0	0	0	0	0	0	0	0	0	0	0	0	0
ABCE1	86.9894444444444	114.293888888889	109.327777777778	60.1816666666667	322.166666666667	79.1466666666667	400.218333333333	209.383888888889	259.390555555556	254.048333333333	227.655	265.871666666667	207.538333333333	205.018888888889	92.0872222222222	162.946111111111	237.119444444444	0	0	0	0	0	0	0	0	0	0	0	0	0	0	0	0	0	0	0	0	0	0	0	0	0	0	0	0	0	0	0	0
ABCF1	242.833727344366	146.592592592593	289.724980299448	258.720252167061	774.942868400315	288.032702915682	1047.01970055162	464.773443656422	550.741134751773	514.75768321513	564.747832939322	549.955082742317	576.628447596533	493.338849487786	334.807722616233	565.022064617809	679.606776989756	0	0	0	0	0	0	0	0	0	0	0	0	0	0	0	0	0	0	0	0	0	0	0	0	0	0	0	0	0	0	0	0
ABCF2	119.004724409449	121.592650918635	161.018372703412	216.619947506562	497.299737532808	243.637270341207	624.021522309711	240.014173228346	361.30498687664	292.585826771654	340.461417322835	304.623622047244	302.822047244095	328.296587926509	130.120734908136	290.005774278215	411.017322834646	0	0	0	0	0	0	0	0	0	0	0	0	0	0	0	0	0	0	0	0	0	0	0	0	0	0	0	0	0	0	0	0
ABCF3	155.149765258216	119.517840375587	193.724882629108	242.659624413146	566.23661971831	256.356338028169	757.407511737089	288.581690140845	370.48544600939	323.582629107981	364.624882629108	367.266197183099	348.546478873239	360.613145539906	183.791079812207	363.733333333333	482.517840375587	0	0	0	0	0	0	0	0	0	0	0	0	0	0	0	0	0	0	0	0	0	0	0	0	0	0	0	0	0	0	0	0
ABCG1	93.679595959596	93.670303030303	116.52404040404	194.302626262626	405.416565656566	200.909090909091	505.793131313131	205.13696969697	289.400404040404	231.386666666667	284.342626262626	233.736161616162	243.678787878788	248.94101010101	89.5478787878788	221.238787878788	300.611313131313	0	0	0	0	0	0	0	0	0	0	0	0	0	0	0	0	0	0	0	0	0	0	0	0	0	0	0	0	0	0	0	0
ABCG2	139.798780487805	126.961382113821	188.869410569106	117.305386178862	540.001016260163	159.645325203252	638.697154471545	292.176829268293	400.6875	339.185975609756	361.204268292683	328.059959349593	342.530995934959	309.944613821138	121.94512195122	301.558943089431	416.653963414634	0	0	0	0	0	0	0	0	0	0	0	0	0	0	0	0	0	0	0	0	0	0	0	0	0	0	0	0	0	0	0	0
ABCG4	106.941267387944	104.214322514168	131.579082946935	205.409582689335	428.277691911386	215.654301906234	561.473982483256	213.887686759402	307.552292632664	238.274085522926	292.944358578053	260.053065430191	269.713549716641	281.682637815559	124.115919629057	257.644513137558	337.595569294178	0	0	0	0	0	0	0	0	0	0	0	0	0	0	0	0	0	0	0	0	0	0	0	0	0	0	0	0	0	0	0	0
ABCG5	119.045501022495	106.463701431493	161.36963190184	163.507157464213	486.987218813906	186.203476482618	592.364519427403	259.9836400818	344.873721881391	317.699897750511	330.970347648262	307.579243353783	311.578732106339	280.135991820041	120.751022494888	268.932515337423	379.06390593047	0	0	0	0	0	0	0	0	0	0	0	0	0	0	0	0	0	0	0	0	0	0	0	0	0	0	0	0	0	0	0	0
ABCG8	102.509891196835	98.7284866468843	136.305143422354	201.842729970326	426.882789317507	212.081602373887	537.928288822948	215.582096933729	305.436696340257	257.404549950544	295.570227497527	253.782393669634	268.781899109792	276.563798219585	111.760633036597	245.066271018793	341.117705242334	0	0	0	0	0	0	0	0	0	0	0	0	0	0	0	0	0	0	0	0	0	0	0	0	0	0	0	0	0	0	0	0
ABHD1	179.463875205255	142.806239737274	227.049261083744	251.590311986864	625.13711001642	267.34236453202	851.784893267652	316.990147783251	410.815270935961	359.122331691297	422.766009852217	389.67816091954	396.149425287356	421.059934318555	225.968801313629	433.899014778325	569.3973727422	0	0	0	0	0	0	0	0	0	0	0	0	0	0	0	0	0	0	0	0	0	0	0	0	0	0	0	0	0	0	0	0
ABHD10	195.14766558089	145.908794788274	238.545059717698	123.330076004343	610.930510314875	158.232356134636	800.779587404995	336.914223669924	428.896851248643	385.087947882736	386.951140065147	412.342019543974	424.496199782845	387.560260586319	229.069489685125	410.387622149837	537.592833876221	0	0	0	0	0	0	0	0	0	0	0	0	0	0	0	0	0	0	0	0	0	0	0	0	0	0	0	0	0	0	0	0
ABHD11	107.950421940928	91.7120253164557	143.155063291139	191.298523206751	394.166666666667	199.602320675105	524.901898734177	186.20253164557	261.080168776371	213.54746835443	273.631856540084	247.508438818565	238.569620253165	256.64029535865	120.722573839662	253.591772151899	351.034810126582	0	0	0	0	0	0	0	0	0	0	0	0	0	0	0	0	0	0	0	0	0	0	0	0	0	0	0	0	0	0	0	0
ABHD12	46.8427983539095	66.879012345679	64.4633744855967	118.518518518519	215.744032921811	129.767901234568	233.058436213992	91.2732510288066	154.569547325103	113.784362139918	147.031275720165	114.58683127572	114.544032921811	146.395061728395	39.9555555555556	107.340740740741	172.018106995885	0	0	0	0	0	0	0	0	0	0	0	0	0	0	0	0	0	0	0	0	0	0	0	0	0	0	0	0	0	0	0	0
ABHD12B	75.9862258953168	83.4380165289256	108.547291092746	94.1101928374656	302.928374655647	112.902662993572	345.410468319559	156.517906336088	223.690541781451	191.216712580349	201.054178145087	186.510560146924	178.505968778696	193.139577594123	68.2075298438935	167.473829201102	258.681359044995	0	0	0	0	0	0	0	0	0	0	0	0	0	0	0	0	0	0	0	0	0	0	0	0	0	0	0	0	0	0	0	0
ABHD13	276.944773175542	209.730769230769	363.006903353057	162.2741617357	961.938856015779	209.358974358974	1303.17159763314	579.299802761341	699.811637080868	700.379684418146	662.456607495069	722.090729783037	641.913214990138	577.487179487179	364.627218934911	585.130177514793	791.199211045365	0	0	0	0	0	0	0	0	0	0	0	0	0	0	0	0	0	0	0	0	0	0	0	0	0	0	0	0	0	0	0	0
ABHD14A	112.550245098039	110.535539215686	135.680147058824	201.927696078431	421.867647058824	218.122549019608	557.519607843137	175.748774509804	289.175245098039	208.458333333333	261.322303921569	243.223039215686	243.518382352941	297.561274509804	130.878676470588	259.400735294118	364.720588235294	0	0	0	0	0	0	0	0	0	0	0	0	0	0	0	0	0	0	0	0	0	0	0	0	0	0	0	0	0	0	0	0
ABHD14A-ACY1	116.741176470588	110.300653594771	144.848366013072	213.794117647059	435.179738562092	223.383660130719	570.096078431373	202.537254901961	290.477777777778	232.250326797386	286.662745098039	258.350980392157	265.930718954248	296.609150326797	141.616993464052	276.043137254902	377.913725490196	0	0	0	0	0	0	0	0	0	0	0	0	0	0	0	0	0	0	0	0	0	0	0	0	0	0	0	0	0	0	0	0
ABHD14B	123.263823064771	107.266982622433	153.21327014218	198.429699842022	463.672985781991	205.777251184834	599.031595576619	201.206951026856	300.113744075829	237.366508688784	279.710900473934	257.54028436019	248.883096366509	302.189573459716	160.157977883096	284.18009478673	384.265402843602	0	0	0	0	0	0	0	0	0	0	0	0	0	0	0	0	0	0	0	0	0	0	0	0	0	0	0	0	0	0	0	0
ABHD15	144.878464818763	87.3482587064677	167.461265103056	166.593461265103	420.176261549396	166.859985785359	604.214641080313	209.140014214641	274.466240227434	256.126510305615	299.830845771144	286.781094527363	273.409381663113	288.603411513859	195.113717128642	327.511727078891	403.786780383795	0	0	0	0	0	0	0	0	0	0	0	0	0	0	0	0	0	0	0	0	0	0	0	0	0	0	0	0	0	0	0	0
ABHD16A	210.482409063804	141.112104949314	263.501490757305	254.500894454383	691.10137149672	272.090041741205	927.069171138939	374.384019081694	483.747167561121	417.086463923673	479.2152653548	468.62015503876	488.912343470483	455.553369111509	298.274895646989	503.084078711986	635.949910554562	0	0	0	0	0	0	0	0	0	0	0	0	0	0	0	0	0	0	0	0	0	0	0	0	0	0	0	0	0	0	0	0
ABHD16B	133.018439716312	61.731914893617	156.805673758865	129.364539007092	345.478723404255	122.220567375887	487.670921985816	191.248936170213	224.047517730496	204.933333333333	239.189361702128	228.968794326241	223.275177304965	241.98085106383	191.417730496454	299.8	360.623404255319	0	0	0	0	0	0	0	0	0	0	0	0	0	0	0	0	0	0	0	0	0	0	0	0	0	0	0	0	0	0	0	0
ABHD17A	40.3738489871087	26.304788213628	46.5220994475138	57.8011049723757	120.379373848987	55.2744014732965	173.744014732965	60.4327808471455	78.5432780847145	61.3333333333333	82.8793738489871	68.7642725598527	68.0865561694291	84.6556169429098	49.634438305709	88.4456721915285	120.710865561694	0	0	0	0	0	0	0	0	0	0	0	0	0	0	0	0	0	0	0	0	0	0	0	0	0	0	0	0	0	0	0	0
ABHD17B	223.114512471655	181.818594104308	285.903628117914	145.68820861678	822.106575963719	187.942176870748	1103.7664399093	531.613378684807	604.130385487528	580.196145124717	586.242630385487	572.316326530612	575.259637188209	457.157596371882	260.316326530612	475.231292517007	640.318594104308	0	0	0	0	0	0	0	0	0	0	0	0	0	0	0	0	0	0	0	0	0	0	0	0	0	0	0	0	0	0	0	0
ABHD17C	93.5979797979798	79.0161616161616	119.739393939394	120.405050505051	297.189898989899	132.966666666667	344.812121212121	162.771717171717	227.608080808081	193.276767676768	200.672727272727	204.953535353535	190.615151515152	200.09494949495	73.7616161616162	202.763636363636	272.956565656566	0	0	0	0	0	0	0	0	0	0	0	0	0	0	0	0	0	0	0	0	0	0	0	0	0	0	0	0	0	0	0	0
ABHD2	123.89358372457	125.052425665102	165.942097026604	229.568075117371	545.511737089202	241.22613458529	667.671361502347	268.887323943662	394.348200312989	308.156494522692	373.054773082942	319.870892018779	334.720657276995	344.816901408451	121.93661971831	302.23082942097	427.308294209703	0	0	0	0	0	0	0	0	0	0	0	0	0	0	0	0	0	0	0	0	0	0	0	0	0	0	0	0	0	0	0	0
ABHD3	130.785365853659	135.394308943089	175.323577235772	122.951219512195	540.531707317073	147.708130081301	657.980487804878	299.439024390244	404.322764227642	351.179674796748	353.152032520325	365.743902439024	347.813821138211	312.214634146341	147.628455284553	276.752032520325	398.732520325203	0	0	0	0	0	0	0	0	0	0	0	0	0	0	0	0	0	0	0	0	0	0	0	0	0	0	0	0	0	0	0	0
ABHD4	143.543245869776	123.560738581147	191.739552964043	238.233236151604	593.498542274053	260.789115646258	739.758017492711	295.201166180758	397.795918367347	333.52380952381	389.291545189504	370.168124392614	372.376093294461	349.990281827017	158.53547133139	339.115646258503	463.454810495627	0	0	0	0	0	0	0	0	0	0	0	0	0	0	0	0	0	0	0	0	0	0	0	0	0	0	0	0	0	0	0	0
ABHD5	166.242857142857	140.41619047619	235.48380952381	143.168571428571	614.88	175.530476190476	739.659047619048	325.52380952381	425.77619047619	380.348571428571	414.899047619048	401.352380952381	381.981904761905	378.668571428571	166.004761904762	363.881904761905	524.6	0	0	0	0	0	0	0	0	0	0	0	0	0	0	0	0	0	0	0	0	0	0	0	0	0	0	0	0	0	0	0	0
ABHD6	110.323471400394	126.206114398422	154.414201183432	209.560157790927	464.926035502959	237.640039447732	568.642998027613	234.521696252465	342.724852071006	273.766272189349	308.983234714004	276.090729783037	275.814595660749	307.684418145957	94.9635108481262	263.401380670611	382.222879684418	0	0	0	0	0	0	0	0	0	0	0	0	0	0	0	0	0	0	0	0	0	0	0	0	0	0	0	0	0	0	0	0
ABHD8	117.315151515152	75.9333333333333	127.693181818182	146.450757575758	345.678787878788	158.193181818182	456.244696969697	166.338636363636	225.823484848485	185.883333333333	221.89696969697	218.693181818182	208.020454545455	241.331060606061	144.483333333333	267.840909090909	326.09696969697	0	0	0	0	0	0	0	0	0	0	0	0	0	0	0	0	0	0	0	0	0	0	0	0	0	0	0	0	0	0	0	0
ABI1	134.208496732026	146.126797385621	182.507843137255	115.211111111111	524.697385620915	145.074509803922	659.220261437908	318.918954248366	402.934640522876	376.192156862745	373.647712418301	385.719607843137	355.63660130719	324.422875816993	154.739869281046	275.83660130719	424.975163398693	0	0	0	0	0	0	0	0	0	0	0	0	0	0	0	0	0	0	0	0	0	0	0	0	0	0	0	0	0	0	0	0
ABI2	123.413099870298	125.253566796368	168.068093385214	137.19130998703	501.247730220493	165.477950713359	552.009727626459	260.381971465629	358.879377431907	307.171854734112	320.158884565499	314.69130998703	297.998702983139	299.093385214008	113.748378728923	267.654345006485	382.821660181582	0	0	0	0	0	0	0	0	0	0	0	0	0	0	0	0	0	0	0	0	0	0	0	0	0	0	0	0	0	0	0	0
ABI3	88.6802906448683	87.3415077202543	117.004541326067	166.292461398728	355.783832879201	178.431425976385	479.291553133515	156.222524977293	230.021798365123	187.006357856494	234.496821071753	217.404178019982	216.584922797457	243.928247048138	103.562216167121	216.940962761126	309.989100817439	0	0	0	0	0	0	0	0	0	0	0	0	0	0	0	0	0	0	0	0	0	0	0	0	0	0	0	0	0	0	0	0
ABI3BP	95.4990626171729	117.652793400825	138.323772028496	104.610798650169	406.20959880015	136.312523434571	463.798275215598	222.053055868016	308.809898762655	260.481252343457	268.329583802025	268.259092613423	246.483127109111	249.060929883765	89.7238470191226	204.187476565429	318.356580427447	0	0	0	0	0	0	0	0	0	0	0	0	0	0	0	0	0	0	0	0	0	0	0	0	0	0	0	0	0	0	0	0
ABL1	142.804927536232	105.049275362319	172.362898550725	207.982028985507	524.614492753623	215.931304347826	673.596811594203	292.935072463768	374.14231884058	335.79652173913	365.079710144928	335.291304347826	342.788405797101	325.106666666667	163.113623188406	339.934202898551	414.551884057971	922.401739130435	1196.94782608696	316.202898550725	1287.48985507246	349.834782608696	1013.07942028986	316.28347826087	1173.36927536232	432.72	326.473043478261	823.773623188406	418.878260869565	413.092463768116	508.836811594203	1503.62492753623	2072.03652173913	1356.25449275362	908.010144927536	689.758550724638	925.320869565217	894.467536231884	1784.39275362319	1338.78405797101	2189.18927536232	912.722898550725	1149.30579710145	875.277391304348	947.708115942029	938.84115942029	746.865507246377	663.519710144928	656.746376811594
ABL2	186.672302056917	133.989292758524	221.364327979713	204.635108481262	670.093547478163	244.536207382361	861.442941673711	363.927021696252	457.090448013525	404.290222597915	447.299802761341	433.891800507185	435.12651451113	388.952380952381	211.752888137504	412.599041983657	527.643843336151	1419.1482107636	1700.27387996619	479.056353902508	1720.59960552268	498.413637644407	1374.32516201747	478.277824739363	1578.57931811778	639.467737390814	460.630600169062	1255.21189067343	613.074950690335	599.895463510848	688.192730346576	2202.88475626937	2915.89349112426	1977.75655114117	1258.81994928149	943.373062834601	1270.63200901662	1254.61031276416	2440.70836855452	1823.06142575373	2837.22992392223	1275.15525500141	1622.31699070161	1224.31304592843	1303.85517047056	1301.91293322063	1037.85207100592	950.208509439279	918.192448577064
ABLIM1	121.451433461703	131.77620881472	177.781771501926	191.155755241763	507.456140350877	220.442875481386	577.148053059478	252.65810868635	364.934959349593	297.66837826273	342.294822421908	299.356011981172	305.77620881472	325.988446726573	107.156183140779	280.326914848096	437.208814719726	0	0	0	0	0	0	0	0	0	0	0	0	0	0	0	0	0	0	0	0	0	0	0	0	0	0	0	0	0	0	0	0
ABLIM2	74.8818369453044	80.7378740970072	94.1186790505676	173.112487100103	356.118163054696	185.329205366357	429.008771929825	166.911764705882	259.263673890609	202.226522187822	247.78689370485	201.223942208462	218.813725490196	218.195046439628	70.2043343653251	183.223942208462	253.371517027864	0	0	0	0	0	0	0	0	0	0	0	0	0	0	0	0	0	0	0	0	0	0	0	0	0	0	0	0	0	0	0	0
ABLIM3	95.4546783625731	113.126218323587	131.994639376218	195.150584795322	427.891812865497	225.117933723197	494.740740740741	199.794346978558	300.119395711501	240.087719298246	283.279727095517	239.445906432749	258.046296296296	276.743664717349	82.8011695906433	229.816764132554	334.37962962963	0	0	0	0	0	0	0	0	0	0	0	0	0	0	0	0	0	0	0	0	0	0	0	0	0	0	0	0	0	0	0	0
ABR	88.3461240310077	73.234496124031	102.266279069767	157.943798449612	349.603100775194	165.812015503876	443.044186046512	192.211240310078	268.763953488372	216.739534883721	256.417829457364	226.128294573643	246.201937984496	218.665891472868	103.08488372093	215.42480620155	271.703100775194	0	0	0	0	0	0	0	0	0	0	0	0	0	0	0	0	0	0	0	0	0	0	0	0	0	0	0	0	0	0	0	0
ABRA	244.575916230366	147.640488656195	270.315881326353	246.514834205934	834.575916230366	286.212914485166	1088.37783595113	466.202443280977	549.810645724258	531.007853403141	567.012216404887	546.49127399651	575.081151832461	468.595986038394	297.247818499127	544.525305410122	665.302792321117	0	0	0	0	0	0	0	0	0	0	0	0	0	0	0	0	0	0	0	0	0	0	0	0	0	0	0	0	0	0	0	0
ABRACL	202.947154471545	160.772357723577	261.138211382114	112.459349593496	739.077235772358	155.239837398374	944.650406504065	423.987804878049	551.357723577236	521.337398373984	524.890243902439	525.711382113821	521.678861788618	431.886178861789	237.833333333333	433.142276422764	618.105691056911	0	0	0	0	0	0	0	0	0	0	0	0	0	0	0	0	0	0	0	0	0	0	0	0	0	0	0	0	0	0	0	0
ABT1	134.448107448107	112.400488400488	164.196581196581	203.456654456654	481.985347985348	208.515262515263	640.945054945055	222.129426129426	306.506715506716	247.201465201465	299.534798534799	305.385836385836	295.474969474969	325.509157509157	158.004884004884	313.652014652015	420.449328449328	0	0	0	0	0	0	0	0	0	0	0	0	0	0	0	0	0	0	0	0	0	0	0	0	0	0	0	0	0	0	0	0
ABTB1	114.352122477383	83.7070285316632	121.434237995825	177.182324286708	399.819763395964	187.292275574113	562.477383437717	190.831593597773	276.975643702157	237	281.453723034099	252.054975643702	247.356297842728	260.839944328462	138.490605427975	269.770354906054	321.845511482255	0	0	0	0	0	0	0	0	0	0	0	0	0	0	0	0	0	0	0	0	0	0	0	0	0	0	0	0	0	0	0	0
ABTB2	98.7719298245614	83.3820662768031	123.087069525666	181.646848602989	400.102014294997	183.270305393112	509.501949317739	186.229044834308	276.418453541261	219.276478232619	270.220597790773	239.66179337232	242.388888888889	242.488304093567	124.440870695257	232.627030539311	312.357374918778	0	0	0	0	0	0	0	0	0	0	0	0	0	0	0	0	0	0	0	0	0	0	0	0	0	0	0	0	0	0	0	0
AC002365.1	295.767912772586	162.532710280374	316.453271028037	259.953271028037	1030.51869158879	307.719626168224	670.123052959502	337.36292834891	729.143302180685	373.517133956386	710.677570093458	632.794392523365	766.727414330218	564.176012461059	198.557632398754	678.169781931464	748.727414330218	0	0	0	0	0	0	0	0	0	0	0	0	0	0	0	0	0	0	0	0	0	0	0	0	0	0	0	0	0	0	0	0
AC002398.9	140.72619047619	140.702380952381	227.553571428571	213.702380952381	510.577380952381	254.428571428571	669.863095238095	257.625	358.214285714286	289.255952380952	345.636904761905	349.202380952381	351.071428571429	383.39880952381	197.571428571429	359.684523809524	539.660714285714	0	0	0	0	0	0	0	0	0	0	0	0	0	0	0	0	0	0	0	0	0	0	0	0	0	0	0	0	0	0	0	0
AC002472.13	53.3724489795918	60.312925170068	68.9608843537415	129.84268707483	243.490646258503	133.702380952381	298.62925170068	115.022959183673	175.482142857143	139.039115646258	164.732993197279	127.225340136054	143.876700680272	147.571428571429	49.5722789115646	128.337585034014	180.710884353742	0	0	0	0	0	0	0	0	0	0	0	0	0	0	0	0	0	0	0	0	0	0	0	0	0	0	0	0	0	0	0	0
AC002553.1	11.8148148148148	27.5679012345679	18.8765432098765	8.95061728395062	51	12.6913580246914	54.1604938271605	40.3086419753086	44.9382716049383	45.8271604938272	33.5432098765432	43.037037037037	23.8148148148148	43.3086419753086	11.9012345679012	23.4444444444444	39.4444444444444	0	0	0	0	0	0	0	0	0	0	0	0	0	0	0	0	0	0	0	0	0	0	0	0	0	0	0	0	0	0	0	0
AC003002.4	215.418300653595	174.254901960784	267.696078431373	271.035947712418	741.222222222222	285.503267973856	875.565359477124	416.624183006536	544.800653594771	459.741830065359	509.362745098039	449.918300653595	477.813725490196	484.506535947712	262.813725490196	491.258169934641	650.277777777778	0	0	0	0	0	0	0	0	0	0	0	0	0	0	0	0	0	0	0	0	0	0	0	0	0	0	0	0	0	0	0	0
AC003005.4	43.4555555555556	44.5555555555556	33.9055555555556	62.9722222222222	81.2388888888889	72.8222222222222	136.383333333333	61.0333333333333	76.8722222222222	57.2111111111111	94.7222222222222	84.8722222222222	72.1444444444444	123.094444444444	40.3055555555556	111.627777777778	84.5444444444445	0	0	0	0	0	0	0	0	0	0	0	0	0	0	0	0	0	0	0	0	0	0	0	0	0	0	0	0	0	0	0	0
AC003043.1	40.7719298245614	42.7017543859649	61.7368421052632	76.8421052631579	172.982456140351	88.3508771929825	227.631578947368	80.2982456140351	119.789473684211	96.7017543859649	102.80701754386	105.245614035088	99.3333333333333	114.473684210526	37.5263157894737	91.8947368421053	149.368421052632	0	0	0	0	0	0	0	0	0	0	0	0	0	0	0	0	0	0	0	0	0	0	0	0	0	0	0	0	0	0	0	0
AC004076.9	200.385964912281	143.952380952381	223.724310776942	218.754385964912	666.187969924812	250.751879699248	891.187969924812	399.418546365915	493.749373433584	441.71679197995	461.328320802005	463.701754385965	444.952380952381	438.601503759398	236.010025062657	459.904761904762	556.037593984962	0	0	0	0	0	0	0	0	0	0	0	0	0	0	0	0	0	0	0	0	0	0	0	0	0	0	0	0	0	0	0	0
AC004381.6	138.463655913978	129.361290322581	183.658064516129	127.831397849462	498.852903225806	157.632688172043	585.558709677419	275.246451612903	367.436559139785	324.681720430108	340.329032258065	331.79311827957	308.888602150538	314.658924731183	129.084731182796	295.255053763441	421.529462365591	0	0	0	0	0	0	0	0	0	0	0	0	0	0	0	0	0	0	0	0	0	0	0	0	0	0	0	0	0	0	0	0
AC004466.1	41.4799054373522	66.4751773049645	61.2955082742317	127.929078014184	192.026004728132	146.713947990544	252.009456264775	89.6004728132388	147.912529550827	115.056737588652	138.444444444444	123.676122931442	113.910165484634	148.744680851064	50.8510638297872	98.7541371158392	158.83451536643	0	0	0	0	0	0	0	0	0	0	0	0	0	0	0	0	0	0	0	0	0	0	0	0	0	0	0	0	0	0	0	0
AC004824.2	0	0	0	0	0	0	0	0	0	0	0	0	0	0.123893805309735	0	0	0	0	0	0	0	0	0	0	0	0	0	0	0	0	0	0	0	0	0	0	0	0	0	0	0	0	0	0	0	0	0	0	0
AC005358.1	175.231630170316	136.18102189781	213.084184914842	246.449148418491	690.958637469586	259.139659367397	846.568856447689	383.710462287105	474.649635036496	422.784914841849	464.677858880779	421.030656934307	452.007785888078	393.754257907543	175.645742092457	401.216058394161	523.932846715328	0	0	0	0	0	0	0	0	0	0	0	0	0	0	0	0	0	0	0	0	0	0	0	0	0	0	0	0	0	0	0	0
AC005544.1	0	0	0	0	0	0	0	0.00921658986175115	0	0	0	0	0	0	0	0.0768049155145929	0.00768049155145929	0	0	0	0	0	0	0	0	0	0	0	0	0	0	0	0	0	0	0	0	0	0	0	0	0	0	0	0	0	0	0	0
AC005549.3	12.7971014492754	29.695652173913	25.7391304347826	61.3478260869565	99.8985507246377	61.8405797101449	109	37.9565217391304	61.6666666666667	46.0289855072464	71.1449275362319	50.231884057971	49.8985507246377	66.2898550724638	12.8840579710145	40.6666666666667	74.0434782608696	0	0	0	0	0	0	0	0	0	0	0	0	0	0	0	0	0	0	0	0	0	0	0	0	0	0	0	0	0	0	0	0
AC005606.1	0	0	0	0	0	0	0	0	0	0	0	0	0	0.224806201550388	0	0.24031007751938	0	0	0	0	0	0	0	0	0	0	0	0	0	0	0	0	0	0	0	0	0	0	0	0	0	0	0	0	0	0	0	0	0
AC005779.2	60.3214285714286	46.0714285714286	73.3690476190476	82.8452380952381	143.785714285714	71.9523809523809	207.083333333333	69.0595238095238	118.392857142857	73.6904761904762	94.1309523809524	92.1904761904762	76.3452380952381	117.452380952381	52.1190476190476	126.190476190476	174.011904761905	0	0	0	0	0	0	0	0	0	0	0	0	0	0	0	0	0	0	0	0	0	0	0	0	0	0	0	0	0	0	0	0
AC005841.1	70.3791267305644	85.8338658146965	85.7742279020234	184.708200212993	363.497337593184	195.274760383387	432.972310969116	164.566560170394	247.505857294995	187.091586794462	209.884984025559	193.171458998935	200.0202342918	211.671991480298	70.615548455804	169.478168264111	234.350372736954	0	0	0	0	0	0	0	0	0	0	0	0	0	0	0	0	0	0	0	0	0	0	0	0	0	0	0	0	0	0	0	0
AC006486.1	0	0	0	0	0	0	0	0	0	0	0	0	0	0	0.0460526315789474	0.0131578947368421	0	0	0	0	0	0	0	0	0	0	0	0	0	0	0	0	0	0	0	0	0	0	0	0	0	0	0	0	0	0	0	0	0
AC006486.9	124.283433133733	100.704590818363	156.435129740519	215.363273453094	447.810379241517	220.908183632735	598.634730538922	217.489021956088	291.10379241517	244.379241516966	293.335329341317	269.916167664671	302.085828343313	299.09381237525	157.223552894212	287.443113772455	405.023952095808	0	0	0	0	0	0	0	0	0	0	0	0	0	0	0	0	0	0	0	0	0	0	0	0	0	0	0	0	0	0	0	0
AC006547.14	77.0393939393939	57.0166666666667	86.4348484848485	123.743939393939	293.878787878788	119.384848484848	366.933333333333	127.484848484848	193.469696969697	152.771212121212	197.943939393939	161.381818181818	177.85	179.898484848485	92.2045454545455	180.109090909091	213.856060606061	0	0	0	0	0	0	0	0	0	0	0	0	0	0	0	0	0	0	0	0	0	0	0	0	0	0	0	0	0	0	0	0
AC007040.11	84.503367003367	95.6616161616162	112.314814814815	181.678451178451	372.43771043771	199.29797979798	478.681818181818	187.047138047138	274.474747474747	223.686868686869	258.776094276094	227.592592592593	233.444444444444	260.057239057239	92.6919191919192	207.907407407407	301.79797979798	0	0	0	0	0	0	0	0	0	0	0	0	0	0	0	0	0	0	0	0	0	0	0	0	0	0	0	0	0	0	0	0
AC007216.2	0	0	0.122448979591837	0	0	0	0	0	0	0.0476190476190476	0	0.605442176870748	0	0	0	0	0.122448979591837	0	0	0	0	0	0	0	0	0	0	0	0	0	0	0	0	0	0	0	0	0	0	0	0	0	0	0	0	0	0	0	0
AC007421.1	0	0	0	0	0	0	0	0	0	0	0	0	0	0	0.666666666666667	0	0	0	0	0	0	0	0	0	0	0	0	0	0	0	0	0	0	0	0	0	0	0	0	0	0	0	0	0	0	0	0	0	0
AC007956.1	12.9172749391727	18.4793187347932	15.4622871046229	27.4355231143552	49.2262773722628	26.2822384428224	63.4622871046229	27.978102189781	34.7639902676399	25.2384428223844	27.9951338199513	27.5571776155718	24.8783454987835	42.301703163017	11.5985401459854	32.6277372262774	39.374695863747	0	0	0	0	0	0	0	0	0	0	0	0	0	0	0	0	0	0	0	0	0	0	0	0	0	0	0	0	0	0	0	0
AC008132.13	0	0	0	0	0	0	0	0	2.53203743700504	0	0	0.232541396688265	0	0	0	0	0	0	0	0	0	0	0	0	0	0	0	0	0	0	0	0	0	0	0	0	0	0	0	0	0	0	0	0	0	0	0	0	0
AC008372.1	4.54545454545455	5.33333333333333	7.48484848484848	5.84848484848485	6.36363636363636	6.93939393939394	10.2121212121212	3.09090909090909	6.96969696969697	4.57575757575758	5.87878787878788	6.09090909090909	1.42424242424242	10.2424242424242	5.18181818181818	12.1212121212121	15.1212121212121	0	0	0	0	0	0	0	0	0	0	0	0	0	0	0	0	0	0	0	0	0	0	0	0	0	0	0	0	0	0	0	0
AC009041.2	0	0	0.384615384615385	0	0	0	0	0	0.333333333333333	0.282051282051282	0	0.743589743589744	0	1.28205128205128	0.948717948717949	0.307692307692308	1.07692307692308	0	0	0	0	0	0	0	0	0	0	0	0	0	0	0	0	0	0	0	0	0	0	0	0	0	0	0	0	0	0	0	0
AC009065.1	64.6685288640596	67.536312849162	87.8957169459963	132.858472998138	248.517690875233	145.327746741155	315.478584729981	118.607076350093	187.201117318436	130.139664804469	174.608938547486	149.988826815642	167.204841713222	171.966480446927	69.6685288640596	155.47113594041	229.661080074488	0	0	0	0	0	0	0	0	0	0	0	0	0	0	0	0	0	0	0	0	0	0	0	0	0	0	0	0	0	0	0	0
AC009802.1	192.150537634409	114.913978494624	241.387096774194	124.774193548387	669.47311827957	161.397849462366	813.956989247312	345.333333333333	424.89247311828	384.118279569892	423.161290322581	419.827956989247	419.623655913978	353.655913978495	220.860215053763	404.505376344086	505.290322580645	0	0	0	0	0	0	0	0	0	0	0	0	0	0	0	0	0	0	0	0	0	0	0	0	0	0	0	0	0	0	0	0
AC009892.10	4.6318407960199	3.65174129353234	3.52238805970149	0.442786069651741	0.885572139303483	1.53233830845771	0	1.89054726368159	1.66666666666667	2.39800995024876	2.64179104477612	1.92039800995025	1.0547263681592	8.6318407960199	0	8.71641791044776	7.07960199004975	0	0	0	0	0	0	0	0	0	0	0	0	0	0	0	0	0	0	0	0	0	0	0	0	0	0	0	0	0	0	0	0
AC010327.2	79.5281862745098	49.718137254902	76.8970588235294	93.406862745098	246.087009803922	96.2720588235294	312.827205882353	123.843137254902	153.908088235294	145.464460784314	162.90931372549	147.205882352941	152.959558823529	156.854166666667	92.1078431372549	173.354166666667	199.205882352941	0	0	0	0	0	0	0	0	0	0	0	0	0	0	0	0	0	0	0	0	0	0	0	0	0	0	0	0	0	0	0	0
AC010336.1	202.165300546448	99.103825136612	225.355191256831	219.814207650273	644.445355191257	215.520491803279	867.348360655738	370.674863387978	415.147540983607	388.752732240437	464.210382513661	434.722677595628	435.993169398907	380.051912568306	287.021857923497	493.763661202186	548.178961748634	0	0	0	0	0	0	0	0	0	0	0	0	0	0	0	0	0	0	0	0	0	0	0	0	0	0	0	0	0	0	0	0
AC010441.1	1.30882352941176	1.18382352941176	2.00735294117647	2.08333333333333	5.88970588235294	2.11519607843137	6.75	2.59313725490196	3.36764705882353	3.30637254901961	3.65196078431373	3.28676470588235	3.32843137254902	3.79901960784314	1.36029411764706	3.47549019607843	4.70588235294118	0	0	0	0	0	0	0	0	0	0	0	0	0	0	0	0	0	0	0	0	0	0	0	0	0	0	0	0	0	0	0	0
AC010547.9	99.719298245614	114.508771929825	148.154385964912	189.40350877193	410.964912280702	230.136842105263	465.926315789474	182.543859649123	297.221052631579	230.978947368421	259.021052631579	248.673684210526	229.470175438596	291.428070175439	70.919298245614	235.694736842105	360.294736842105	0	0	0	0	0	0	0	0	0	0	0	0	0	0	0	0	0	0	0	0	0	0	0	0	0	0	0	0	0	0	0	0
AC010642.1	125.311594202899	72.1280193236715	141.835748792271	119.845410628019	270.217391304348	116.345410628019	414.514492753623	149.425120772947	211.985507246377	165.765700483092	242.169082125604	228.468599033816	173.123188405797	244.874396135266	177.54347826087	284.925120772947	328.420289855072	0	0	0	0	0	0	0	0	0	0	0	0	0	0	0	0	0	0	0	0	0	0	0	0	0	0	0	0	0	0	0	0
AC010877.1	0	0	0	0	0	0	0	0.0599250936329588	0	0	0	0	0	0	0	0	0	0	0	0	0	0	0	0	0	0	0	0	0	0	0	0	0	0	0	0	0	0	0	0	0	0	0	0	0	0	0	0	0
AC011308.1	73.1190476190476	110.380952380952	117.52380952381	89.8333333333333	293.02380952381	120.619047619048	314.571428571429	151.619047619048	187.547619047619	169.547619047619	145.857142857143	203.5	131.309523809524	192.285714285714	51.4285714285714	140.785714285714	258.857142857143	0	0	0	0	0	0	0	0	0	0	0	0	0	0	0	0	0	0	0	0	0	0	0	0	0	0	0	0	0	0	0	0
AC011484.1	201.460784313725	88.452614379085	171.307189542484	195.785947712418	529.696078431373	185.753267973856	730.351307189542	306.882352941176	378.202614379085	364.274509803922	385.18954248366	361.482026143791	394.882352941176	323.419934640523	199.648692810458	424.954248366013	443.348039215686	0	0	0	0	0	0	0	0	0	0	0	0	0	0	0	0	0	0	0	0	0	0	0	0	0	0	0	0	0	0	0	0
AC011530.4	68.5140186915888	53.3520249221184	79.6542056074766	137.345794392523	256.909657320872	127.968847352025	352.981308411215	127.744548286604	188.719626168224	161.115264797508	192.451713395639	166.657320872274	166.451713395639	163.171339563863	85.5700934579439	163.102803738318	216.018691588785	0	0	0	0	0	0	0	0	0	0	0	0	0	0	0	0	0	0	0	0	0	0	0	0	0	0	0	0	0	0	0	0
AC011897.1	0.0422222222222222	0.18	0.0177777777777778	0.00444444444444444	0	0.0266666666666667	0.0244444444444444	0	0	0	0	0.0577777777777778	0	0.746666666666667	0	0.54	0.724444444444444	0	0	0	0	0	0	0	0	0	0	0	0	0	0	0	0	0	0	0	0	0	0	0	0	0	0	0	0	0	0	0	0
AC011997.1	8.75095785440613	21.5210727969349	13.4329501915709	12.8659003831418	42.1992337164751	12.0996168582375	48.264367816092	25.1264367816092	33.7049808429119	29.5593869731801	26.4291187739464	32.1915708812261	18.9846743295019	31.3716475095785	7.59386973180077	14.8122605363985	24.2337164750958	0	0	0	0	0	0	0	0	0	0	0	0	0	0	0	0	0	0	0	0	0	0	0	0	0	0	0	0	0	0	0	0
AC012123.1	58.2451499118166	24.3650793650794	61.1940035273369	64.3950617283951	185.373897707231	60.1710758377425	275.31569664903	107.813051146384	125	125.984126984127	145.00176366843	146.336860670194	133.116402116402	102.724867724868	80.710758377425	147.275132275132	144.552028218695	0	0	0	0	0	0	0	0	0	0	0	0	0	0	0	0	0	0	0	0	0	0	0	0	0	0	0	0	0	0	0	0
AC012313.1	63.7223974763407	37.8843322818086	67.5320715036803	65.9484752891693	132.074658254469	60.3301787592008	183.047318611987	73.8096740273396	93.2754994742376	87.2923238696109	113.794952681388	110.988433228181	96.0820189274448	120.950578338591	72.534174553102	137.599369085173	163.772870662461	0	0	0	0	0	0	0	0	0	0	0	0	0	0	0	0	0	0	0	0	0	0	0	0	0	0	0	0	0	0	0	0
AC015688.3	197.219858156028	145.400709219858	239.375886524823	261.031914893617	826.992907801418	328.854609929078	1039.83687943262	475.77304964539	550.794326241135	519.120567375886	570.141843971631	483.244680851064	544.858156028369	455.464539007092	225.946808510638	447.702127659574	591.106382978723	0	0	0	0	0	0	0	0	0	0	0	0	0	0	0	0	0	0	0	0	0	0	0	0	0	0	0	0	0	0	0	0
AC015987.2	2.45490196078431	10.1607843137255	6.14117647058824	1.95294117647059	15.8588235294118	2.07450980392157	22.0313725490196	11.5098039215686	14.5607843137255	18.2980392156863	11.356862745098	13.2274509803922	10.0313725490196	16.1607843137255	5.54509803921569	10.243137254902	12.9098039215686	0	0	0	0	0	0	0	0	0	0	0	0	0	0	0	0	0	0	0	0	0	0	0	0	0	0	0	0	0	0	0	0
AC015989.2	20.9126213592233	27.4368932038835	35.5113268608414	12.9223300970874	62.8187702265372	16.4336569579288	83.0388349514563	41.2686084142395	56.4886731391586	50.3656957928803	51.9190938511327	52.4466019417476	38.4239482200647	55.4142394822006	20.462783171521	42.1521035598705	69.0970873786408	0	0	0	0	0	0	0	0	0	0	0	0	0	0	0	0	0	0	0	0	0	0	0	0	0	0	0	0	0	0	0	0
AC018470.1	116.311411992263	48.5022566086396	112.887169568021	93.7014829142489	265.420373952289	101.285622179239	375.466795615732	162.219858156028	197.398452611219	201.073500967118	216.892972275951	221.073500967118	194.344938749194	199.348807221148	151.364925854288	262.668600902643	271.560928433269	0	0	0	0	0	0	0	0	0	0	0	0	0	0	0	0	0	0	0	0	0	0	0	0	0	0	0	0	0	0	0	0
AC018755.1	87.8415716096325	73.893536121673	128.653992395437	138.987325728771	370.936628643853	161.609632446134	413.291508238276	166.751584283904	198.670468948035	189.922686945501	236.487959442332	198.054499366286	202.506970849176	212.707224334601	88.2522179974652	202.68948035488	306.133079847909	0	0	0	0	0	0	0	0	0	0	0	0	0	0	0	0	0	0	0	0	0	0	0	0	0	0	0	0	0	0	0	0
AC018816.3	10.2911877394636	12.088122605364	16.6091954022989	23.7969348659004	49.5019157088123	24.9233716475096	61.3256704980843	25.1992337164751	39.4980842911877	32.0114942528736	35.9693486590038	28.7892720306513	29.3103448275862	30.5862068965517	9.80842911877395	23.6015325670498	42.1800766283525	0	0	0	0	0	0	0	0	0	0	0	0	0	0	0	0	0	0	0	0	0	0	0	0	0	0	0	0	0	0	0	0
AC018867.1	0	0	0	0	0	0	0	0	0.140350877192982	0	0	0	0	0	0	0	0.175438596491228	0	0	0	0	0	0	0	0	0	0	0	0	0	0	0	0	0	0	0	0	0	0	0	0	0	0	0	0	0	0	0	0
AC018867.2	50.0652173913044	88.8985507246377	90.9565217391304	42.3840579710145	296.355072463768	63.9927536231884	283.442028985507	164.789855072464	211.173913043478	190.536231884058	189.384057971014	197.152173913043	196.108695652174	167.5	52.8478260869565	104.376811594203	196.072463768116	0	0	0	0	0	0	0	0	0	0	0	0	0	0	0	0	0	0	0	0	0	0	0	0	0	0	0	0	0	0	0	0
AC019171.1	79.8347222222222	48.6416666666667	89.3486111111111	81.0513888888889	202.931944444444	87.5402777777778	253.719444444444	105.166666666667	139.481944444444	120.119444444444	138.433333333333	138.418055555556	110.438888888889	158.034722222222	88.7680555555555	187.209722222222	218.311111111111	0	0	0	0	0	0	0	0	0	0	0	0	0	0	0	0	0	0	0	0	0	0	0	0	0	0	0	0	0	0	0	0
AC022400.2	133.711711711712	63.9504504504505	136.720720720721	110.34009009009	274.380630630631	108.815315315315	431.844594594595	143.578828828829	201.871621621622	170.209459459459	223.677927927928	228.153153153153	187.711711711712	236.574324324324	217.166666666667	314.842342342342	334.990990990991	0	0	0	0	0	0	0	0	0	0	0	0	0	0	0	0	0	0	0	0	0	0	0	0	0	0	0	0	0	0	0	0
AC022431.2	138.494791666667	121.901041666667	201.25	176.869791666667	545.763020833333	212.708333333333	703.473958333333	299.1015625	396.21875	342.854166666667	373.0078125	364.361979166667	356.549479166667	328.403645833333	140.291666666667	319.684895833333	460.421875	0	0	0	0	0	0	0	0	0	0	0	0	0	0	0	0	0	0	0	0	0	0	0	0	0	0	0	0	0	0	0	0
AC022532.1	179.670886075949	125.162447257384	203.348101265823	244.485232067511	642.506329113924	261.554852320675	816.594936708861	318.021097046414	436.253164556962	370.721518987342	428.924050632911	386.989451476793	425.964135021097	377.46835443038	192.799578059072	419.200421940928	499.424050632911	0	0	0	0	0	0	0	0	0	0	0	0	0	0	0	0	0	0	0	0	0	0	0	0	0	0	0	0	0	0	0	0
AC024592.12	82.2622950819672	53.8825136612022	97.7267759562842	125.631147540984	292.357923497268	118.131147540984	361.117486338798	143.743169398907	184.472677595628	164.431693989071	176.193989071038	173.967213114754	179.191256830601	175.814207650273	98.707650273224	194.931693989071	245.642076502732	0	0	0	0	0	0	0	0	0	0	0	0	0	0	0	0	0	0	0	0	0	0	0	0	0	0	0	0	0	0	0	0
AC025263.3	141.437229437229	139.974025974026	165.549783549784	82.1471861471861	517.419913419913	114.809523809524	625.411255411255	357.229437229437	399.623376623377	395.632034632035	343.688311688312	384.61038961039	346.099567099567	294.125541125541	153.965367965368	258.502164502164	372.606060606061	0	0	0	0	0	0	0	0	0	0	0	0	0	0	0	0	0	0	0	0	0	0	0	0	0	0	0	0	0	0	0	0
AC025287.1	87.0701754385965	111.311403508772	130.046052631579	97.7741228070175	389.993421052632	128.372807017544	403.728070175439	194.774122807018	295.789473684211	234.368421052632	242.47149122807	240.570175438596	220.274122807018	229.212719298246	68.0482456140351	182.480263157895	298.565789473684	0	0	0	0	0	0	0	0	0	0	0	0	0	0	0	0	0	0	0	0	0	0	0	0	0	0	0	0	0	0	0	0
AC026202.1	73.8320105820106	35.7103174603175	81.2380952380952	63.0820105820106	136.149470899471	65.239417989418	222.838624338624	68.4854497354497	94.6481481481482	83.3703703703704	108.780423280423	113.451058201058	87.723544973545	154.533068783069	117.185185185185	171.832010582011	199.757936507937	0	0	0	0	0	0	0	0	0	0	0	0	0	0	0	0	0	0	0	0	0	0	0	0	0	0	0	0	0	0	0	0
AC026310.1	17.4507422402159	17.6099865047233	22.0877192982456	24.2307692307692	53.6572199730094	29.8110661268556	62.191632928475	16.7624831309042	32.4412955465587	24.2375168690958	30.0634278002699	25.9919028340081	21.9068825910931	42.7827260458839	11.9379217273954	35.0094466936572	56.4439946018893	0	0	0	0	0	0	0	0	0	0	0	0	0	0	0	0	0	0	0	0	0	0	0	0	0	0	0	0	0	0	0	0
AC026407.1	182.401041666667	146.604166666667	261.34375	187.927083333333	686.838541666667	236.692708333333	944.067708333333	396.505208333333	493.572916666667	450.963541666667	502.875	446.713541666667	472.385416666667	425.953125	199.921875	416.671875	624.901041666667	0	0	0	0	0	0	0	0	0	0	0	0	0	0	0	0	0	0	0	0	0	0	0	0	0	0	0	0	0	0	0	0
AC027307.3	0.102739726027397	0	0	0	0	0	0	0	0.0091324200913242	0	0	0.00228310502283105	0	0.232876712328767	0	0.251141552511416	0	0	0	0	0	0	0	0	0	0	0	0	0	0	0	0	0	0	0	0	0	0	0	0	0	0	0	0	0	0	0	0	0
AC027763.2	94.8	79.5407407407407	119.014814814815	139.559259259259	334.544444444444	156.818518518519	445.6	170.033333333333	233.848148148148	190.92962962963	232.837037037037	211.851851851852	215.2	217.425925925926	106.048148148148	212.188888888889	297.811111111111	0	0	0	0	0	0	0	0	0	0	0	0	0	0	0	0	0	0	0	0	0	0	0	0	0	0	0	0	0	0	0	0
AC037199.1	63.8666666666667	52.3666666666667	68.8833333333333	106.25	259.666666666667	116.766666666667	326.283333333333	136.133333333333	204.3	147.033333333333	197.416666666667	168.216666666667	174.383333333333	150.433333333333	62.45	148.716666666667	176.183333333333	0	0	0	0	0	0	0	0	0	0	0	0	0	0	0	0	0	0	0	0	0	0	0	0	0	0	0	0	0	0	0	0
AC037459.4	68.8145363408521	57.9799498746867	75.3759398496241	141.370927318296	288.814536340852	146.348370927318	359.483709273183	128.305764411028	193.581453634085	143.654135338346	190.017543859649	158.115288220551	155.243107769424	168.761904761905	79.0275689223058	155.19298245614	209.611528822055	0	0	0	0	0	0	0	0	0	0	0	0	0	0	0	0	0	0	0	0	0	0	0	0	0	0	0	0	0	0	0	0
AC040160.1	0.697974217311234	0.812154696132597	0.710865561694291	1.67771639042357	2.95395948434622	1.65377532228361	3.69060773480663	0.801104972375691	1.16022099447514	0.990791896869245	1.93186003683241	1.07550644567219	1.04419889502762	2.24309392265193	0.626151012891344	1.65377532228361	2.2780847145488	0	0	0	0	0	0	0	0	0	0	0	0	0	0	0	0	0	0	0	0	0	0	0	0	0	0	0	0	0	0	0	0
AC040977.1	79.8697318007663	73.3486590038314	109.764367816092	144.477011494253	286.425287356322	151.120689655172	375.980842911877	134.877394636015	200.214559386973	157.019157088123	198.716475095785	195.258620689655	195.05938697318	206.367816091954	94.639846743295	189.166666666667	275.840996168582	0	0	0	0	0	0	0	0	0	0	0	0	0	0	0	0	0	0	0	0	0	0	0	0	0	0	0	0	0	0	0	0
AC061992.1	49.7417840375587	46.9859154929577	56.1619718309859	107.680751173709	161.180751173709	94.5070422535211	178.596244131455	68.8028169014084	115.476525821596	81.7723004694836	107.394366197183	79.3262910798122	88.0399061032864	147.967136150235	46.6338028169014	120.892018779343	174.969483568075	0	0	0	0	0	0	0	0	0	0	0	0	0	0	0	0	0	0	0	0	0	0	0	0	0	0	0	0	0	0	0	0
AC069368.3	74.3906020558003	96.5007342143906	105.547723935389	173.198237885463	338.613803230543	197.389133627019	428.826725403818	149.835535976505	233.872246696035	175.387665198238	238.456681350954	187.077826725404	198.932452276065	225.967694566814	80.8928046989721	183.888399412628	277.647577092511	0	0	0	0	0	0	0	0	0	0	0	0	0	0	0	0	0	0	0	0	0	0	0	0	0	0	0	0	0	0	0	0
AC073342.1	212.00505050505	135.979797979798	266.328282828283	203.792929292929	718.661616161616	262.888888888889	881.823232323232	377.792929292929	431.919191919192	405.878787878788	443.722222222222	400.388888888889	399.848484848485	402.818181818182	200.681818181818	449.136363636364	585.782828282828	0	0	0	0	0	0	0	0	0	0	0	0	0	0	0	0	0	0	0	0	0	0	0	0	0	0	0	0	0	0	0	0
AC073569.1	25.1666666666667	57.9666666666667	46.9666666666667	27.0333333333333	139.133333333333	35.6333333333333	163.7	83.4666666666667	110.166666666667	90.1666666666667	82.8333333333333	106.666666666667	93.5333333333333	91.8	32.5	57.2	95.5333333333333	0	0	0	0	0	0	0	0	0	0	0	0	0	0	0	0	0	0	0	0	0	0	0	0	0	0	0	0	0	0	0	0
AC073610.5	135.375661375661	128.433862433862	198.904761904762	265.767195767196	542.380952380952	268.359788359788	740.164021164021	276.867724867725	398.26455026455	324.666666666667	380.560846560847	346.481481481481	364.010582010582	377.68253968254	148.830687830688	350.603174603175	491.968253968254	0	0	0	0	0	0	0	0	0	0	0	0	0	0	0	0	0	0	0	0	0	0	0	0	0	0	0	0	0	0	0	0
AC074212.3	92.829942618675	88.7756911841419	117.441314553991	171.955659885237	372.909754825248	185.560250391236	452.535732916015	183.075117370892	248.507042253521	202.681794470527	270.34011476265	213.546165884194	229.86802295253	238.728221178925	103.860198226395	221.515388628065	301.2790818988	0	0	0	0	0	0	0	0	0	0	0	0	0	0	0	0	0	0	0	0	0	0	0	0	0	0	0	0	0	0	0	0
AC079210.1	38.6338383838384	62.1464646464646	61.5505050505051	117.050505050505	199.795454545455	134.431818181818	251.54797979798	109.909090909091	149.767676767677	105.888888888889	124.848484848485	114.868686868687	107.214646464646	143.308080808081	34.0984848484849	100.79797979798	157.106060606061	0	0	0	0	0	0	0	0	0	0	0	0	0	0	0	0	0	0	0	0	0	0	0	0	0	0	0	0	0	0	0	0
AC079354.1	129.004975124378	118.049253731343	167.880099502488	175.321890547264	468.677114427861	205.01144278607	560.4	256.557213930348	348.12039800995	302.196019900498	322.043781094527	302.212935323383	301.260199004975	303.560199004975	116.043781094527	292.016417910448	407.138308457711	0	0	0	0	0	0	0	0	0	0	0	0	0	0	0	0	0	0	0	0	0	0	0	0	0	0	0	0	0	0	0	0
AC087645.1	30.5479723046489	48.326409495549	46.1434223541048	73.811078140455	120.677546983185	76.8842729970326	147.636993076162	56.3313550939664	82.4213649851632	65.459940652819	74.8615232443126	73.973293768546	58.6815034619189	107.998021760633	26.4371909000989	69.3639960435213	112.86350148368	0	0	0	0	0	0	0	0	0	0	0	0	0	0	0	0	0	0	0	0	0	0	0	0	0	0	0	0	0	0	0	0
AC090616.2	18.8158508158508	12.1375291375291	14.013986013986	13.1491841491841	36.0792540792541	16.1911421911422	47.6899766899767	16.018648018648	31.7272727272727	19.1631701631702	29.5710955710956	29.4498834498835	20.7132867132867	40.3682983682984	16.4009324009324	39.6060606060606	41.0606060606061	0	0	0	0	0	0	0	0	0	0	0	0	0	0	0	0	0	0	0	0	0	0	0	0	0	0	0	0	0	0	0	0
AC092782.1	0	1.04761904761905	0	0	0	0	0	0	0	0	0	0	0	1.04761904761905	0	0	0	0	0	0	0	0	0	0	0	0	0	0	0	0	0	0	0	0	0	0	0	0	0	0	0	0	0	0	0	0	0	0	0
AC093157.1	152.981182795699	127.424731182796	219.739247311828	153.333333333333	535.798387096774	196.819892473118	683.201612903226	295.77688172043	381.981182795699	354.534946236559	378.287634408602	391.491935483871	334.112903225806	320.481182795699	147.376344086022	338.067204301075	476.747311827957	0	0	0	0	0	0	0	0	0	0	0	0	0	0	0	0	0	0	0	0	0	0	0	0	0	0	0	0	0	0	0	0
AC093677.1	24.262187088274	17.8234519104084	22.3741765480896	25.8577075098814	65.4479578392622	27.395256916996	84.7140974967062	35.7259552042161	47.8181818181818	43.8194993412385	50.4150197628459	50.4057971014493	39.5955204216074	62.7786561264822	30.7667984189723	65.1857707509881	72.9288537549407	0	0	0	0	0	0	0	0	0	0	0	0	0	0	0	0	0	0	0	0	0	0	0	0	0	0	0	0	0	0	0	0
AC099344.1	0	1.22222222222222	2.05555555555556	0.388888888888889	1.80555555555556	2.5	4.33333333333333	1.05555555555556	6.97222222222222	1.86111111111111	3.66666666666667	2.33333333333333	0	4.63888888888889	3.05555555555556	2.86111111111111	5.63888888888889	0	0	0	0	0	0	0	0	0	0	0	0	0	0	0	0	0	0	0	0	0	0	0	0	0	0	0	0	0	0	0	0
AC103801.2	206.777777777778	105.52380952381	216.968253968254	209.238095238095	604.222222222222	182.571428571429	792.349206349206	291.777777777778	332.412698412698	353.412698412698	386.968253968254	401.746031746032	367.47619047619	398.031746031746	307.333333333333	482.968253968254	550.650793650794	0	0	0	0	0	0	0	0	0	0	0	0	0	0	0	0	0	0	0	0	0	0	0	0	0	0	0	0	0	0	0	0
AC103809.2	87.3555555555556	61.5777777777778	92.2641975308642	125.555555555556	302.762962962963	128.493827160494	373.503703703704	136.446913580247	213.735802469136	146.864197530864	187.259259259259	161.323456790123	160.088888888889	191.745679012346	94.5185185185185	211.232098765432	230.995061728395	0	0	0	0	0	0	0	0	0	0	0	0	0	0	0	0	0	0	0	0	0	0	0	0	0	0	0	0	0	0	0	0
AC104532.2	59.9710144927536	50.9178743961353	72.9710144927536	98.1449275362319	214.63768115942	92.8695652173913	279.463768115942	74.9903381642512	112.753623188406	93.0193236714976	119.724637681159	108.256038647343	105.115942028986	138.68115942029	55.1352657004831	133.086956521739	191.231884057971	0	0	0	0	0	0	0	0	0	0	0	0	0	0	0	0	0	0	0	0	0	0	0	0	0	0	0	0	0	0	0	0
AC104809.3	65.1225490196078	62.5153594771242	76.4509803921569	142.034967320261	296.41045751634	132.708496732026	356.109477124183	122.41568627451	193.507516339869	151.785947712418	185.373202614379	153.643790849673	162.220261437909	172.000980392157	60.4071895424837	155.483660130719	209.984967320261	0	0	0	0	0	0	0	0	0	0	0	0	0	0	0	0	0	0	0	0	0	0	0	0	0	0	0	0	0	0	0	0
AC108868.1	0.755555555555556	2.75555555555556	0.8	2.44444444444444	0	0	1.15555555555556	0.0444444444444444	0.955555555555556	0.266666666666667	0.844444444444444	0.333333333333333	0.355555555555556	4.37777777777778	1.22222222222222	2.57777777777778	2.57777777777778	0	0	0	0	0	0	0	0	0	0	0	0	0	0	0	0	0	0	0	0	0	0	0	0	0	0	0	0	0	0	0	0
AC110615.1	112.390070921986	114.780141843972	165.581560283688	105.606382978723	449.304964539007	139.836879432624	495.230496453901	245.982269503546	300.120567375887	310.829787234043	308.68085106383	309.117021276596	274.039007092199	268.414893617021	106.22695035461	251.829787234043	359.237588652482	0	0	0	0	0	0	0	0	0	0	0	0	0	0	0	0	0	0	0	0	0	0	0	0	0	0	0	0	0	0	0	0
AC110771.1	0	0	0	0	0	0	0	0	0	0	0	0	0	0.0728291316526611	0	0.07703081232493	0.092436974789916	0	0	0	0	0	0	0	0	0	0	0	0	0	0	0	0	0	0	0	0	0	0	0	0	0	0	0	0	0	0	0	0
AC112205.1	83.7171717171717	76.3030303030303	124	61.2121212121212	298.151515151515	63.2525252525253	440.151515151515	183.808080808081	211.191919191919	194.50505050505	183.393939393939	229.121212121212	201.171717171717	206.282828282828	105.555555555556	189.414141414141	271.636363636364	0	0	0	0	0	0	0	0	0	0	0	0	0	0	0	0	0	0	0	0	0	0	0	0	0	0	0	0	0	0	0	0
AC114494.1	92.1796690307329	100.924349881797	90.1111111111111	186.947990543735	385.687943262411	185.420803782506	489.066193853428	208.286052009456	272.45390070922	236.815602836879	302.692671394799	246.605200945626	273.905437352246	269.4231678487	114.775413711584	221.508274231678	280.697399527187	0	0	0	0	0	0	0	0	0	0	0	0	0	0	0	0	0	0	0	0	0	0	0	0	0	0	0	0	0	0	0	0
AC114783.1	119.624750499002	108.940119760479	149.135728542914	223.764471057884	469.463073852295	238.045908183633	626.726546906188	244.962075848303	337.245508982036	300.922155688623	325.459081836327	299.25748502994	306.64870259481	277.98003992016	110.445109780439	273.2375249501	367.245508982036	0	0	0	0	0	0	0	0	0	0	0	0	0	0	0	0	0	0	0	0	0	0	0	0	0	0	0	0	0	0	0	0
AC115618.1	0.138461538461538	1.45384615384615	0.115384615384615	0.0358974358974359	0.135897435897436	0.264102564102564	0.18974358974359	0	0.00512820512820513	0.0615384615384615	0.0846153846153846	0.205128205128205	0	2.61025641025641	0.0487179487179487	0.805128205128205	0.707692307692308	0	0	0	0	0	0	0	0	0	0	0	0	0	0	0	0	0	0	0	0	0	0	0	0	0	0	0	0	0	0	0	0
AC117395.1	0	0	0	0	0	0	0	0	0	0	0	0	0	0.00865800865800866	0	0	0.0238095238095238	0	0	0	0	0	0	0	0	0	0	0	0	0	0	0	0	0	0	0	0	0	0	0	0	0	0	0	0	0	0	0	0
AC121757.1	58.8266666666667	63.32	76.4533333333333	90.32	220.773333333333	102.893333333333	256.826666666667	118.506666666667	153.8	110.4	173.08	135.066666666667	132.066666666667	168.24	69.5733333333333	151.32	203.013333333333	0	0	0	0	0	0	0	0	0	0	0	0	0	0	0	0	0	0	0	0	0	0	0	0	0	0	0	0	0	0	0	0
AC129492.6	36.4606060606061	45.0343434343434	47.4565656565657	66.0484848484848	109.325252525253	66.1070707070707	129.034343434343	48.2606060606061	99.5373737373737	71.6767676767677	75.4323232323232	71.7494949494949	65.6323232323232	106.060606060606	39.420202020202	90.2525252525252	119.422222222222	0	0	0	0	0	0	0	0	0	0	0	0	0	0	0	0	0	0	0	0	0	0	0	0	0	0	0	0	0	0	0	0
AC131097.4	58.31	59.58	61.3733333333333	142.773333333333	229.723333333333	137.223333333333	281.616666666667	109.91	178.5	133.176666666667	175.453333333333	134.876666666667	129.89	163.563333333333	47.27	129.07	161.72	0	0	0	0	0	0	0	0	0	0	0	0	0	0	0	0	0	0	0	0	0	0	0	0	0	0	0	0	0	0	0	0
AC135048.1	82.995867768595	71.9793388429752	89.2988980716253	166.944903581267	332.32782369146	163.207988980716	424.549586776859	136.724517906336	204.567493112948	155.961432506887	223.073002754821	166.626721763085	180.3608815427	215.82782369146	98.5909090909091	191.853994490358	248.095041322314	0	0	0	0	0	0	0	0	0	0	0	0	0	0	0	0	0	0	0	0	0	0	0	0	0	0	0	0	0	0	0	0
AC138517.1	72.1679197994987	95.2205513784461	99.4035087719298	211.486215538847	421.887218045113	236.822055137845	515.067669172932	167.621553884712	230.205513784461	204.902255639098	223.441102756892	201.649122807018	188.96992481203	220.864661654135	72.2581453634085	166.786967418546	245.954887218045	0	0	0	0	0	0	0	0	0	0	0	0	0	0	0	0	0	0	0	0	0	0	0	0	0	0	0	0	0	0	0	0
AC138647.1	47.3915343915344	38.3827160493827	51.2292768959436	59.294532627866	117.673721340388	73.2927689594356	146.349206349206	47.3985890652557	82.8395061728395	61.0388007054674	70.989417989418	67.3668430335097	62.2733686067019	117.061728395062	44.0758377425044	107.031746031746	131.42328042328	0	0	0	0	0	0	0	0	0	0	0	0	0	0	0	0	0	0	0	0	0	0	0	0	0	0	0	0	0	0	0	0
AC174470.1	0.808712121212121	0.90719696969697	0.971590909090909	2.01893939393939	3.04166666666667	1.63068181818182	2.63068181818182	1.6155303030303	2.22159090909091	1.2405303030303	1.09848484848485	1.70643939393939	1.59280303030303	2.49810606060606	0.971590909090909	2.16856060606061	3.84848484848485	0	0	0	0	0	0	0	0	0	0	0	0	0	0	0	0	0	0	0	0	0	0	0	0	0	0	0	0	0	0	0	0
ACAA1	96.1027450980392	103.447058823529	123.650196078431	193.720784313725	391.323921568627	211.966274509804	499.980392156863	188.030588235294	265.018039215686	224.946666666667	267.962352941176	236.054117647059	229.906666666667	262.660392156863	109.035294117647	222.036862745098	318.623529411765	0	0	0	0	0	0	0	0	0	0	0	0	0	0	0	0	0	0	0	0	0	0	0	0	0	0	0	0	0	0	0	0
ACAA2	104.852596314908	126.5	146.984087102178	102.29648241206	431.782244556114	137.705192629816	526.158291457286	234.892797319933	324.469011725293	279.181742043551	284.15661641541	296.948073701843	268.230318257956	258.639028475712	99.8643216080402	218.822445561139	332.619765494137	0	0	0	0	0	0	0	0	0	0	0	0	0	0	0	0	0	0	0	0	0	0	0	0	0	0	0	0	0	0	0	0
ACACA	220.828439597315	160.318092841163	279.811521252796	179.974972035794	791.421840044743	220.24384787472	984.759228187919	500.174077181208	598.309284116331	551.926593959732	562.572287472036	550.197007829978	569.623042505593	461.320749440716	237.89793064877	490.159116331096	637.678691275168	0	0	0	0	0	0	0	0	0	0	0	0	0	0	0	0	0	0	0	0	0	0	0	0	0	0	0	0	0	0	0	0
ACACB	103.336315575437	98.4404229361529	124.590890605937	193.886268130676	440.905788260811	210.980208756947	535.131625321947	223.6678866748	320.853734580453	261.979395418192	301.833401111563	258.926799511997	273.605666259997	265.258506167819	97.090958384167	242.971668700014	311.914599430663	0	0	0	0	0	0	0	0	0	0	0	0	0	0	0	0	0	0	0	0	0	0	0	0	0	0	0	0	0	0	0	0
ACAD10	133.260922700886	111.049801405438	165.958142377024	205.165597311335	556.702719217843	221.441796516957	675.581423770241	287.076076993584	396.117018026276	329.317751298503	374.351665139016	335.161930950199	364.857622975863	318.408493736633	137.751909563092	314.087992667278	410.601283226398	0	0	0	0	0	0	0	0	0	0	0	0	0	0	0	0	0	0	0	0	0	0	0	0	0	0	0	0	0	0	0	0
ACAD11	92.1638924455826	115.442168160478	128.002987622706	106.265471617584	401.776781903542	128.379428083653	486.189927443449	222.864276568502	314.488262910798	262.766965428937	275.88945795988	272.806231327358	249.282116944089	238.780623132736	94.0106700810926	192.001280409731	292.939393939394	0	0	0	0	0	0	0	0	0	0	0	0	0	0	0	0	0	0	0	0	0	0	0	0	0	0	0	0	0	0	0	0
ACAD8	129.047275641026	125.096955128205	169.300480769231	211.895833333333	516.578525641026	236.178685897436	643.326121794872	254.166666666667	353.13782051282	298.899038461538	355.181891025641	317.582532051282	320.391025641026	335.080128205128	122.539262820513	299.223557692308	420.717948717949	0	0	0	0	0	0	0	0	0	0	0	0	0	0	0	0	0	0	0	0	0	0	0	0	0	0	0	0	0	0	0	0
ACAD9	92.8922829581994	102.306538049303	119.657556270096	173.617899249732	377.444265809218	196.183279742765	451.334941050375	175.382636655949	272.15219721329	220.788853161844	254.414790996785	215.725080385852	223.945337620579	256.621650589496	86.3778135048232	214.75884244373	304.136120042872	0	0	0	0	0	0	0	0	0	0	0	0	0	0	0	0	0	0	0	0	0	0	0	0	0	0	0	0	0	0	0	0
ACADL	96.7826759474091	119.068058778036	142.046403712297	82.2675947409126	450.931167826759	108.638824439288	520.796597061098	252.751740139211	344.580819798917	293.350348027842	293.279969064192	309.476411446249	283.68445475638	248.46249033256	99.5854601701469	207.443155452436	319.833720030936	0	0	0	0	0	0	0	0	0	0	0	0	0	0	0	0	0	0	0	0	0	0	0	0	0	0	0	0	0	0	0	0
ACADM	103.687912087912	115.259340659341	132.862271062271	65.2468864468864	404.791941391941	82.8791208791209	528.965567765568	277.844688644689	340.814652014652	321.136996336996	300.408058608059	332.421978021978	280.572893772894	246.153113553114	128.462271062271	204.572161172161	295.169230769231	0	0	0	0	0	0	0	0	0	0	0	0	0	0	0	0	0	0	0	0	0	0	0	0	0	0	0	0	0	0	0	0
ACADS	110.977401129944	79.1525423728814	124.535108958838	170.410008071025	390.830508474576	161.230831315577	513.876513317191	194.993543179984	270.753026634383	220.285714285714	274.669895076675	229.624697336562	245.581113801453	250.275221953188	132.412429378531	269.477804681195	318.953188054883	0	0	0	0	0	0	0	0	0	0	0	0	0	0	0	0	0	0	0	0	0	0	0	0	0	0	0	0	0	0	0	0
ACADSB	101.363356428022	106.365665896844	129.57428791378	86.1963048498845	389.133179368745	116.511932255581	456.064665127021	231.638953040801	308.017705927637	269.592763664357	267.204772902232	258.311008468052	242.760585065435	236.294842186297	92.8837567359507	202.665896843726	288.494226327945	0	0	0	0	0	0	0	0	0	0	0	0	0	0	0	0	0	0	0	0	0	0	0	0	0	0	0	0	0	0	0	0
ACADVL	115.20765832106	107.377025036819	150.197839960727	209.660775650466	450.347569955817	218.33382425135	629.227295041728	223.908689248895	306.260677466863	256.625920471281	305.216494845361	298.181148748159	281.164457535592	303.423662248405	155.507118311242	277.743249877271	396.67206676485	0	0	0	0	0	0	0	0	0	0	0	0	0	0	0	0	0	0	0	0	0	0	0	0	0	0	0	0	0	0	0	0
ACAN	154.043197682076	101.661662057158	175.308178585539	194.532332411432	501.17160542605	201.734623995786	653.840906097722	293.016199130778	361.421704201238	328.175819834058	350.033188463058	332.027393652048	339.13723166074	318.10298959568	156.981298564467	348.423416304491	410.305676280785	0	0	0	0	0	0	0	0	0	0	0	0	0	0	0	0	0	0	0	0	0	0	0	0	0	0	0	0	0	0	0	0
ACAP1	107.079172289699	98.1961313540261	136.583445793972	191.366171839856	408.078272604588	196.212775528565	538.437246963563	185.558254610886	274.980206927575	216.017094017094	263.712550607287	242.869095816464	244.997750787224	278.847503373819	129.605937921727	251.733693207377	354.780026990553	0	0	0	0	0	0	0	0	0	0	0	0	0	0	0	0	0	0	0	0	0	0	0	0	0	0	0	0	0	0	0	0
ACAP2	71.665810868635	97.4933675652546	102.445442875481	73.0393667094566	297.854942233633	89.6255883611468	348.398801882756	188.364142062473	243.87163029525	213.683354728284	208.57595207531	224.8459563543	182.070603337612	182.540436456996	70.5134788189987	137.891313649979	220.411638853231	0	0	0	0	0	0	0	0	0	0	0	0	0	0	0	0	0	0	0	0	0	0	0	0	0	0	0	0	0	0	0	0
ACAP3	76.989620758483	57.3301397205589	83.3780439121757	117.857085828343	262.356087824351	113.675449101796	356.227944111776	123.041117764471	183.306986027944	152.82754491018	179.707385229541	157.743313373253	161.275449101796	181.742914171657	95.3261477045908	176.743313373253	222.978043912176	0	0	0	0	0	0	0	0	0	0	0	0	0	0	0	0	0	0	0	0	0	0	0	0	0	0	0	0	0	0	0	0
ACAT1	83.8255451713396	93.9711838006231	104.415109034268	77.338785046729	330.829439252336	97.0786604361371	416.346573208723	181.238317757009	250.553738317757	208.333333333333	216.944704049844	224.41199376947	191.113707165109	200.561526479751	84.6985981308411	166.766355140187	235.328660436137	0	0	0	0	0	0	0	0	0	0	0	0	0	0	0	0	0	0	0	0	0	0	0	0	0	0	0	0	0	0	0	0
ACAT2	134.461358313817	127.065573770492	191.865729898517	143.749414519906	469.817330210773	171.15925058548	600.456674473068	255.871194379391	349.348165495706	279.908665105386	324.333333333333	311.75644028103	310.469945355191	320.754879000781	137.736924277908	302.189695550351	434.896955503513	0	0	0	0	0	0	0	0	0	0	0	0	0	0	0	0	0	0	0	0	0	0	0	0	0	0	0	0	0	0	0	0
ACBD3	154.327032136106	130.987397605545	213.677378701953	152.775677378702	555.753623188406	176.477630749842	704.009451795841	314.007561436673	413.03906742281	357.567737870195	380.553245116572	376.231253938248	369.379332073094	354.398235664776	174.248897290485	336.816635160681	475.463137996219	0	0	0	0	0	0	0	0	0	0	0	0	0	0	0	0	0	0	0	0	0	0	0	0	0	0	0	0	0	0	0	0
ACBD4	83.8372319688109	84.7797270955166	102.050682261209	178.233918128655	318.986354775828	170.901559454191	415.489278752437	125.64522417154	209.203703703704	156.230994152047	213.127680311891	190.421052631579	191.069200779727	218.777777777778	87.817738791423	190.315789473684	278.747563352826	0	0	0	0	0	0	0	0	0	0	0	0	0	0	0	0	0	0	0	0	0	0	0	0	0	0	0	0	0	0	0	0
ACBD5	132.281619937695	128.028037383178	165.668535825545	125.133333333333	534.786292834891	146.029906542056	679.514641744548	319.332710280374	393.659190031153	363.830529595016	357.541433021807	367.22492211838	356.418068535826	312.673520249221	156.104672897196	283.230529595016	379.597507788162	0	0	0	0	0	0	0	0	0	0	0	0	0	0	0	0	0	0	0	0	0	0	0	0	0	0	0	0	0	0	0	0
ACBD6	88.0141342756184	104.373380447585	115.181389870436	115.081272084806	353.353356890459	126.828032979976	419.111896348645	203.093050647821	279.851590106007	230.704358068316	239.373380447585	240.167255594817	215.20023557126	216.852767962309	76.6042402826855	180.272084805654	264.505300353357	0	0	0	0	0	0	0	0	0	0	0	0	0	0	0	0	0	0	0	0	0	0	0	0	0	0	0	0	0	0	0	0
ACBD7	134.606741573034	100.87265917603	144.767790262172	79.2659176029963	401.415730337079	99.3258426966292	459.01872659176	266.164794007491	306.494382022472	287.041198501873	276.670411985019	275.842696629213	283.063670411985	257.602996254682	133.415730337079	268.284644194757	341.153558052434	0	0	0	0	0	0	0	0	0	0	0	0	0	0	0	0	0	0	0	0	0	0	0	0	0	0	0	0	0	0	0	0
ACCS	115.379814077025	110.841301460823	147.188579017264	211.324701195219	464.068393094289	223.558432934927	585.249667994688	224.139442231076	328.622841965471	267.916334661355	319.350597609562	279.223107569721	289.242363877822	298.513944223108	123.184594953519	270.048472775564	367.478751660027	0	0	0	0	0	0	0	0	0	0	0	0	0	0	0	0	0	0	0	0	0	0	0	0	0	0	0	0	0	0	0	0
ACCSL	149.157586408905	121.502636203866	198.056239015817	201.854715875806	572.31165787932	235.446983011131	698.374340949033	297.189220855302	394.636203866432	351.02050380785	372.391329818395	345.461042765085	355.374340949033	350.538371411834	152.869361452841	340.575278265964	466.082601054482	0	0	0	0	0	0	0	0	0	0	0	0	0	0	0	0	0	0	0	0	0	0	0	0	0	0	0	0	0	0	0	0
ACD	163.377981651376	104.19755351682	197.692354740061	210.814678899083	485.805504587156	209.23119266055	716.244036697248	231.555963302752	324.334556574924	292.930886850153	339.015290519878	329.525382262997	324.439755351682	354.208562691131	227.242201834862	389.673394495413	483.36880733945	0	0	0	0	0	0	0	0	0	0	0	0	0	0	0	0	0	0	0	0	0	0	0	0	0	0	0	0	0	0	0	0
ACE	80.8255547054323	76.0015302218822	90.16194848253	166.43662331038	334.004590665647	165.273399642948	414.816118337159	156.20453965825	244.745473093599	188.85207855139	229.391481764856	190.14078041316	205.382555470543	213.167049222137	78.8821729150727	190.964294822749	247.15506248406	0	0	0	0	0	0	0	0	0	0	0	0	0	0	0	0	0	0	0	0	0	0	0	0	0	0	0	0	0	0	0	0
ACE2	227.66211745244	171.385856079404	288.912737799835	156.179487179487	810.480148883375	194.64805624483	515.829611248966	259.660463192721	615.236559139785	296.471050454921	592.606699751861	531.511579818031	580.208850289495	465.887923904053	134.413564929694	494.212985938792	652.387510339123	0	0	0	0	0	0	0	0	0	0	0	0	0	0	0	0	0	0	0	0	0	0	0	0	0	0	0	0	0	0	0	0
ACER1	76.6037735849057	83.0880503144654	94.6654088050314	188.660377358491	387.393710691824	194.347169811321	455.17106918239	184.476729559748	284.895597484277	216.134591194969	270.227672955975	225.20251572327	240.104402515723	219.100628930818	69.1459119496855	183.008805031447	258.294339622642	0	0	0	0	0	0	0	0	0	0	0	0	0	0	0	0	0	0	0	0	0	0	0	0	0	0	0	0	0	0	0	0
ACER2	104.714975845411	112.882850241546	140.274154589372	150.997584541063	434.217391304348	176.807971014493	512.498792270531	228.471014492754	319.993961352657	258.527777777778	298.555555555556	265.285024154589	273.154589371981	281.809178743961	111.747584541063	248.545893719807	342.823671497585	0	0	0	0	0	0	0	0	0	0	0	0	0	0	0	0	0	0	0	0	0	0	0	0	0	0	0	0	0	0	0	0
ACER3	68.5696517412935	93.0286069651741	79.0634328358209	58.9962686567164	262.18407960199	79.5796019900498	283.119402985075	187.524875621891	215.710199004975	187.111940298507	204.396766169154	182.77736318408	178.511194029851	173.512437810945	52.9203980099502	132.402985074627	188.925373134328	0	0	0	0	0	0	0	0	0	0	0	0	0	0	0	0	0	0	0	0	0	0	0	0	0	0	0	0	0	0	0	0
ACHE	154.050161812298	95.8597626752967	174.019956850054	194.834412081985	459.906148867314	186.886731391586	641.401833872708	227.542071197411	311.425026968716	270.518338727077	324.003236245955	303.644012944984	299.81715210356	319.625674217907	197.757281553398	357.653721682848	427.650485436893	0	0	0	0	0	0	0	0	0	0	0	0	0	0	0	0	0	0	0	0	0	0	0	0	0	0	0	0	0	0	0	0
ACIN1	162.375310481868	129.486587183309	211.056631892697	199.645057128664	559.692001987084	232.815697963239	690.723546944858	267.421510183805	357.668653750621	311.58519622454	353.784153005464	340.453551912568	330.189021361153	371.842026825633	171.090163934426	378.03651266766	496.934426229508	0	0	0	0	0	0	0	0	0	0	0	0	0	0	0	0	0	0	0	0	0	0	0	0	0	0	0	0	0	0	0	0
ACKR2	202.244155844156	150.722943722944	250.283116883117	286.754112554113	741.907359307359	289.98961038961	974.603463203463	410.593073593074	491.495238095238	482.198268398268	477.539393939394	469.627705627706	470.902164502165	453.458008658009	229.731601731602	477.461471861472	599.525541125541	0	0	0	0	0	0	0	0	0	0	0	0	0	0	0	0	0	0	0	0	0	0	0	0	0	0	0	0	0	0	0	0
ACKR3	228.183654729109	131.026629935721	258.503213957759	305.863177226814	830.464646464646	318.224058769513	1087.80073461892	462.946740128558	555.222222222222	515.944903581267	554.139577594123	512.358126721763	573.044077134986	465.253443526171	274.123048668503	528.023875114784	645.467401285583	0	0	0	0	0	0	0	0	0	0	0	0	0	0	0	0	0	0	0	0	0	0	0	0	0	0	0	0	0	0	0	0
ACKR4	12.6039886039886	10.3827160493827	12.7094017094017	8.01994301994302	40.2497625830959	10.8945868945869	57.2165242165242	19.9848053181387	27.5773979107312	22.1747388414055	21.5327635327635	24.031339031339	24.8537511870845	24.2279202279202	9.72934472934473	23.2991452991453	26.9297245963913	0	0	0	0	0	0	0	0	0	0	0	0	0	0	0	0	0	0	0	0	0	0	0	0	0	0	0	0	0	0	0	0
ACLY	86.3451300665457	103.451905626134	122.236237144586	194.553841500302	417.818814277072	218.316696914701	492.151240169389	200.334543254688	296.944343617665	230.640653357532	279.533575317604	236.691772534785	247.550816696915	259.313974591652	87.4101633393829	213.055051421658	313.847247428917	0	0	0	0	0	0	0	0	0	0	0	0	0	0	0	0	0	0	0	0	0	0	0	0	0	0	0	0	0	0	0	0
ACMSD	98.2146389713155	116.695351137488	142.161226508408	153.293768545994	435.454005934718	170.517309594461	501.04549950544	212.170128585559	309.337289812067	253.121661721068	288.161226508408	247.293768545994	255.484668644906	276.60237388724	92.9228486646884	223.711177052423	338.329376854599	0	0	0	0	0	0	0	0	0	0	0	0	0	0	0	0	0	0	0	0	0	0	0	0	0	0	0	0	0	0	0	0
ACN9	105.140211640212	117.986772486772	145.206349206349	100.420634920635	434.76455026455	116.431216931217	510.767195767196	252.634920634921	336.568783068783	287.388888888889	283.26455026455	320.907407407407	279.087301587302	254.050264550265	123.820105820106	219.312169312169	331.891534391534	0	0	0	0	0	0	0	0	0	0	0	0	0	0	0	0	0	0	0	0	0	0	0	0	0	0	0	0	0	0	0	0
ACO1	141.307490636704	136.337827715356	182.592883895131	171.923970037453	540.583146067416	208.519475655431	658.122846441948	290.663670411985	395.188014981273	335.610486891386	370.88202247191	352.450561797753	342.907865168539	345.898876404494	132.71797752809	315.450561797753	437.959925093633	0	0	0	0	0	0	0	0	0	0	0	0	0	0	0	0	0	0	0	0	0	0	0	0	0	0	0	0	0	0	0	0
ACO2	93.6397849462366	93.0566583953681	117.997105045492	200.904052936311	414.603391232424	210.842845326716	527.976426799007	189.055004135649	291.574028122415	231.416459884202	273.417700578991	244.366832092639	248.633581472291	258.548800661704	109.073200992556	221.755996691481	314.447890818859	0	0	0	0	0	0	0	0	0	0	0	0	0	0	0	0	0	0	0	0	0	0	0	0	0	0	0	0	0	0	0	0
ACOT1	50.1255924170616	26.2101105845182	20.3159557661927	43.4755134281201	73.9067930489731	48.9707740916272	0	0	97.6611374407583	0	0	0	102.988941548183	92.8759873617693	0	109.372827804107	56.8617693522907	0	0	0	0	0	0	0	0	0	0	0	0	0	0	0	0	0	0	0	0	0	0	0	0	0	0	0	0	0	0	0	0
ACOT11	73.2521929824561	77.7631578947368	88.1112938596491	178.066337719298	353.487938596491	177.758223684211	429.445723684211	157.591557017544	253.960526315789	196.810307017544	241.675438596491	192.647478070175	213.784539473684	207.464364035088	67.4786184210526	176.287828947368	243.949013157895	0	0	0	0	0	0	0	0	0	0	0	0	0	0	0	0	0	0	0	0	0	0	0	0	0	0	0	0	0	0	0	0
ACOT12	90.878896882494	110.248201438849	126.150479616307	103.856714628297	375.14448441247	135.85071942446	436.328537170264	213.096522781775	291.421462829736	255.141486810552	260.469424460432	239.098321342926	231.388489208633	240.320743405276	83.9838129496403	186.519784172662	290.675059952038	0	0	0	0	0	0	0	0	0	0	0	0	0	0	0	0	0	0	0	0	0	0	0	0	0	0	0	0	0	0	0	0
ACOT13	163.309692671395	151.290780141844	215.869976359338	145.087470449173	641.4231678487	180.468085106383	745.723404255319	349.146572104019	460.007092198582	388.323877068558	410.378250591017	431.394799054374	416.271867612293	373.633569739953	175.390070921986	341.867612293144	496.501182033097	0	0	0	0	0	0	0	0	0	0	0	0	0	0	0	0	0	0	0	0	0	0	0	0	0	0	0	0	0	0	0	0
ACOT2	51.1095041322314	29.9152892561983	67.2734159779614	47.3987603305785	182.833333333333	57.1039944903581	258.125344352617	101.669421487603	128.001377410468	117.643939393939	132.112947658402	124.134297520661	103.960743801653	104.378099173554	78.9304407713499	121.753443526171	152.906336088154	0	0	0	0	0	0	0	0	0	0	0	0	0	0	0	0	0	0	0	0	0	0	0	0	0	0	0	0	0	0	0	0
ACOT4	178.582938388626	112.190363349131	210.028436018957	180.687993680885	539.420221169036	188.958135860979	732.748025276461	263.379146919431	399.805687203791	308.172195892575	355.513428120063	339.69589257504	373.624012638231	347.161927330174	196.249605055292	403.996840442338	476.921800947867	0	0	0	0	0	0	0	0	0	0	0	0	0	0	0	0	0	0	0	0	0	0	0	0	0	0	0	0	0	0	0	0
ACOT6	205.003205128205	154.653846153846	281.669871794872	158.639423076923	765.424679487179	208.88141025641	828.576923076923	382.628205128205	486.899038461538	441.121794871795	428.766025641026	445.415064102564	413.522435897436	417.613782051282	209.834935897436	452.724358974359	622.427884615385	0	0	0	0	0	0	0	0	0	0	0	0	0	0	0	0	0	0	0	0	0	0	0	0	0	0	0	0	0	0	0	0
ACOT7	74.2047244094488	78.8258967629046	91.3919510061242	167.350831146107	323.626421697288	168.36832895888	414.682414698163	153.071741032371	230.808398950131	182.348206474191	225.683289588801	185.132983377078	201.265966754156	204.339457567804	78.1487314085739	174.643044619423	240.950131233596	0	0	0	0	0	0	0	0	0	0	0	0	0	0	0	0	0	0	0	0	0	0	0	0	0	0	0	0	0	0	0	0
ACOT8	114.298958333333	106.895833333333	144.545833333333	213.60625	455.334375	221.667708333333	573.1	226.940625	314.126041666667	248.039583333333	301.082291666667	286.684375	277.233333333333	298.008333333333	119.116666666667	269.573958333333	370.417708333333	0	0	0	0	0	0	0	0	0	0	0	0	0	0	0	0	0	0	0	0	0	0	0	0	0	0	0	0	0	0	0	0
ACOT9	185.467706013363	144.533778767632	226.839643652561	140.268002969562	665.386785449146	178.224201930215	407.083890126206	212.123979213066	528.603563474388	245.282108389013	482.589458054937	432.145508537491	465.233110616184	391.001484780995	109.256124721604	399.942093541203	511.153674832962	0	0	0	0	0	0	0	0	0	0	0	0	0	0	0	0	0	0	0	0	0	0	0	0	0	0	0	0	0	0	0	0
ACOX1	107.397881996974	120.877962682804	149.647503782148	167.138678769541	459.168935955623	195.551689359556	555.776096822995	217.231467473525	326.444276348966	254.738779626828	290.227433182047	273.032778618255	265.03227433182	288.921835602622	99.5511850731215	241.707513867877	357.672718103883	0	0	0	0	0	0	0	0	0	0	0	0	0	0	0	0	0	0	0	0	0	0	0	0	0	0	0	0	0	0	0	0
ACOX2	98.5034213098729	111.966764418377	138.536656891496	190.920821114369	419.654936461388	213.715053763441	516.592864125122	202.848973607038	295.570869990225	234.121700879765	282.048387096774	243.493646138807	253.547898338221	280.496578690127	96.2429130009775	235.756109481916	343.806940371457	0	0	0	0	0	0	0	0	0	0	0	0	0	0	0	0	0	0	0	0	0	0	0	0	0	0	0	0	0	0	0	0
ACOX3	85.1012838801712	93.5577746077033	110.929624346172	189.483594864479	391.61436043747	208.271516880647	489.082738944365	187.985734664765	284.634807417974	222.136471707085	269.418925344746	227.47836424156	233.728007608179	250.097479790775	87.5544460294817	201.21921065145	284.984308131241	0	0	0	0	0	0	0	0	0	0	0	0	0	0	0	0	0	0	0	0	0	0	0	0	0	0	0	0	0	0	0	0
ACOXL	102.868617326449	117.15834767642	145.236947791165	166.328169822146	450.575444635686	196.781411359725	531.664945496271	215.245553643144	314.143430866322	251.886976477338	295.412507171543	263.515777395295	259.093516924842	279.539873780838	97.4142283419392	238.829604130809	356.251290877797	0	0	0	0	0	0	0	0	0	0	0	0	0	0	0	0	0	0	0	0	0	0	0	0	0	0	0	0	0	0	0	0
ACP1	117.805031446541	98.8972746331237	140.817610062893	161.605870020964	378.85534591195	175.429769392034	528.53249475891	228.834381551363	311.343815513627	247.98322851153	258.400419287212	293.373165618449	246.004192872117	262.406708595388	126.716981132075	249.513626834382	329.178197064989	0	0	0	0	0	0	0	0	0	0	0	0	0	0	0	0	0	0	0	0	0	0	0	0	0	0	0	0	0	0	0	0
ACP2	145.530660377358	117.740566037736	176.617924528302	222.790094339623	496.495283018868	231.39072327044	681.565251572327	237.039308176101	335.053459119497	266.687106918239	344.079402515723	299.720125786164	315.625786163522	347.323899371069	172.870283018868	351.345911949686	434.416666666667	0	0	0	0	0	0	0	0	0	0	0	0	0	0	0	0	0	0	0	0	0	0	0	0	0	0	0	0	0	0	0	0
ACP5	122.137014314928	97.9437627811861	147.951942740286	207.955010224949	460.583844580777	207.78527607362	616.978527607362	223.457055214724	298.798568507157	271.771983640082	315.211656441718	274.828220858896	296.579754601227	284.005112474438	142.594069529652	290.858895705521	371.629856850716	0	0	0	0	0	0	0	0	0	0	0	0	0	0	0	0	0	0	0	0	0	0	0	0	0	0	0	0	0	0	0	0
ACP6	117.469308469308	119.275835275835	155.032634032634	177.355866355866	464.789432789433	202.820512820513	582.602952602953	241.536907536908	334.644133644134	283.553224553225	314.412587412587	296.310023310023	292.768453768454	319.063714063714	139.27972027972	283.990675990676	389.595182595183	0	0	0	0	0	0	0	0	0	0	0	0	0	0	0	0	0	0	0	0	0	0	0	0	0	0	0	0	0	0	0	0
ACPL2	216.400554400554	143.469161469161	270.45045045045	270.196119196119	744.69507969508	283.383922383922	1024.16770616771	420.799722799723	520.130977130977	470.196119196119	502.957726957727	496.51282051282	496.50796950797	444.553707553708	274.690921690922	493.795564795565	638.45045045045	0	0	0	0	0	0	0	0	0	0	0	0	0	0	0	0	0	0	0	0	0	0	0	0	0	0	0	0	0	0	0	0
ACPP	89.4192521877486	112.990453460621	133.015115354017	132.044550517104	431.498011137629	162.380270485282	465.971360381862	204.965791567224	293.182975338107	234.426412092283	259.589498806683	252.498011137629	242.478122513922	255.558472553699	76.3770883054893	205.015910898966	322.583929992045	0	0	0	0	0	0	0	0	0	0	0	0	0	0	0	0	0	0	0	0	0	0	0	0	0	0	0	0	0	0	0	0
ACPT	118.604996096799	83.5261514441842	128.882903981265	181.55893832943	412.689305230289	178.11787665886	536.872755659641	204.732240437158	286.161592505855	245.693989071038	281.060109289618	248.417642466823	262.08118657299	261.371584699454	131.911007025761	273.787665886027	322.889149102264	0	0	0	0	0	0	0	0	0	0	0	0	0	0	0	0	0	0	0	0	0	0	0	0	0	0	0	0	0	0	0	0
ACR	47.8870458135861	47.1319115323855	57.980252764613	90.1674565560821	175.093996840442	92.2472353870458	224.740916271722	102.567930489731	149.788309636651	119.745655608215	139.790679304897	113.985781990521	112.537914691943	122.193522906793	53.7116903633491	114.233807266983	145.392575039494	0	0	0	0	0	0	0	0	0	0	0	0	0	0	0	0	0	0	0	0	0	0	0	0	0	0	0	0	0	0	0	0
ACRBP	126.492647058824	113.59375	169.463848039216	215.929534313725	485.877450980392	223.649509803922	655.882352941176	235.232843137255	318.166053921569	276.842524509804	324.096200980392	293.855392156863	299.121323529412	311.254289215686	148.734681372549	299.61887254902	435.419730392157	0	0	0	0	0	0	0	0	0	0	0	0	0	0	0	0	0	0	0	0	0	0	0	0	0	0	0	0	0	0	0	0
ACRC	225.839595375723	138.907032755299	257.77119460501	207.374277456647	712.205684007707	240.755298651252	467.25289017341	232.888246628131	532.442196531792	250.993737957611	500.845375722543	474.793352601156	524.881502890173	422.018786127168	149.792389210019	504.259633911368	587.257225433526	0	0	0	0	0	0	0	0	0	0	0	0	0	0	0	0	0	0	0	0	0	0	0	0	0	0	0	0	0	0	0	0
ACRV1	220.615288220551	157.581453634085	282.135338345865	258.622807017544	805.209273182957	283.556390977444	1016.60776942356	459.002506265664	571.964912280702	525.654135338346	544.221804511278	515.956140350877	568.254385964912	472.328320802005	252.548872180451	526.291979949875	637.946115288221	0	0	0	0	0	0	0	0	0	0	0	0	0	0	0	0	0	0	0	0	0	0	0	0	0	0	0	0	0	0	0	0
ACSBG1	79.2891954022988	85.8616091954023	101.296551724138	185.906666666667	368.248735632184	188.142528735632	458.272643678161	174.821149425287	258.702068965517	201.394942528736	253.050114942529	224.774712643678	223.733333333333	220.785287356322	79.4367816091954	193.049195402299	263.946666666667	0	0	0	0	0	0	0	0	0	0	0	0	0	0	0	0	0	0	0	0	0	0	0	0	0	0	0	0	0	0	0	0
ACSBG2	120.99700149925	119.124437781109	156.774612693653	208.242378810595	519.161419290355	233.410794602699	638.785607196402	277.067466266867	386.418790604698	329.855572213893	348.353323338331	321.647676161919	325.577711144428	319.059470264868	121.429285357321	287.072463768116	384.231884057971	0	0	0	0	0	0	0	0	0	0	0	0	0	0	0	0	0	0	0	0	0	0	0	0	0	0	0	0	0	0	0	0
ACSF2	92.6770670826833	94.2750910036401	109.6874674987	206.101404056162	414.113364534581	222.909516380655	514.393135725429	186.657826313053	287.387935517421	227.985439417577	276.209568382735	233.63754550182	248.697867914717	261.444617784711	96.204368174727	219.245449817993	299.430057202288	0	0	0	0	0	0	0	0	0	0	0	0	0	0	0	0	0	0	0	0	0	0	0	0	0	0	0	0	0	0	0	0
ACSF3	84.6181398035817	70.7989601386482	98.1086077411901	148.801848642403	317.772385904102	145.898324667822	416.155979202773	153.488734835355	274.517619872906	211.813402657423	215.386481802426	255.071057192374	193.043327556326	199.61120739457	93.7827845176199	198.626805314847	259.62276140959	0	0	0	0	0	0	0	0	0	0	0	0	0	0	0	0	0	0	0	0	0	0	0	0	0	0	0	0	0	0	0	0
ACSL1	114.834048640916	119.938006676204	162.03481163567	172.4368144969	479.627563185503	202.231759656652	561.485932284216	244.902241297091	346.767763471626	284.712923223653	311.839294229852	290.926084883166	290.803528850739	306.279923700525	107.760133524082	264.748688602766	383.270863137816	0	0	0	0	0	0	0	0	0	0	0	0	0	0	0	0	0	0	0	0	0	0	0	0	0	0	0	0	0	0	0	0
ACSL3	124.134535367545	141.478964401294	168.817383263985	102.97226074896	503.548774849746	134.325936199723	628.535829865927	322.128525196486	409.96578825705	377.325936199723	358.119741100324	392.929264909847	338.102172907998	297.72399445215	137.512251502543	251.793804900601	370.981044845123	0	0	0	0	0	0	0	0	0	0	0	0	0	0	0	0	0	0	0	0	0	0	0	0	0	0	0	0	0	0	0	0
ACSL4	225.929775280899	174.013108614232	268.258426966292	123.404494382022	770.710674157303	159.723314606742	526.905898876405	265.618913857678	620.381086142322	298.501872659176	570.6484082397	551.643258426966	555.911048689139	437.840823970037	155.89372659176	462.907303370787	595.289325842697	0	0	0	0	0	0	0	0	0	0	0	0	0	0	0	0	0	0	0	0	0	0	0	0	0	0	0	0	0	0	0	0
ACSL5	133.999099099099	135.874324324324	192.206756756757	161.239189189189	543.902252252252	202.723423423423	625.924774774775	279.542342342342	403.254504504504	330.84009009009	360.376126126126	333.434234234234	336.10990990991	342.148198198198	129.499099099099	310.507207207207	443.802252252252	0	0	0	0	0	0	0	0	0	0	0	0	0	0	0	0	0	0	0	0	0	0	0	0	0	0	0	0	0	0	0	0
ACSL6	87.633010603965	108.377593360996	124.810050714615	180.742738589212	411.558321807284	207.411249423698	475.188566159521	197.802674043338	301.146150299677	234.248501613647	276.111111111111	236.503457814661	245.082065467958	255.844628861226	77.5864453665284	204.470262793914	313.398801290917	0	0	0	0	0	0	0	0	0	0	0	0	0	0	0	0	0	0	0	0	0	0	0	0	0	0	0	0	0	0	0	0
ACSM1	96.6245674740484	106.121683967705	136.175317185698	184.211649365629	414.949826989619	212.787773933103	496.39907727797	209.357554786621	316.046136101499	246.91753171857	273.667243367935	243.514417531719	254.964821222607	269.695501730104	85.2606689734717	236.139561707036	348.662053056517	0	0	0	0	0	0	0	0	0	0	0	0	0	0	0	0	0	0	0	0	0	0	0	0	0	0	0	0	0	0	0	0
ACSM2A	48.260092272203	49.6349480968858	65.8817762399077	66.5478662053057	201.982698961938	83.9630911188005	236.677047289504	108.784890426759	142.89446366782	131.443483275663	147.925605536332	131.424452133795	131.952710495963	131.334486735871	43.9942329873126	118.09630911188	169.478085351788	0	0	0	0	0	0	0	0	0	0	0	0	0	0	0	0	0	0	0	0	0	0	0	0	0	0	0	0	0	0	0	0
ACSM2B	44.5340253748558	48.6978085351788	64.4717416378316	69.5138408304498	188.005190311419	82.9359861591695	221.56401384083	102.819492502884	143.83967704729	116.470011534025	135.28431372549	119.200692041522	123.114186851211	122.629757785467	41.8275663206459	107.881776239908	161.842560553633	0	0	0	0	0	0	0	0	0	0	0	0	0	0	0	0	0	0	0	0	0	0	0	0	0	0	0	0	0	0	0	0
ACSM3	163.705848949461	140.760363429869	204.781374219194	134.189664963089	618.400908574674	173.18398637138	744.223736513345	335.683134582623	457.922203293583	404.475298126065	421.760363429869	401.592277115275	388.436115843271	354.571834185122	169.300965360591	351.618398637138	469.295286768881	0	0	0	0	0	0	0	0	0	0	0	0	0	0	0	0	0	0	0	0	0	0	0	0	0	0	0	0	0	0	0	0
ACSM4	130.206540447504	128.864027538726	182.985656913368	177.339070567986	523.758462421113	207.671256454389	621.518646012622	283.922547332186	398.038439472174	332.499139414802	372.316121629375	338.126219162364	338.44578313253	323.270797475617	114.701090074584	300.305220883534	435.529546758462	0	0	0	0	0	0	0	0	0	0	0	0	0	0	0	0	0	0	0	0	0	0	0	0	0	0	0	0	0	0	0	0
ACSM5	104.858045977011	98.2925287356322	144.431609195402	193.700574712644	503.995402298851	220.526436781609	607.411494252874	267.00632183908	351.189655172414	295.612643678161	337.52183908046	307.049425287356	322.37816091954	280.404597701149	110.146551724138	261.664367816092	365.68275862069	0	0	0	0	0	0	0	0	0	0	0	0	0	0	0	0	0	0	0	0	0	0	0	0	0	0	0	0	0	0	0	0
ACSS1	84.56038647343	92.1425120772947	111.733816425121	187.584057971014	378.180193236715	202.432367149758	466.423188405797	165.941062801932	262.872946859903	205.935265700483	250.269565217391	211.926570048309	217.132367149758	247.593236714976	91.8265700483092	203.192753623188	300.003864734299	0	0	0	0	0	0	0	0	0	0	0	0	0	0	0	0	0	0	0	0	0	0	0	0	0	0	0	0	0	0	0	0
ACSS2	124.575291375291	121.712354312354	159.369696969697	200.059207459207	478.993939393939	224.037762237762	608.915151515151	244.636363636364	344.904895104895	280.659673659674	326.690909090909	298.085780885781	299.392540792541	318.747785547786	126.090909090909	294.434032634033	399.009324009324	0	0	0	0	0	0	0	0	0	0	0	0	0	0	0	0	0	0	0	0	0	0	0	0	0	0	0	0	0	0	0	0
ACSS3	146.02377486657	146.033964095099	189.956817079088	120.173216885007	569.144590004852	152.448811256672	701.776322173702	330.826783114993	432.092673459486	385.355652595827	388.105288694808	407.812227074236	369.229985443959	338.690441533236	166.141193595342	312.286268801553	430.328481319748	0	0	0	0	0	0	0	0	0	0	0	0	0	0	0	0	0	0	0	0	0	0	0	0	0	0	0	0	0	0	0	0
ACTA1	147.029100529101	79.657848324515	152.751322751323	168.662257495591	472.956790123457	166.984126984127	622.141093474427	284.732804232804	346.061728395062	333.621693121693	377.215167548501	338.34126984127	327.902116402116	293.104938271605	212.060846560847	350.956790123457	397.297178130511	0	0	0	0	0	0	0	0	0	0	0	0	0	0	0	0	0	0	0	0	0	0	0	0	0	0	0	0	0	0	0	0
ACTA2	145.936507936508	142.284832451499	213.144620811287	247.807760141093	638.609347442681	284.794532627866	780.134920634921	327.973544973545	452.23897707231	384.530864197531	441.571428571429	397.245149911817	425.678130511464	411.502645502646	175.626984126984	371.231040564374	551.213403880071	0	0	0	0	0	0	0	0	0	0	0	0	0	0	0	0	0	0	0	0	0	0	0	0	0	0	0	0	0	0	0	0
ACTB	213.132092198582	124.573581560284	260.875886524823	247.866134751773	669.443262411348	267.357269503546	985.330673758865	349.702127659574	438.34219858156	408.544326241135	457.260638297872	473.112588652482	471.84219858156	446.515070921986	314.38829787234	511.873226950355	654.01329787234	1127.55496453901	1239.55141843972	308.386524822695	1403.14273049645	358.960992907801	1116.09131205674	332.466312056738	1234.79875886525	440.42109929078	309.843085106383	946.145390070922	477.914893617021	500.659574468085	475.666666666667	1582.06382978723	2194.1445035461	1382.58067375887	933.856382978723	687.228723404255	923.679078014184	890.023936170213	1715.85726950355	1206.78280141844	2077.62411347518	870.060283687943	1067.51241134752	845.474290780142	937.294326241135	933.901595744681	774.294326241135	669.565602836879	651.653368794326
ACTBL2	282.986737400531	176.927497789567	314.877099911583	341.759504862953	996.401414677277	357.374889478338	1325.54907161804	583.366047745358	691.366931918656	637.837312113174	689.715296198055	653.012378426171	691.560565870911	570.679045092838	337.922192749779	647.168877099912	771.189213085765	0	0	0	0	0	0	0	0	0	0	0	0	0	0	0	0	0	0	0	0	0	0	0	0	0	0	0	0	0	0	0	0
ACTC1	216.910052910053	145.531746031746	260.716931216931	223.811287477954	775.610229276896	272.908289241623	982.000881834215	451.416225749559	546.459435626102	521.900352733686	561.679012345679	523.617283950617	561.362433862434	457.320105820106	230.584656084656	497.119047619048	628.396825396825	0	0	0	0	0	0	0	0	0	0	0	0	0	0	0	0	0	0	0	0	0	0	0	0	0	0	0	0	0	0	0	0
ACTG1	191.275709219858	120.16134751773	232.401595744681	236.469858156028	636.651595744681	246.867907801418	874.809397163121	328.018617021277	421.50975177305	387.945921985816	455.415780141844	442.136524822695	455.678191489362	425.551418439716	285.999113475177	473.109929078014	596.320035460993	1205.90602836879	1325.32624113475	337.070921985816	1556.97872340426	384.811170212766	1197.47429078014	363.350177304965	1353.89539007092	491.498226950355	339.859042553192	1015.35992907801	540.816489361702	530.056737588652	497.454787234043	1676.41134751773	2311.67819148936	1441.76329787234	978.758865248227	727.245567375886	963.56914893617	945.008865248227	1795.20212765957	1311.2420212766	2188.26773049645	957.52304964539	1204.02482269504	944.316489361702	1006.36524822695	1052.12056737589	832.871453900709	740.479609929078	728.369680851064
ACTG2	148.239610963749	131.101679929266	207.021220159151	208.783377541998	571.186560565871	244.159151193634	693.863837312113	335.767462422635	442.684350132626	369.195402298851	421.580901856764	371.510167992927	407.184792219275	377.859416445623	172.664014146773	369.439434129089	508.650751547303	0	0	0	0	0	0	0	0	0	0	0	0	0	0	0	0	0	0	0	0	0	0	0	0	0	0	0	0	0	0	0	0
ACTL10	121.510840108401	60.3617886178862	128.989159891599	126.758807588076	296.852303523035	119.89701897019	442.079945799458	130.375338753388	194.432249322493	155.607046070461	220.131436314363	198.051490514905	174.479674796748	221.456639566396	151.983739837398	290.863143631436	311.29810298103	0	0	0	0	0	0	0	0	0	0	0	0	0	0	0	0	0	0	0	0	0	0	0	0	0	0	0	0	0	0	0	0
ACTL6A	113.615503875969	135.306976744186	144.113178294574	71.2604651162791	409.915503875969	97.0124031007752	484.441860465116	263.192248062015	337.285271317829	313.261240310078	278.310852713178	320.534108527132	269.672868217054	271.560465116279	118.418604651163	220.203875968992	324.510852713178	0	0	0	0	0	0	0	0	0	0	0	0	0	0	0	0	0	0	0	0	0	0	0	0	0	0	0	0	0	0	0	0
ACTL6B	56.2599531615925	68.016393442623	63.175644028103	164.798594847775	283.053864168618	159.868071818891	343.956284153005	122.533177205308	192.946135831382	145.174082747853	193.582357533177	142.832162373146	157.912568306011	171.626854020297	53.8821233411397	129.988290398126	177.667447306792	0	0	0	0	0	0	0	0	0	0	0	0	0	0	0	0	0	0	0	0	0	0	0	0	0	0	0	0	0	0	0	0
ACTL7A	223.699541284404	136.831039755352	244.925076452599	275.607033639144	753.032874617737	280.911314984709	1001.32951070336	414.413608562691	526.836391437309	458.892966360856	520.781345565749	469.210244648318	514.347094801223	455.642201834862	244.971712538226	520.553516819572	595.363914373089	0	0	0	0	0	0	0	0	0	0	0	0	0	0	0	0	0	0	0	0	0	0	0	0	0	0	0	0	0	0	0	0
ACTL7B	174.580128205128	99.5697115384615	186.659455128205	200.633012820513	584.970352564103	204.465544871795	794.5	315.439102564103	377.90625	366.322916666667	405.363782051282	380.016826923077	376.782852564103	339.664262820513	196.907852564103	401.476762820513	452.935897435897	0	0	0	0	0	0	0	0	0	0	0	0	0	0	0	0	0	0	0	0	0	0	0	0	0	0	0	0	0	0	0	0
ACTL8	182.473206176203	114.222524977293	180.3851044505	248.433242506812	656.196185286104	245.906448683015	841.078110808356	366.211625794732	423.94732061762	426.248864668483	449.742960944596	412.762942779292	442.179836512262	371.22161671208	178.765667574932	404.588555858311	455.55949137148	0	0	0	0	0	0	0	0	0	0	0	0	0	0	0	0	0	0	0	0	0	0	0	0	0	0	0	0	0	0	0	0
ACTL9	143.410071942446	80.7897681854516	149.537170263789	168.187849720224	469.213429256595	166.495603517186	616.239008792966	271.41726618705	321.862509992006	312.465227817746	332.464428457234	311.686650679456	335.379696243006	280.254996003197	149.081534772182	334.987210231815	361.450039968026	0	0	0	0	0	0	0	0	0	0	0	0	0	0	0	0	0	0	0	0	0	0	0	0	0	0	0	0	0	0	0	0
ACTN1	93.9760114572145	91.4543501611171	112.02828499821	192.21768707483	386.803079126387	199.415682062299	489.50805585392	197.418546365915	286.59112065879	241.707482993197	274.037593984962	229.744360902256	255.933404940924	251.751879699248	97.5034013605442	227.064446831364	297.602219835303	0	0	0	0	0	0	0	0	0	0	0	0	0	0	0	0	0	0	0	0	0	0	0	0	0	0	0	0	0	0	0	0
ACTN2	109.286405959032	117.732216014898	146.95530726257	183.684916201117	470.564990689013	213.530726256983	549.981750465549	245.981005586592	348.38696461825	294.186592178771	321.259217877095	283.236499068901	300.368715083799	299.050279329609	105.368715083799	261.207076350093	375.276722532588	0	0	0	0	0	0	0	0	0	0	0	0	0	0	0	0	0	0	0	0	0	0	0	0	0	0	0	0	0	0	0	0
ACTN4	100.659722222222	80.5822368421053	115.551535087719	180.921052631579	392.497807017544	183.885599415205	505.682383040936	193.440423976608	281.107090643275	225.871710526316	270.672880116959	234.267909356725	247.967470760234	249.426169590643	121.584064327485	237.972222222222	311.997441520468	0	0	0	0	0	0	0	0	0	0	0	0	0	0	0	0	0	0	0	0	0	0	0	0	0	0	0	0	0	0	0	0
ACTR10	74.9569377990431	90.9896331738437	97.5909090909091	47.1658692185008	304.897926634769	63.9354066985646	388.260765550239	206.922647527911	246.46331738437	229.396331738437	218.531100478469	247.177830940989	203.791068580542	174.907496012759	88.5909090909091	135.347687400319	218.851674641148	0	0	0	0	0	0	0	0	0	0	0	0	0	0	0	0	0	0	0	0	0	0	0	0	0	0	0	0	0	0	0	0
ACTR1A	98.763925729443	107.959328028294	130.684350132626	182.483642793988	372.115826702034	210.196286472149	472.343943412909	180.36958443855	266.770999115827	217.562334217507	250.746242263484	221.890362511052	232.794871794872	268.646330680813	102.376657824934	236.301503094607	338.932802829355	0	0	0	0	0	0	0	0	0	0	0	0	0	0	0	0	0	0	0	0	0	0	0	0	0	0	0	0	0	0	0	0
ACTR1B	90.3244916003537	83.9938107869142	113.540229885057	185.107869142352	391.58267020336	183.253757736516	509.22192749779	183.525198938992	259.396993810787	217.472148541114	255.608311229001	239.139699381079	236.892130857648	250.827586206897	112.391688770999	218.62157382847	319.389920424403	0	0	0	0	0	0	0	0	0	0	0	0	0	0	0	0	0	0	0	0	0	0	0	0	0	0	0	0	0	0	0	0
ACTR2	113.7175	123.029166666667	165.21	89.9291666666667	495.935833333333	112.3075	595.2825	291.645833333333	385.966666666667	340.004166666667	342.340833333333	342.339166666667	318.640833333333	276.825833333333	118.375833333333	238.690833333333	366.083333333333	0	0	0	0	0	0	0	0	0	0	0	0	0	0	0	0	0	0	0	0	0	0	0	0	0	0	0	0	0	0	0	0
ACTR3	78.4813046937152	119.255369928401	108.643595863166	53.1797931583134	313.424821002387	70.6380270485282	381.035003977725	211.946698488465	265.342084327764	250.020684168656	219.985680190931	255.768496420048	217.278440731901	207.74860779634	81.8496420047733	148.777247414479	232.434367541766	0	0	0	0	0	0	0	0	0	0	0	0	0	0	0	0	0	0	0	0	0	0	0	0	0	0	0	0	0	0	0	0
ACTR3B	34.6571201272872	37.8146380270485	48.4868735083532	67.7501988862371	165.719172633254	73.0238663484487	184.66030230708	86.18138424821	117.337311058075	105.350039777247	112.68814638027	108.868735083532	91.4049323786794	94.6284805091488	31.4741447891806	76.813046937152	122.926809864757	0	0	0	0	0	0	0	0	0	0	0	0	0	0	0	0	0	0	0	0	0	0	0	0	0	0	0	0	0	0	0	0
ACTR3C	28.1169036334913	33.7898894154818	54.4676145339652	34.9857819905213	156.944707740916	37.608214849921	124.083728278041	85.1642969984202	72.2116903633491	83.7709320695103	65.5797788309637	67.1216429699842	70.7946287519747	72.6255924170616	22.0726698262243	58.1216429699842	120.593996840442	0	0	0	0	0	0	0	0	0	0	0	0	0	0	0	0	0	0	0	0	0	0	0	0	0	0	0	0	0	0	0	0
ACTR5	133.28125	115.800986842105	179.412280701754	177.49451754386	501.140899122807	199.345394736842	637.866228070175	249.75548245614	329.239583333333	284.350328947368	328.148574561404	298.515899122807	302.898026315789	309.148574561404	138.420504385965	295.814144736842	423.868969298246	0	0	0	0	0	0	0	0	0	0	0	0	0	0	0	0	0	0	0	0	0	0	0	0	0	0	0	0	0	0	0	0
ACTR6	64.3862300587741	93.2460117548279	88.3182199832074	51.9109991603694	305.393786733837	76.1015952980688	362.288832913518	194.718723761545	248.008396305626	226.212426532326	206.43408900084	224.027707808564	200.16120906801	168.408060453401	68.1116708648195	121.655751469353	184.023509655751	0	0	0	0	0	0	0	0	0	0	0	0	0	0	0	0	0	0	0	0	0	0	0	0	0	0	0	0	0	0	0	0
ACTR8	161.578666666667	141.503466666667	207.643733333333	170.151466666667	589.508266666667	201.408	737.8832	321.621866666667	432.702933333333	363.756266666667	409.1136	385.7696	381.488533333333	370.261866666667	161.578133333333	357.628266666667	482.296533333333	0	0	0	0	0	0	0	0	0	0	0	0	0	0	0	0	0	0	0	0	0	0	0	0	0	0	0	0	0	0	0	0
ACTRT1	361.773651635721	169.294429708223	400.641909814324	311.926613616269	1137.01679929266	346.075154730327	770.446507515473	360.230769230769	757.196286472149	388.039787798408	780.261715296198	739.738284703802	814.323607427056	630.763925729443	261.557029177719	808.593280282935	908.927497789567	0	0	0	0	0	0	0	0	0	0	0	0	0	0	0	0	0	0	0	0	0	0	0	0	0	0	0	0	0	0	0	0
ACTRT2	174.384479717813	99.6587301587302	182.376543209877	190.030864197531	604.071428571429	212.530864197531	794.223104056437	357.202821869489	379.997354497354	412.320105820106	410.910052910053	364.886243386243	446.388007054674	342.840388007055	217.947971781305	391.832451499118	445.696649029982	0	0	0	0	0	0	0	0	0	0	0	0	0	0	0	0	0	0	0	0	0	0	0	0	0	0	0	0	0	0	0	0
ACTRT3	246.536193029491	166.825737265416	330.874888293119	221.9472743521	771.126899016979	260.361036639857	1027.75871313673	393.854334226988	503.97855227882	456.127792672029	475.445933869526	535.700625558534	493.123324396783	508.025915996425	301.257372654156	541.83109919571	755.077747989276	0	0	0	0	0	0	0	0	0	0	0	0	0	0	0	0	0	0	0	0	0	0	0	0	0	0	0	0	0	0	0	0
ACVR1	167.983006535948	156.408496732026	229.76862745098	186.12091503268	677.244444444444	227.296732026144	850.054248366013	372.645098039216	486.785620915033	428.769281045752	450.085620915033	437.254248366013	421.222875816993	406.556862745098	181.619607843137	382.264705882353	528.670588235294	1603.21176470588	2093.62875816993	556.161437908497	1908.50065359477	612.528104575163	1561.44967320261	549.159477124183	1778.04705882353	720.961437908497	543.541176470588	1555.47450980392	746.021568627451	713.419607843137	847.048366013072	2795.72679738562	3590.53529411765	2471.68039215686	1617.03529411765	1209.20849673203	1601.64705882353	1581.96993464052	3030.35882352941	2251.86470588235	3533.37254901961	1613.29869281046	2036.46078431373	1534.35947712418	1653.01176470588	1608.49673202614	1241.26797385621	1154.83006535948	1141.25490196078
ACVR1B	140.542352224254	129.702620353443	190.748324192566	207.761730652041	520.542352224253	235.165143205363	658.107861060329	264.473491773309	368.96282754418	300.263254113346	353.308348567946	331.659963436929	341.530164533821	349.492992078001	145.035344302255	319.72760511883	455.321145642901	0	0	0	0	0	0	0	0	0	0	0	0	0	0	0	0	0	0	0	0	0	0	0	0	0	0	0	0	0	0	0	0
ACVR1C	158.452766531714	135.417004048583	192.984480431849	120.537112010796	585.42645074224	149.890013495277	719.269905533063	343.592442645074	419.777327935223	401.09649122807	389.198380566802	414.050607287449	374.618758434548	327.41363022942	164.391363022942	320.091767881242	432.980431848853	0	0	0	0	0	0	0	0	0	0	0	0	0	0	0	0	0	0	0	0	0	0	0	0	0	0	0	0	0	0	0	0
ACVR2A	143.407263294423	145.439040207523	178.870946822309	91.5804150453956	530.920233463035	121.544098573281	664.608949416342	334.198443579767	423.53242542153	383.614137483787	373.558365758755	409.918287937743	347.696498054475	319.417639429313	158.671206225681	288.712062256809	406.849546044099	1629.54215304799	2270.18352788586	602.727626459144	1727.89688715953	653.885862516213	1531.93060959792	608.597276264591	1640.17704280156	742.029182879377	569.810635538262	1774.06225680934	770.894941634241	760.055123216602	844.662127107652	3080.58300907912	3643.79377431907	2776.37937743191	1776.41569390402	1236.30025940337	1822.31322957198	1697.64785992218	3120.3009079118	2375.20492866407	3413.0233463035	1748.98378728923	2192.39040207523	1548.0953307393	1762.50064850843	1664.49675745785	1302.89105058366	1230.1757457847	1216.40012970169
ACVR2B	113.797920727745	111.288499025341	138.573749187784	206.519168291098	471.921377517869	232.120857699805	593.070825211176	228.662768031189	322.074723846654	252.748538011696	328.807667316439	269.578947368421	296.701754385965	298.675113710201	135.320337881741	273.727095516569	359.111760883691	0	0	0	0	0	0	0	0	0	0	0	0	0	0	0	0	0	0	0	0	0	0	0	0	0	0	0	0	0	0	0	0
ACVRL1	97.5598455598456	87.5881595881596	119.212998712999	178.764478764479	395.944658944659	188.395752895753	495.122908622909	185.98906048906	282.029601029601	212.265765765766	271.651866151866	229.920205920206	248.787644787645	248.39897039897	100.15250965251	233.14157014157	305.917631917632	0	0	0	0	0	0	0	0	0	0	0	0	0	0	0	0	0	0	0	0	0	0	0	0	0	0	0	0	0	0	0	0
ACY1	119.826987307949	112.615230460922	152.213760855043	221.792251169005	455.483633934536	232.40213760855	600.89378757515	214.695390781563	305.792919171677	245.089512358049	300.617234468938	273.923179692719	281.418837675351	306.916499665999	149.148296593186	285.738142952572	397.148964595858	0	0	0	0	0	0	0	0	0	0	0	0	0	0	0	0	0	0	0	0	0	0	0	0	0	0	0	0	0	0	0	0
ACY3	84.9125	77.9729166666667	108.254166666667	174.527083333333	344.852083333333	164.546875	448.476041666667	156.560416666667	221.805208333333	178.964583333333	213.303125	201.183333333333	198.671875	230.128125	105.901041666667	208.628125	288.982291666667	0	0	0	0	0	0	0	0	0	0	0	0	0	0	0	0	0	0	0	0	0	0	0	0	0	0	0	0	0	0	0	0
ACYP1	127.312820512821	117.776923076923	177.820512820513	154.220512820513	505.65641025641	194.123076923077	655.535897435897	247.597435897436	369.223076923077	298.225641025641	352.005128205128	313.058974358974	315.348717948718	316.069230769231	136.589743589744	292.364102564103	426.9	0	0	0	0	0	0	0	0	0	0	0	0	0	0	0	0	0	0	0	0	0	0	0	0	0	0	0	0	0	0	0	0
ACYP2	66.8092485549133	103.539499036609	100.996146435453	74.3429672447013	279.820809248555	105.751445086705	336.244701348748	164.768786127168	237.414258188825	195.435452793834	188.81310211946	207.348747591522	175.547206165703	195.865125240848	68.1483622350674	134.506743737958	225.188824662813	0	0	0	0	0	0	0	0	0	0	0	0	0	0	0	0	0	0	0	0	0	0	0	0	0	0	0	0	0	0	0	0
AD000671.6	60.9795918367347	78.1530612244898	74.7585034013605	156.408163265306	222.404761904762	163.316326530612	294.210884353742	74.7108843537415	141.241496598639	103.316326530612	139.231292517007	134.343537414966	116.727891156463	172.074829931973	70.9013605442177	141.180272108844	211.044217687075	0	0	0	0	0	0	0	0	0	0	0	0	0	0	0	0	0	0	0	0	0	0	0	0	0	0	0	0	0	0	0	0
ADA	79.9221611721612	94.3360805860806	108.70695970696	178.459706959707	340.271062271062	198.101648351648	393.515567765568	151.949633699634	235.254578754579	178.814102564103	228.369047619048	187.782051282051	196.921245421245	234.06043956044	81.75	202.059523809524	287.128205128205	0	0	0	0	0	0	0	0	0	0	0	0	0	0	0	0	0	0	0	0	0	0	0	0	0	0	0	0	0	0	0	0
ADAD1	107.06296938186	115.587521663778	143.175621028307	83.9526285384171	449.431542461005	104.958983246678	560.795493934142	293.303870595032	358.663778162912	327.496822645869	313.533217793183	332.128827267475	298.875794338533	246.057770075101	116.456383593299	216.645291738879	320.839399191219	0	0	0	0	0	0	0	0	0	0	0	0	0	0	0	0	0	0	0	0	0	0	0	0	0	0	0	0	0	0	0	0
ADAD2	117.176676676677	72.0600600600601	129.083083083083	157.150650650651	383.093093093093	151.383883883884	497.612612612613	194.719219219219	265.189189189189	220.428928928929	253.363863863864	239.861861861862	245.521021021021	249.831331331331	145.635135135135	270.824324324324	325.469469469469	0	0	0	0	0	0	0	0	0	0	0	0	0	0	0	0	0	0	0	0	0	0	0	0	0	0	0	0	0	0	0	0
ADAL	103.669475655431	112.698501872659	162.24531835206	92.6554307116105	420.946629213483	123.366104868914	453.525280898876	209.548689138577	282.779962546816	240.383895131086	253.993445692884	262.985018726592	242.640449438202	258.362359550562	99.6161048689139	226.374531835206	355.763108614232	0	0	0	0	0	0	0	0	0	0	0	0	0	0	0	0	0	0	0	0	0	0	0	0	0	0	0	0	0	0	0	0
ADAM10	124.990209167779	139.522474410325	164.289719626168	90.3342234089898	495.408099688473	118.048954161104	621.28927458834	301.40142412105	392.389408099688	340.323097463284	341.056519804183	353.06987093903	334.812194036493	295.520249221184	137.980418335559	255.870493991989	375.154873164219	0	0	0	0	0	0	0	0	0	0	0	0	0	0	0	0	0	0	0	0	0	0	0	0	0	0	0	0	0	0	0	0
ADAM11	92.1051948051948	75.6701298701299	103.774458874459	165.233766233766	350.922943722944	162.711255411255	488.19696969697	164.037662337662	243.181818181818	195.399134199134	244.190909090909	217.150649350649	218.4329004329	221.388744588745	113.321212121212	220.182251082251	276.545021645022	0	0	0	0	0	0	0	0	0	0	0	0	0	0	0	0	0	0	0	0	0	0	0	0	0	0	0	0	0	0	0	0
ADAM12	125.086446886447	121.37619047619	170.686813186813	197.04358974359	525.673992673993	222.255677655678	613.364102564103	281.690842490842	382.761538461538	326.114652014652	356.624908424908	319.901465201465	336.13663003663	315.337728937729	119.324542124542	297.258608058608	417.077655677656	0	0	0	0	0	0	0	0	0	0	0	0	0	0	0	0	0	0	0	0	0	0	0	0	0	0	0	0	0	0	0	0
ADAM15	118.171682098765	101.221064814815	151.541280864198	204.647762345679	440.819830246914	222.045910493827	611.761959876543	210.949074074074	299.844135802469	241.393132716049	298.123070987654	276.4375	266.425540123457	296.344521604938	146.516975308642	275.72762345679	389.201388888889	0	0	0	0	0	0	0	0	0	0	0	0	0	0	0	0	0	0	0	0	0	0	0	0	0	0	0	0	0	0	0	0
ADAM17	114.494545454545	111.720404040404	152.932121212121	128.831111111111	454.819393939394	154.898181818182	555.128888888889	255.883232323232	341.082424242424	295.475555555556	314.806060606061	291.215757575758	286.164444444444	271.373333333333	115.184646464646	245.331717171717	358.882828282828	0	0	0	0	0	0	0	0	0	0	0	0	0	0	0	0	0	0	0	0	0	0	0	0	0	0	0	0	0	0	0	0
ADAM18	159.961711711712	154.558108108108	189.077927927928	81.7256756756757	585.525225225225	108.252252252252	771.92027027027	437.498648648649	522.182882882883	499.37972972973	447.211261261261	513.413513513514	446.025225225225	334.593243243243	192.697297297297	315.591441441441	424.33018018018	0	0	0	0	0	0	0	0	0	0	0	0	0	0	0	0	0	0	0	0	0	0	0	0	0	0	0	0	0	0	0	0
ADAM19	116.771966527197	116.478033472803	162.014644351464	204.601115760112	476.484309623431	222.81450488145	614.668410041841	228.535913528591	321.42050209205	270.257322175732	311.728730822873	286.361227336123	286.708158995816	300.90829846583	128.989888423989	273.182008368201	402.06520223152	0	0	0	0	0	0	0	0	0	0	0	0	0	0	0	0	0	0	0	0	0	0	0	0	0	0	0	0	0	0	0	0
ADAM2	154.049365942029	148.935688405797	189.084239130435	90.0883152173913	581.575634057971	117.657155797101	745.336050724638	432.467391304348	501.288496376812	490.399003623188	440.865942028986	495.939764492754	429.153079710145	326.802083333333	185.440670289855	301.04981884058	420.551177536232	0	0	0	0	0	0	0	0	0	0	0	0	0	0	0	0	0	0	0	0	0	0	0	0	0	0	0	0	0	0	0	0
ADAM20	292.674817674818	195.065208065208	368.894465894466	248.799656799657	1061.99141999142	300.725010725011	1351.35564135564	599.758472758473	727.404118404118	693.780780780781	709.032604032604	680.074646074646	703.422994422994	581.023595023595	299.184899184899	643.147147147147	825.347919347919	0	0	0	0	0	0	0	0	0	0	0	0	0	0	0	0	0	0	0	0	0	0	0	0	0	0	0	0	0	0	0	0
ADAM21	142.635315813739	92.0110650069156	201.928999538958	126.729368372522	578.567542646381	154.068695251268	742.370216689719	374.88520055325	389.271092669433	362.301060396496	359.548178884278	416.560627017059	415.277086214846	286.77316735823	165.053941908714	320.243430152144	452.465652374366	0	0	0	0	0	0	0	0	0	0	0	0	0	0	0	0	0	0	0	0	0	0	0	0	0	0	0	0	0	0	0	0
ADAM22	104.707460492466	118.591326718118	141.638368246968	89.9676589489158	413.549430356487	111.388827636898	481.237045203969	241.521499448732	317.389195148842	281.40940830577	278.216832047042	276.973539140022	249.219404630651	256.182285924293	105.052554208012	209.871003307608	315.017273061375	0	0	0	0	0	0	0	0	0	0	0	0	0	0	0	0	0	0	0	0	0	0	0	0	0	0	0	0	0	0	0	0
ADAM23	107.534213685474	115.070828331333	150.408963585434	116.691076430572	452.345338135254	151.06762705082	507.68987595038	244.959183673469	336.757102841136	287.140456182473	303.457783113245	294.170868347339	271.540616246499	261.178071228491	91.953981592637	229.862344937975	350.912765106042	0	0	0	0	0	0	0	0	0	0	0	0	0	0	0	0	0	0	0	0	0	0	0	0	0	0	0	0	0	0	0	0
ADAM28	122.936426116838	135.059278350515	180.942439862543	119.264175257732	478.140034364261	150.731099656357	597.61383161512	260.658505154639	355.654209621993	306.100515463918	312.245274914089	316.242268041237	293.83676975945	302.401632302406	131.555841924399	262.887027491409	413.771907216495	0	0	0	0	0	0	0	0	0	0	0	0	0	0	0	0	0	0	0	0	0	0	0	0	0	0	0	0	0	0	0	0
ADAM29	360.933820544052	207.452699959399	416.801055623224	256.003248071458	1110.54770604953	294.50832318311	1578.43280552172	667.803085667885	804.693463256192	789.50832318311	787.762890783597	793.771416971173	789.651238327243	658.820950060901	462.076735688185	779.209094600081	912.651644336175	0	0	0	0	0	0	0	0	0	0	0	0	0	0	0	0	0	0	0	0	0	0	0	0	0	0	0	0	0	0	0	0
ADAM30	320.865571007164	186.661188369153	369.756426464391	230.634218289086	1090.97134428993	292.992414664981	1430.17446270544	680.754319426886	767.442477876106	773.882848714707	756.533923303835	777.152970922882	770.866413822166	581.668773704172	381.273493468184	713.485461441214	833.590813316477	0	0	0	0	0	0	0	0	0	0	0	0	0	0	0	0	0	0	0	0	0	0	0	0	0	0	0	0	0	0	0	0
ADAM32	129.545685279188	138.587986463621	165.412859560068	65.1175972927242	500.575719120135	91.0609137055838	631.82910321489	396.493654822335	436.195854483926	440.173434856176	392.980541455161	445.333756345178	375.230118443316	285.037648054146	154.912859560068	251.637901861252	362.936125211506	0	0	0	0	0	0	0	0	0	0	0	0	0	0	0	0	0	0	0	0	0	0	0	0	0	0	0	0	0	0	0	0
ADAM33	102.547092547093	72.5573300573301	110.588042588043	154.0904995905	344.228910728911	158.731777231777	467.961916461916	175.27846027846	241.767813267813	201.843161343161	233.969287469287	209.833742833743	221.070434070434	230.341113841114	111.140868140868	236.544635544636	287.810810810811	0	0	0	0	0	0	0	0	0	0	0	0	0	0	0	0	0	0	0	0	0	0	0	0	0	0	0	0	0	0	0	0
ADAM7	121.688116688117	130.465894465894	171.121836121836	101.279279279279	499.354354354354	132.764478764479	577.838695838696	283.822822822823	375.550407550408	340.787215787216	335.96567996568	335.316173316173	313.325611325611	294.751608751609	115.322179322179	252.816387816388	384.044187044187	1073.98755898756	1666.86958386958	424.684684684685	1337.12398112398	461.954525954526	1138.52852852853	412.131703131703	1238.73659373659	550.15873015873	428.32175032175	1241.21407121407	565.740025740026	566.867867867868	656.438867438867	2313.01673101673	2861.10124410124	1987.62848562849	1424.85671385671	951.045474045474	1430.1552981553	1332.84555984556	2528.49420849421	1779.39296439296	2848.91591591592	1330.45731445731	1640.22737022737	1187.74002574003	1366.77305877306	1264.86615186615	999.271986271986	925.318318318318	913.945087945088
ADAM8	83.7357575757576	62.8282828282828	99.5373737373737	130.292121212121	305.30101010101	127.466262626263	422.628686868687	147.992323232323	209.420202020202	178.337373737374	212.390707070707	189.052525252525	194.600404040404	198.347878787879	107.031919191919	198.320808080808	261.443636363636	0	0	0	0	0	0	0	0	0	0	0	0	0	0	0	0	0	0	0	0	0	0	0	0	0	0	0	0	0	0	0	0
ADAM9	128.031707317073	127.104471544715	164.09512195122	89.1630081300813	457.287804878049	117.106097560976	565.016666666667	314.260162601626	386.335365853659	351.808130081301	330.800406504065	354.385365853659	309.675609756098	282.526016260163	129.428861788618	251.889024390244	364.284959349594	0	0	0	0	0	0	0	0	0	0	0	0	0	0	0	0	0	0	0	0	0	0	0	0	0	0	0	0	0	0	0	0
ADAMDEC1	127.319179051663	130.716914366596	192.883227176221	109.506723283793	462.309271054494	138.869072894551	554.208775654635	258.975937721161	345.486199575372	304.738145789101	302.348195329087	318.986553432413	292.934890304317	301.723283793347	131.638358103326	274.887473460722	422.822363765039	0	0	0	0	0	0	0	0	0	0	0	0	0	0	0	0	0	0	0	0	0	0	0	0	0	0	0	0	0	0	0	0
ADAMTS1	228.560606060606	145.328512396694	261.926308539945	224.777548209366	733.134641873278	258.058195592286	961.33608815427	418.401170798898	528.782369146006	483.990013774105	514.908402203857	498.132920110193	484.290977961433	450.848484848485	242.34435261708	491.07196969697	617.138774104683	0	0	0	0	0	0	0	0	0	0	0	0	0	0	0	0	0	0	0	0	0	0	0	0	0	0	0	0	0	0	0	0
ADAMTS10	104.271739130435	82.2617753623188	118.451086956522	175.508756038647	410.000301932367	176.711050724638	525.629830917874	199.045289855072	286.118961352657	239.652173913043	280.058876811594	246.382850241546	249.140700483092	256.969806763285	115.476449275362	255.386171497585	306.955314009662	0	0	0	0	0	0	0	0	0	0	0	0	0	0	0	0	0	0	0	0	0	0	0	0	0	0	0	0	0	0	0	0
ADAMTS12	175.922675026123	141.083803552769	225.789759665622	228.13500522466	683.555067920585	261.902194357367	832.311389759666	359.899268547544	474.501358411703	416.709508881923	446.25433646813	422.809404388715	435.762382445141	396.158411703239	180.175757575758	409.113479623824	535.397492163009	0	0	0	0	0	0	0	0	0	0	0	0	0	0	0	0	0	0	0	0	0	0	0	0	0	0	0	0	0	0	0	0
ADAMTS13	102.573762838469	85.0044351073763	120.997198879552	184.12091503268	406.282679738562	181.078664799253	524.422502334267	191.870214752568	280.677637721755	225.632819794584	271.435807656396	242.498366013072	256.889589169001	250.300653594771	118.53781512605	241.022408963585	321.359943977591	0	0	0	0	0	0	0	0	0	0	0	0	0	0	0	0	0	0	0	0	0	0	0	0	0	0	0	0	0	0	0	0
ADAMTS14	110.183102417821	92.4232545503939	125.678891605542	197.442271121978	455.527574028797	200.859549035588	582.377071447976	216.935071991307	309.28633523499	260.064384678077	301.20456397718	262.439011138278	278.156750882912	261.491985873404	114.560173865797	258.773159467536	331.596577017115	0	0	0	0	0	0	0	0	0	0	0	0	0	0	0	0	0	0	0	0	0	0	0	0	0	0	0	0	0	0	0	0
ADAMTS15	144.256221521206	88.4938661058535	159.018576936558	190.011216263582	482.61233788994	192.836663161584	642.951980371539	266.951629863302	340.011917280056	305.736417805818	338.049772169646	310.837013669821	323.95303189625	300.767613038906	176.327024185068	337.704521556257	384.491763056432	0	0	0	0	0	0	0	0	0	0	0	0	0	0	0	0	0	0	0	0	0	0	0	0	0	0	0	0	0	0	0	0
ADAMTS16	123.183673469388	111.816326530612	155.277006802721	183.807074829932	484.429115646258	202.132244897959	592.761904761905	249.381224489796	355.174965986395	290.680544217687	325.645170068027	301.306666666667	304.776598639456	297.604353741497	110.056598639456	283.192925170068	381.060952380952	0	0	0	0	0	0	0	0	0	0	0	0	0	0	0	0	0	0	0	0	0	0	0	0	0	0	0	0	0	0	0	0
ADAMTS17	91.6733576642336	92.610097323601	118.926094890511	182.442822384428	406.623783454988	194.454075425791	501.999087591241	210.461374695864	299.71198296837	240.062347931873	286.680352798054	244.977493917275	269.050486618005	251.535279805353	89.7293187347932	222.086070559611	306.114659367397	0	0	0	0	0	0	0	0	0	0	0	0	0	0	0	0	0	0	0	0	0	0	0	0	0	0	0	0	0	0	0	0
ADAMTS18	151.67894162575	129.148936170213	208.90043644299	187.930441898527	620.783142389525	218.338516093835	742.89116202946	333.66612111293	448.439989088925	384.043098745226	418.99454446263	376.481996726678	398.989361702128	360.549372613202	139.899072558647	344.406983087834	489.981178396072	0	0	0	0	0	0	0	0	0	0	0	0	0	0	0	0	0	0	0	0	0	0	0	0	0	0	0	0	0	0	0	0
ADAMTS19	132.899006622517	129.396523178808	170.203918322296	112.862582781457	513.869481236203	140.998068432671	626.131622516556	288.534216335541	390.409768211921	340.894039735099	343.626931567329	339.789459161148	327.072847682119	305.326710816777	136.912527593819	274.405353200883	394.694260485651	0	0	0	0	0	0	0	0	0	0	0	0	0	0	0	0	0	0	0	0	0	0	0	0	0	0	0	0	0	0	0	0
ADAMTS2	106.262101210121	82.777502750275	119.453520352035	175.294554455446	426.844609460946	174.640814081408	531.743124312431	223.028327832783	306.481573157316	267.609735973597	291.875412541254	258.08498349835	277.729647964796	250.824807480748	113.213146314631	252.974147414741	307.76897689769	0	0	0	0	0	0	0	0	0	0	0	0	0	0	0	0	0	0	0	0	0	0	0	0	0	0	0	0	0	0	0	0
ADAMTS20	144.499040641898	138.914006628292	185.95412523984	106.701726844584	540.234257805686	139.236525379383	657.490144775859	324.429966858538	420.750915750916	374.874062445491	369.974184545613	383.291993720565	348.457003314146	314.377114948544	144.980812837956	295.234083376941	413.617652189081	0	0	0	0	0	0	0	0	0	0	0	0	0	0	0	0	0	0	0	0	0	0	0	0	0	0	0	0	0	0	0	0
ADAMTS3	183.26589275843	147.523493642897	243.280265339967	160.145936981758	685.53869541183	205.626589275843	844.646213377557	393.184355997789	493.745715865119	457.080431177446	467.667219458264	459.545881702598	456.911000552792	390.553897180763	193.400221116639	398.251520176893	544.901879491432	0	0	0	0	0	0	0	0	0	0	0	0	0	0	0	0	0	0	0	0	0	0	0	0	0	0	0	0	0	0	0	0
ADAMTS4	154.750994431185	112.001591089897	191.66984884646	213.208432776452	520.743038981703	227.830946698488	750.837708830549	259.154335719968	338.607796340493	289.031026252983	353.0815433572	341.484884645983	334.559665871122	358.285202863962	218.194112967383	371.86754176611	486.071599045346	0	0	0	0	0	0	0	0	0	0	0	0	0	0	0	0	0	0	0	0	0	0	0	0	0	0	0	0	0	0	0	0
ADAMTS5	185.858933046903	131.961331901182	220.609022556391	206.001074113856	639.672395273899	234.195488721805	850.000358037952	360.848191908342	465.684568564268	413.750805585392	450.215538847118	432.552094522019	434.612244897959	405.380952380952	208.776584317938	425.085571070533	523.755102040816	0	0	0	0	0	0	0	0	0	0	0	0	0	0	0	0	0	0	0	0	0	0	0	0	0	0	0	0	0	0	0	0
ADAMTS6	145.089743589744	142.39862850328	199.229874776386	139.963029218843	587.214967203339	167.878950506857	678.866129994037	324.499701848539	426.9305307096	373.124925462135	387.422778771616	379.254621347645	362.37030411449	343.816636851521	143.078413834228	310.689326177698	455.208109719738	0	0	0	0	0	0	0	0	0	0	0	0	0	0	0	0	0	0	0	0	0	0	0	0	0	0	0	0	0	0	0	0
ADAMTS7	78.4121715076072	60.1537245603636	85.4667061845485	129.347362181387	286.223473621814	128.926891918593	377.68326417704	140.644734242245	216.68089310413	180.242244615689	215.314957518277	185.967397747481	182.152736613318	186.305078047817	84.8830270697491	183.265362576566	231.815056312982	0	0	0	0	0	0	0	0	0	0	0	0	0	0	0	0	0	0	0	0	0	0	0	0	0	0	0	0	0	0	0	0
ADAMTS8	133.444943820225	96.2411985018727	159.051685393258	191.10074906367	502.81797752809	197.521722846442	628.319850187266	254.674157303371	345.448689138577	303.719101123596	340.433707865169	297.843445692884	324.564794007491	297.999625468165	164.465168539326	316.638576779026	400.35393258427	0	0	0	0	0	0	0	0	0	0	0	0	0	0	0	0	0	0	0	0	0	0	0	0	0	0	0	0	0	0	0	0
ADAMTS9	154.550447658402	133.216081267218	200.375344352617	189.342114325069	607.662190082645	228.349345730028	751.35261707989	324.526859504132	429.215909090909	380.417699724518	405.721590909091	379.129820936639	379.112086776859	354.921315426997	147.096763085399	350.010158402204	466.622933884298	0	0	0	0	0	0	0	0	0	0	0	0	0	0	0	0	0	0	0	0	0	0	0	0	0	0	0	0	0	0	0	0
ADAMTSL1	150.523728493099	123.026470032142	185.276233692569	200.263376819815	563.448856116468	229.133673662318	697.283418415579	291.292493855171	395.718283229344	341.609945169219	377.580449990546	350.335224049915	359.194554736245	347.434675742106	151.170542635659	344.077708451503	456.811873700132	0	0	0	0	0	0	0	0	0	0	0	0	0	0	0	0	0	0	0	0	0	0	0	0	0	0	0	0	0	0	0	0
ADAMTSL2	30.698711907006	24.5607917059378	38.4863336475024	55.3653785736726	126.545083254791	54.8664781652529	159.058749607289	55.937794533459	83.5859252277725	66.1269242852655	85.2070373861137	66.6261388627081	78.9327678290921	77.9286836317939	32.100534087339	73.9491046182846	97.7866792334276	0	0	0	0	0	0	0	0	0	0	0	0	0	0	0	0	0	0	0	0	0	0	0	0	0	0	0	0	0	0	0	0
ADAMTSL3	172.303388494878	142.09219858156	222.906619385343	210.935185185185	650.728329393223	240.33609141056	814.135342789598	367.013593380615	471.367612293144	431.266154452325	452.142631993696	429.017730496454	429.595547675335	393.379826635146	182.691686367218	390.250197005516	521.004531126872	0	0	0	0	0	0	0	0	0	0	0	0	0	0	0	0	0	0	0	0	0	0	0	0	0	0	0	0	0	0	0	0
ADAMTSL4	106.919550698239	83.2680631451123	126.003035822708	186.457802064359	426.315725561627	197.533697632058	578.340619307832	207.961445051609	290.403460837887	239.170916818458	297.077109896782	271.021857923497	270.244080145719	251.904978749241	130.1029143898	249.563448694596	334.492714025501	0	0	0	0	0	0	0	0	0	0	0	0	0	0	0	0	0	0	0	0	0	0	0	0	0	0	0	0	0	0	0	0
ADAMTSL5	102.134163208852	74.8499308437068	122.712309820194	159.349930843707	353.354771784232	161.854771784232	488.887966804979	179.888658367911	247.273858921162	200.751037344398	253.025587828492	223.914937759336	236.221991701245	241.434301521438	132.717842323651	248.36652835408	306.653526970954	0	0	0	0	0	0	0	0	0	0	0	0	0	0	0	0	0	0	0	0	0	0	0	0	0	0	0	0	0	0	0	0
ADAP1	47.7003454231434	46.7875647668394	58.433506044905	102.658031088083	214.360103626943	96.0984455958549	261.575993091537	89.9896373056995	152.789291882556	109.167530224525	139.37219343696	119.389464594128	134.338514680484	133.72884283247	52.059585492228	121.332469775475	165.004317789292	0	0	0	0	0	0	0	0	0	0	0	0	0	0	0	0	0	0	0	0	0	0	0	0	0	0	0	0	0	0	0	0
ADAP2	82.0266323024055	92.9012027491409	121.908075601375	173.643470790378	357.753436426117	197.896048109966	423.400343642612	163.912371134021	257.901202749141	206.273195876289	251.887457044674	202.993986254296	218.366838487973	236.780927835052	83.2139175257732	198.584192439863	308.751718213058	0	0	0	0	0	0	0	0	0	0	0	0	0	0	0	0	0	0	0	0	0	0	0	0	0	0	0	0	0	0	0	0
ADAR	184.157217847769	140.524671916011	238.774540682415	224.947244094488	633.572965879265	246.464041994751	841.972703412074	351.276377952756	437.643569553806	392.136482939633	425.168241469816	422.750918635171	422.255643044619	408.638320209974	228.258267716535	433.170866141732	561.797900262467	0	0	0	0	0	0	0	0	0	0	0	0	0	0	0	0	0	0	0	0	0	0	0	0	0	0	0	0	0	0	0	0
ADARB1	152.911949685535	117.395327942498	178.90790655885	196.646900269542	531.026504941599	210.69991015274	686.751572327044	308.900269541779	391.183288409703	350.730458221024	377.376010781671	355.146900269542	362.413746630728	332.868823000898	166.965408805031	345.280772686433	434.062893081761	0	0	0	0	0	0	0	0	0	0	0	0	0	0	0	0	0	0	0	0	0	0	0	0	0	0	0	0	0	0	0	0
ADARB2	92.5662162162162	66.336036036036	99.4369369369369	133.828828828829	318.70045045045	132.241891891892	404	161.135135135135	226.126576576577	189.593243243243	209.008558558559	197.546396396396	198.634234234234	201.328378378378	95.6427927927928	214.833783783784	259.41981981982	0	0	0	0	0	0	0	0	0	0	0	0	0	0	0	0	0	0	0	0	0	0	0	0	0	0	0	0	0	0	0	0
ADAT1	142.877402253148	121.893306825712	183.003976143141	197.076872100729	542.548707753479	228.67660702452	671.086149768058	278.273028495693	366.47183565275	315.312127236581	359.941020543406	343.561298873426	355.625579854208	338.942345924453	154.463883366468	335.11464546057	438.887342611001	0	0	0	0	0	0	0	0	0	0	0	0	0	0	0	0	0	0	0	0	0	0	0	0	0	0	0	0	0	0	0	0
ADAT2	147.986111111111	134.973958333333	203.272569444444	150.065972222222	592.53125	179.697916666667	699.197916666667	299.980902777778	412.668402777778	355.625	379.5	369.793402777778	362.423611111111	346.607638888889	135.703125	328.501736111111	476.946180555556	0	0	0	0	0	0	0	0	0	0	0	0	0	0	0	0	0	0	0	0	0	0	0	0	0	0	0	0	0	0	0	0
ADAT3	104.961050724638	51.1422101449275	105.599637681159	104.685688405797	279.600543478261	100.941123188406	380.26268115942	138.393115942029	194.29981884058	158.909420289855	187.98731884058	182.282608695652	175.75	198.475543478261	131.363224637681	245.473731884058	269.041666666667	0	0	0	0	0	0	0	0	0	0	0	0	0	0	0	0	0	0	0	0	0	0	0	0	0	0	0	0	0	0	0	0
ADC	102.945252945253	107.433818433818	124.033264033264	214.379764379764	448.028413028413	222.553707553708	571.38808038808	214.251559251559	329.189189189189	261.018018018018	311.477477477477	263.428274428274	287.306306306306	282.305613305613	100.689535689536	252.64656964657	337.77823977824	0	0	0	0	0	0	0	0	0	0	0	0	0	0	0	0	0	0	0	0	0	0	0	0	0	0	0	0	0	0	0	0
ADCK1	94.3613231552163	101.015267175573	123.751272264631	200.893129770992	438.634860050891	220.260814249364	525.796437659033	207.508905852417	305.209287531807	244.719465648855	286.554707379135	244.267175572519	259.25	275.052798982188	84.7989821882952	229.701017811705	319.740458015267	0	0	0	0	0	0	0	0	0	0	0	0	0	0	0	0	0	0	0	0	0	0	0	0	0	0	0	0	0	0	0	0
ADCK2	143.284954811271	101.359914938862	167.198298777246	202.269005847953	501.959064327485	219.123338649654	680.218500797448	254.400318979266	347.656034024455	306.738968633705	355.539606592238	334.545454545455	341.687400318979	312.842105263158	179.024986709197	332.756512493355	397.089845826688	0	0	0	0	0	0	0	0	0	0	0	0	0	0	0	0	0	0	0	0	0	0	0	0	0	0	0	0	0	0	0	0
ADCK3	111.979938271605	84.0627572016461	121.006687242798	178.095679012346	386.554526748971	173.009259259259	479.404320987654	195.446502057613	281.149176954733	237.156893004115	275.124485596708	238.966049382716	242.719650205761	260.155349794239	132.131687242798	260.568930041152	315.595679012346	0	0	0	0	0	0	0	0	0	0	0	0	0	0	0	0	0	0	0	0	0	0	0	0	0	0	0	0	0	0	0	0
ADCK4	97.8415902140673	86.7896024464832	107.362079510703	171.40122324159	361.222018348624	190.949847094801	471.628134556575	157.150458715596	241.944342507645	193.421406727829	237.637308868502	226.250152905199	213.301529051988	248.066055045872	115.225076452599	226.576146788991	294.162079510703	0	0	0	0	0	0	0	0	0	0	0	0	0	0	0	0	0	0	0	0	0	0	0	0	0	0	0	0	0	0	0	0
ADCK5	108.56511761331	68.5794606999426	121.80263912794	151.956970740103	389.912220309811	146.283993115318	522.422260470453	199.379231210557	258.993689041882	238.371199082042	264.688468158348	237.827309236948	251.107860011474	234.252438324727	144.985656913368	252.619047619048	307.596672403901	0	0	0	0	0	0	0	0	0	0	0	0	0	0	0	0	0	0	0	0	0	0	0	0	0	0	0	0	0	0	0	0
ADCY1	98.4488095238095	87.5982142857143	110.934226190476	182.984821428571	394.75119047619	187.856845238095	490.541964285714	202.90505952381	294.215476190476	243.169642857143	285.06875	237.397916666667	256.58630952381	241.007738095238	90.2053571428571	229.359523809524	296.395238095238	0	0	0	0	0	0	0	0	0	0	0	0	0	0	0	0	0	0	0	0	0	0	0	0	0	0	0	0	0	0	0	0
ADCY10	144.704531346989	129.351334574798	197.413407821229	162.374715497621	580.031243534037	199.16573556797	677.820194496172	310.28533002276	411.651769087523	355.950548313677	381.448582660873	359.521208359197	362.205048624043	338.124974136147	143.647630871095	324.384854127871	454.756259052348	0	0	0	0	0	0	0	0	0	0	0	0	0	0	0	0	0	0	0	0	0	0	0	0	0	0	0	0	0	0	0	0
ADCY2	111.224358974359	119.653235653236	152.612332112332	167.599816849817	470.146214896215	202.820207570208	552.005189255189	251.18894993895	352.192307692308	288.881562881563	322.307692307692	292.807997557998	294.238095238095	288.341575091575	92.8134920634921	253.988095238095	363.678266178266	0	0	0	0	0	0	0	0	0	0	0	0	0	0	0	0	0	0	0	0	0	0	0	0	0	0	0	0	0	0	0	0
ADCY3	86.1708879184862	86.2713245997089	104.134206695779	187.772925764192	382.26404657933	191.403493449782	488.009898107715	183.601746724891	278.292576419214	218.901018922853	259.938864628821	225.090829694323	236.129257641921	234.12634643377	89.1618631732169	206.894905385735	282.839010189229	0	0	0	0	0	0	0	0	0	0	0	0	0	0	0	0	0	0	0	0	0	0	0	0	0	0	0	0	0	0	0	0
ADCY4	139.982683982684	120.465058750773	175.772418058132	221.022263450835	488.475572047001	234.925788497217	678.136982065554	243.811069882498	345.504638218924	284.051638837353	337.843537414966	318.802102659246	311.52257266543	350.362399505257	178.782622139765	339.89146567718	450.316017316017	0	0	0	0	0	0	0	0	0	0	0	0	0	0	0	0	0	0	0	0	0	0	0	0	0	0	0	0	0	0	0	0
ADCY5	77.6579503433703	69.2884310618067	86.8124669836239	153.761489698891	321.83940834654	152.722398309562	410.681193872161	153.687004754358	233.475699947174	187.809033280507	230.030903328051	190.80559957739	200.826730058109	197.741151611199	84.1331220285261	185.765979926043	235.070787110407	0	0	0	0	0	0	0	0	0	0	0	0	0	0	0	0	0	0	0	0	0	0	0	0	0	0	0	0	0	0	0	0
ADCY6	113.236669518107	97.8023952095808	126.747932706017	205.649558026804	442.893071000855	213.287710293698	561.271742229826	215.145423438837	314.268320501853	252.783860849729	293.972055888224	252.599372683205	270.706016538352	275.894496720844	120.832335329341	269.624750499002	330.799828913601	0	0	0	0	0	0	0	0	0	0	0	0	0	0	0	0	0	0	0	0	0	0	0	0	0	0	0	0	0	0	0	0
ADCY7	84.9611470860314	80.1705211224175	101.994141227259	164.581560283688	332.417823003392	167.946345975948	434.373111316682	151.95343817453	237.781683626272	189.657724329325	229.285538082023	189.721862473019	203.744372494604	221.218316373728	96.259019426457	202.262411347518	267.991674375578	0	0	0	0	0	0	0	0	0	0	0	0	0	0	0	0	0	0	0	0	0	0	0	0	0	0	0	0	0	0	0	0
ADCY8	155.281948881789	117.462193823216	197.335729499468	189.707933972311	560.102502662407	214.468317358892	694.826677316294	303.359691160809	402.777156549521	348.586261980831	383.347710330138	352.338924387646	364.903887113951	345.37673056443	155.920127795527	360.366080937167	468.608359957401	0	0	0	0	0	0	0	0	0	0	0	0	0	0	0	0	0	0	0	0	0	0	0	0	0	0	0	0	0	0	0	0
ADCY9	171.458641063516	109.223289020187	193.179468242245	227.94337764648	602.234859675037	232.048005908419	793.403988183161	333.508862629247	417.407188577056	378.181683899557	423.941408173314	399.647464303299	420.440177252585	366.582964057115	201.510832102413	401.902018709995	477.637616937469	0	0	0	0	0	0	0	0	0	0	0	0	0	0	0	0	0	0	0	0	0	0	0	0	0	0	0	0	0	0	0	0
ADCYAP1	75.8267419962335	63.774011299435	92.6572504708098	106.180790960452	260.896421845574	112.131826741996	305.062146892655	142.595103578154	202.423728813559	148.574387947269	188.892655367232	164.329566854991	167.043314500942	179.495291902072	65.4199623352166	177.073446327684	238.834274952919	0	0	0	0	0	0	0	0	0	0	0	0	0	0	0	0	0	0	0	0	0	0	0	0	0	0	0	0	0	0	0	0
ADCYAP1R1	77.3098412698413	94.8933333333333	100.147301587302	198.808253968254	368.935873015873	216.920634920635	443.370158730159	178.254603174603	275.410158730159	214.806349206349	254.15746031746	213.049523809524	221.266031746032	237.850158730159	70.0336507936508	189.210793650794	277.664126984127	0	0	0	0	0	0	0	0	0	0	0	0	0	0	0	0	0	0	0	0	0	0	0	0	0	0	0	0	0	0	0	0
ADD1	150.276116168184	123.509319462505	194.478977026441	194.728651928912	554.817511920243	217.568270481144	697.951452102297	301.555700043346	395.003901170351	327.638925010837	372.982228001734	352.016471608149	353.513654096229	349.413090593845	159.722149978327	345.035977459905	475.174685739055	0	0	0	0	0	0	0	0	0	0	0	0	0	0	0	0	0	0	0	0	0	0	0	0	0	0	0	0	0	0	0	0
ADD2	120.603392939019	116.178817056396	158.994039431453	218.100871160018	536.019715726731	240.552498853737	654.300320953691	276.498853736818	367.093535075653	322.757909215956	358.930765703806	322.463548830812	339.447959651536	326.920678587804	128.293443374599	294.969738651994	410.986244841816	0	0	0	0	0	0	0	0	0	0	0	0	0	0	0	0	0	0	0	0	0	0	0	0	0	0	0	0	0	0	0	0
ADD3	165.239509665252	149.308816595945	222.482791136256	124.470532767562	602.789250353607	158.795379537954	707.223950966525	336.130598774163	445.529467232438	391.157001414427	407.898161244696	406.98585572843	388.809995285243	368.791136256483	161.769919849128	354.40075436115	503.520509193777	0	0	0	0	0	0	0	0	0	0	0	0	0	0	0	0	0	0	0	0	0	0	0	0	0	0	0	0	0	0	0	0
ADGB	89.439448441247	110.261990407674	126.222821742606	78.9642286171063	389.756195043965	106.81934452438	447.872901678657	217.637090327738	293.584732214229	259.722022382094	257.589128697042	257.915267785771	229.725219824141	228.421862509992	76.5649480415668	182.455635491607	281.270983213429	0	0	0	0	0	0	0	0	0	0	0	0	0	0	0	0	0	0	0	0	0	0	0	0	0	0	0	0	0	0	0	0
ADH1A	252.796985815603	175.389184397163	306.996453900709	215.415780141844	879.258865248227	260.841312056738	1141.82624113475	553.064716312057	657.322695035461	608.019503546099	624.720744680851	636.534574468085	633.913120567376	530.074468085106	295.935283687943	550.814716312057	715.625886524823	0	0	0	0	0	0	0	0	0	0	0	0	0	0	0	0	0	0	0	0	0	0	0	0	0	0	0	0	0	0	0	0
ADH1B	218.406914893617	150.091312056738	277.758865248227	203.249113475177	789.945035460993	226.093971631206	1023.08067375887	482.020390070922	568.367021276596	539.998226950355	554.528368794326	549.118794326241	568.901595744681	455.937056737589	281.862588652482	483.475177304965	640.017730496454	0	0	0	0	0	0	0	0	0	0	0	0	0	0	0	0	0	0	0	0	0	0	0	0	0	0	0	0	0	0	0	0
ADH4	177.414166666667	146.8025	212.6725	127.338333333333	640.340833333333	163.538333333333	799.656666666667	390.065	489.905	442.585833333333	440.244166666667	446.216666666667	446.879166666667	369.95	185.7225	372.93	501.421666666667	0	0	0	0	0	0	0	0	0	0	0	0	0	0	0	0	0	0	0	0	0	0	0	0	0	0	0	0	0	0	0	0
ADH5	148.054222222222	150.653333333333	197.542222222222	148.423111111111	635.419555555556	179.097777777778	788.496	356.039111111111	447.595555555556	409.102222222222	425.377777777778	428.48	386.377777777778	351.657777777778	155.251555555556	322.383111111111	454.912888888889	0	0	0	0	0	0	0	0	0	0	0	0	0	0	0	0	0	0	0	0	0	0	0	0	0	0	0	0	0	0	0	0
ADH6	184.832446808511	156.600177304965	244.098404255319	146.475177304965	675.406028368794	189.169326241135	838.359042553191	411.507978723404	520.007978723404	467.839539007092	472.977836879433	481.662234042553	471.198581560284	408.550531914894	197.789893617021	396.337765957447	564.29609929078	0	0	0	0	0	0	0	0	0	0	0	0	0	0	0	0	0	0	0	0	0	0	0	0	0	0	0	0	0	0	0	0
ADH7	177.438818565401	161.695358649789	214.916455696203	166.341772151899	680.169620253165	194.876793248945	842.491983122363	387.817721518987	490.029535864979	439.827004219409	461.618565400844	437.951898734177	440.615189873418	390.161181434599	169.306329113924	370.028691983122	499.520675105485	0	0	0	0	0	0	0	0	0	0	0	0	0	0	0	0	0	0	0	0	0	0	0	0	0	0	0	0	0	0	0	0
ADHFE1	111.014245014245	117.23433048433	151.672364672365	148.543447293447	429.674501424501	174.680911680912	542.925925925926	233.311253561254	335.608262108262	273.786324786325	306.873219373219	302.446581196581	277.231481481481	271.559116809117	108.217236467236	241.286324786325	351.540598290598	0	0	0	0	0	0	0	0	0	0	0	0	0	0	0	0	0	0	0	0	0	0	0	0	0	0	0	0	0	0	0	0
ADI1	125.257407407407	94.6611111111111	166.025925925926	141.527777777778	478.692592592593	168.103703703704	543.996296296296	272.316666666667	328.659259259259	286.322222222222	336.081481481481	296.948148148148	312.948148148148	264.264814814815	137.362962962963	276.575925925926	390.753703703704	0	0	0	0	0	0	0	0	0	0	0	0	0	0	0	0	0	0	0	0	0	0	0	0	0	0	0	0	0	0	0	0
ADIG	21.8981001727116	29.13298791019	26.139896373057	61.1433506044905	86.5751295336788	66.6407599309154	106.084628670121	44.8411053540587	70.5181347150259	47.3747841105354	62.9499136442142	52.6407599309154	54.146804835924	75.4905008635579	18.8445595854922	53.3678756476684	77.126079447323	0	0	0	0	0	0	0	0	0	0	0	0	0	0	0	0	0	0	0	0	0	0	0	0	0	0	0	0	0	0	0	0
ADIPOQ	216.710204081633	146.540136054422	291.239455782313	245.455782312925	705.866666666667	285.755102040816	964.30612244898	388.125170068027	482.526530612245	436.786394557823	459.748299319728	458.763265306122	477.429931972789	461.385034013605	248.27619047619	496.398639455782	681.717006802721	0	0	0	0	0	0	0	0	0	0	0	0	0	0	0	0	0	0	0	0	0	0	0	0	0	0	0	0	0	0	0	0
ADIPOR1	157.479609929078	139.335992907801	215.060283687943	203.139184397163	558.579787234043	233.160460992908	680.045212765957	299.375886524823	415.070035460993	332.071808510638	380.035460992908	361.911347517731	350.001773049645	382.5	146.788120567376	358.372340425532	511.583333333333	0	0	0	0	0	0	0	0	0	0	0	0	0	0	0	0	0	0	0	0	0	0	0	0	0	0	0	0	0	0	0	0
ADIPOR2	140.495262704565	149.704565030146	207.974160206718	166.257536606374	610.970714900947	209.85443583118	692.866494401378	332.652885443583	438.701119724376	363.204995693368	407.78466838932	406.80706287683	357.026701119724	370.630490956072	148.599483204134	327.237726098191	496.667527993109	0	0	0	0	0	0	0	0	0	0	0	0	0	0	0	0	0	0	0	0	0	0	0	0	0	0	0	0	0	0	0	0
ADIRF	47.2207792207792	60.0822510822511	53.3116883116883	132.688311688312	188.748917748918	119.792207792208	241.774891774892	64.3160173160173	143.376623376623	84.1861471861472	125.207792207792	111.722943722944	99.3852813852814	143.91341991342	47.9134199134199	112.190476190476	155.818181818182	0	0	0	0	0	0	0	0	0	0	0	0	0	0	0	0	0	0	0	0	0	0	0	0	0	0	0	0	0	0	0	0
ADK	86.0707070707071	109.537190082645	112.229568411387	72.366391184573	339.303948576676	95.3700642791552	396.993572084481	201.242424242424	277.719008264463	244.463728191001	232.232323232323	245.844811753903	219.167125803489	212.567493112948	78.2920110192837	166.606978879706	252.46189164371	0	0	0	0	0	0	0	0	0	0	0	0	0	0	0	0	0	0	0	0	0	0	0	0	0	0	0	0	0	0	0	0
ADM	105.750896057348	75.3064516129032	126.037634408602	134.695340501792	329.573476702509	141.456989247312	447.824372759857	171.593189964158	234.120071684588	207.320788530466	259.051971326165	231.523297491039	216.749103942652	245.166666666667	156.412186379928	260.625448028674	333.105734767025	0	0	0	0	0	0	0	0	0	0	0	0	0	0	0	0	0	0	0	0	0	0	0	0	0	0	0	0	0	0	0	0
ADM2	32.3948497854077	31.1230329041488	25.2260371959943	46.7353361945637	69.5250357653791	47.0171673819742	148.735336194564	44.3848354792561	64.2103004291845	49.4134477825465	64.1502145922747	31.0371959942775	52.5822603719599	90.4048640915594	36.3977110157368	79.2103004291845	66.5436337625179	0	0	0	0	0	0	0	0	0	0	0	0	0	0	0	0	0	0	0	0	0	0	0	0	0	0	0	0	0	0	0	0
ADM5	137.313852813853	86.8549783549784	163.162337662338	151.452380952381	422.755411255411	168.08658008658	542.478354978355	216.805194805195	279.569264069264	245.251082251082	255.103896103896	239.426406926407	261.207792207792	299.372294372294	179.536796536797	330.965367965368	394.807359307359	0	0	0	0	0	0	0	0	0	0	0	0	0	0	0	0	0	0	0	0	0	0	0	0	0	0	0	0	0	0	0	0
ADNP	275.032336053188	175.919613176186	357.097008159565	230.422181928075	929.112722877002	277.724388032638	1196.6222423693	538.972801450589	647.291024478694	618.478996675733	618.909035962526	617.374735569658	627.732547597461	562.22846781505	310.649440918707	626.255364158356	814.746751284376	0	0	0	0	0	0	0	0	0	0	0	0	0	0	0	0	0	0	0	0	0	0	0	0	0	0	0	0	0	0	0	0
ADNP2	254.001177856302	157.339517078916	281.144581861013	245.851001177856	796.002061248528	268.673733804476	1078.18109540636	470.983215547703	573.405477031802	540.580094228504	552.106595995289	544.0765606596	552.210836277974	493.134864546525	296.691401648999	562.62691401649	652.210836277974	0	0	0	0	0	0	0	0	0	0	0	0	0	0	0	0	0	0	0	0	0	0	0	0	0	0	0	0	0	0	0	0
ADO	124.063960639606	61.6863468634686	138.624846248462	117.940959409594	332.835178351783	129.760147601476	481.564575645756	163.980319803198	211.365313653137	193.929889298893	229.20418204182	251.282902829028	215.329643296433	252.307503075031	192.056580565806	290.350553505535	345.39852398524	0	0	0	0	0	0	0	0	0	0	0	0	0	0	0	0	0	0	0	0	0	0	0	0	0	0	0	0	0	0	0	0
ADORA1	191.908256880734	119.781855249745	207.738022426096	272.037716615698	693.181447502548	263.747196738022	937.253822629969	406.32619775739	463.257900101937	467.943934760449	493.926605504587	436.786952089704	493.48623853211	413.874617737003	239.337410805301	445.194699286442	517.749235474006	0	0	0	0	0	0	0	0	0	0	0	0	0	0	0	0	0	0	0	0	0	0	0	0	0	0	0	0	0	0	0	0
ADORA2A	221.439063761098	112.64810330912	243.009685230024	247.536723163842	675.263115415658	256.949959644875	987.318805488297	398.104923325262	455.772397094431	430.016949152542	490.426150121065	471.563357546408	463.206618240517	436.812752219532	302.126715092817	506.364810330912	579.430185633575	0	0	0	0	0	0	0	0	0	0	0	0	0	0	0	0	0	0	0	0	0	0	0	0	0	0	0	0	0	0	0	0
ADORA2B	176.626626626627	121.07007007007	212.003003003003	205.26026026026	646.990990990991	230.189189189189	825.8998998999	359.696696696697	445.024024024024	406.286286286286	406.422422422422	419.316316316316	418.778778778779	381.527527527528	215.405405405405	413.44044044044	511.672672672673	0	0	0	0	0	0	0	0	0	0	0	0	0	0	0	0	0	0	0	0	0	0	0	0	0	0	0	0	0	0	0	0
ADORA3	156.89846743295	135.125478927203	209.977011494253	239.505747126437	599.363026819923	261.214559386973	793.619731800766	315.533524904215	420.041187739464	373.075670498084	418.218390804598	390.229885057471	410.149425287356	380.725095785441	180.361111111111	361.011494252874	514.257662835249	0	0	0	0	0	0	0	0	0	0	0	0	0	0	0	0	0	0	0	0	0	0	0	0	0	0	0	0	0	0	0	0
ADPGK	137.160965794769	124.922870556673	182.285043594903	189.323943661972	513.464118041583	218.121395036888	631.250167672703	249.712944332663	340.33199195171	296.026827632461	316.448021462106	311.583501006036	310.976525821596	328.48021462106	138.207243460765	320.868544600939	436.882629107981	0	0	0	0	0	0	0	0	0	0	0	0	0	0	0	0	0	0	0	0	0	0	0	0	0	0	0	0	0	0	0	0
ADPRH	219.797951582868	158.607076350093	280.525139664804	259.864990689013	759.151769087523	289.853817504655	996.106145251397	406.30260707635	511.930167597765	446.156424581006	492.743016759777	490.378026070763	488.959031657356	478.2895716946	269.266294227188	518.22905027933	662.146182495345	0	0	0	0	0	0	0	0	0	0	0	0	0	0	0	0	0	0	0	0	0	0	0	0	0	0	0	0	0	0	0	0
ADPRHL1	79.8676056338028	74.0807511737089	90.0300469483568	161.226291079812	356.617840375587	169.653521126761	416.834741784038	176.804694835681	253.334272300469	202.758685446009	253.58779342723	203.794366197183	223.327699530516	203.876995305164	83.4366197183099	188.572769953052	248.366197183099	0	0	0	0	0	0	0	0	0	0	0	0	0	0	0	0	0	0	0	0	0	0	0	0	0	0	0	0	0	0	0	0
ADPRHL2	116.798534798535	94.1098901098901	140.21978021978	195.965201465201	425.740842490843	201.005494505495	547.784798534798	205.485347985348	288.815934065934	231.284798534799	280.361721611722	246.935897435897	267.781135531136	274.982600732601	134.844322344322	264.619963369963	349.98717948718	0	0	0	0	0	0	0	0	0	0	0	0	0	0	0	0	0	0	0	0	0	0	0	0	0	0	0	0	0	0	0	0
ADPRM	253.711370262391	177.401360544218	315.512147716229	151.534499514091	790.079689018464	193.525753158406	985.952380952381	445.518950437318	514.050534499514	507.885325558795	509.403304178814	512.040816326531	500.679300291545	462.055393586006	229.598639455782	514.907677356657	687.093294460641	0	0	0	0	0	0	0	0	0	0	0	0	0	0	0	0	0	0	0	0	0	0	0	0	0	0	0	0	0	0	0	0
ADRA1A	203.569327731092	113.002100840336	221.233193277311	209.878851540616	657.598739495798	221.855042016807	887.463585434174	388.921568627451	458.941176470588	427.778011204482	457.78431372549	445.429271708683	461.704481792717	372.906862745098	231.107843137255	459.717086834734	519.820728291317	0	0	0	0	0	0	0	0	0	0	0	0	0	0	0	0	0	0	0	0	0	0	0	0	0	0	0	0	0	0	0	0
ADRA1B	145.731285988484	82.3563659628919	168.905950095969	172.565579014715	477.856046065259	173.830454254639	650.360204734485	278.850287907869	325.301983365323	302.039027511196	341.574536148433	319.300703774792	328.909788867562	293.127319257837	180.432501599488	336.114523352527	394.164427383237	0	0	0	0	0	0	0	0	0	0	0	0	0	0	0	0	0	0	0	0	0	0	0	0	0	0	0	0	0	0	0	0
ADRA1D	110.8784176847	53.6265270506108	111.264107038976	118.751599767307	323.788248981966	117.368819080861	403.751018033741	194.462478184991	232.991855730076	216.329842931937	254.116928446771	225.047120418848	230.372891215823	201.467713787086	128.993600930774	252.331588132635	271.307155322862	0	0	0	0	0	0	0	0	0	0	0	0	0	0	0	0	0	0	0	0	0	0	0	0	0	0	0	0	0	0	0	0
ADRA2A	123.226037195994	64.1330472103004	126.628755364807	104.011444921316	296.361230329041	110.94921316166	406.107296137339	178.712446351931	213.286123032904	210.300429184549	222.796137339056	211.891988555079	216.77539341917	221.786838340486	138.263233190272	277.596566523605	302.682403433476	0	0	0	0	0	0	0	0	0	0	0	0	0	0	0	0	0	0	0	0	0	0	0	0	0	0	0	0	0	0	0	0
ADRA2B	182.009672619048	91.1837797619048	175.022321428571	168.497767857143	480.49255952381	175.075148809524	656.41443452381	227.075892857143	313.766369047619	275.202380952381	311.153273809524	290.180803571429	291.941220238095	308.583333333333	230.374255952381	410.94568452381	431.529761904762	0	0	0	0	0	0	0	0	0	0	0	0	0	0	0	0	0	0	0	0	0	0	0	0	0	0	0	0	0	0	0	0
ADRA2C	100.264218862491	47.4319654427646	98.9359251259899	111.66882649388	311.192944564435	105.428365730742	389.648668106551	189.938084953204	233.305975521958	236.897048236141	257.031677465803	233.750899928006	246.748740100792	177.205183585313	124.739380849532	231.511159107271	226.977681785457	0	0	0	0	0	0	0	0	0	0	0	0	0	0	0	0	0	0	0	0	0	0	0	0	0	0	0	0	0	0	0	0
ADRB1	103.89539748954	55.7147838214784	98.4518828451883	91.4386331938633	255.440725244073	93.4211994421199	337.523012552301	150.092747559275	191.81520223152	171.796373779637	205.162482566248	177.896094839609	180.58019525802	187.546722454672	110.935146443515	225.957461645746	232.721059972106	0	0	0	0	0	0	0	0	0	0	0	0	0	0	0	0	0	0	0	0	0	0	0	0	0	0	0	0	0	0	0	0
ADRB2	284.921095008052	153.044283413849	322.219806763285	300.812399355878	864.285829307568	322.701288244766	1281.57407407407	461.778582930757	578.485507246377	524.760064412238	594.785024154589	632.272141706924	612.630434782609	531.97423510467	385.285024154589	626.433977455717	778.709339774557	0	0	0	0	0	0	0	0	0	0	0	0	0	0	0	0	0	0	0	0	0	0	0	0	0	0	0	0	0	0	0	0
ADRB3	102.659331703341	56.2290138549307	109.499592502037	117.330888345558	315.792991035045	119.049714751426	410.029339853301	173.542787286064	203.065199674002	192.18989405053	221.075794621027	180.434392828036	194.81825590872	200.312143439283	115.032599837001	236.060309698452	270.341483292584	0	0	0	0	0	0	0	0	0	0	0	0	0	0	0	0	0	0	0	0	0	0	0	0	0	0	0	0	0	0	0	0
ADRBK1	101.671497584541	82.3188405797101	127.163768115942	166.199033816425	341.27729468599	167.310144927536	497.593236714976	156.438164251208	226.59806763285	186.308695652174	219.219323671498	218.719323671498	212.121739130435	250.630434782609	130.712560386473	243.11884057971	337.521739130435	0	0	0	0	0	0	0	0	0	0	0	0	0	0	0	0	0	0	0	0	0	0	0	0	0	0	0	0	0	0	0	0
ADRBK2	87.5379777455249	109.982099661345	124.735849056604	112.571843251089	381.92549588776	142.735849056604	432.319303338171	222.92259313014	289.224479922593	253.583454281567	263.618771165941	252.022738268021	239.29075955491	241.51572327044	75.1906144170295	194.03870343493	293.827285921626	0	0	0	0	0	0	0	0	0	0	0	0	0	0	0	0	0	0	0	0	0	0	0	0	0	0	0	0	0	0	0	0
ADRM1	95.547385620915	78.0808823529412	111.476307189542	160.347222222222	336.960784313725	155.754901960784	473.838235294118	162.229575163399	244.595588235294	192.609477124183	243.774509803922	219.44362745098	221.553921568627	236.516339869281	119.491013071895	232.095588235294	294.632352941176	0	0	0	0	0	0	0	0	0	0	0	0	0	0	0	0	0	0	0	0	0	0	0	0	0	0	0	0	0	0	0	0
ADSL	112.313293253173	121.438209752839	164.955911823647	167.100200400802	444.690046760187	194.831663326653	549.722778891116	215.364061456246	318.253173012692	256.206412825651	287.735470941884	260.859719438878	271.445557782231	300.249832999332	105.765531062124	262.150300601202	393.985971943888	0	0	0	0	0	0	0	0	0	0	0	0	0	0	0	0	0	0	0	0	0	0	0	0	0	0	0	0	0	0	0	0
ADSS	94.3318745441284	104.601021152443	122.612691466083	77.0488694383662	345.565280816922	88.6659372720642	424.554339897885	209.395331874544	284.571115973742	245.695842450766	249.993435448578	260.399708242159	234.718453683443	218.631655725748	100.670313639679	188.435448577681	274.82640408461	0	0	0	0	0	0	0	0	0	0	0	0	0	0	0	0	0	0	0	0	0	0	0	0	0	0	0	0	0	0	0	0
ADSSL1	82.9647371922821	80.540252827678	100.729208250166	171.011976047904	346.287425149701	177.251497005988	460.496340652029	158.840319361277	248.174318030605	190.842315369261	252.455755156354	202.182967398536	220.618097139055	226.151031270792	102.248835662009	193.134397870925	260.81370592149	0	0	0	0	0	0	0	0	0	0	0	0	0	0	0	0	0	0	0	0	0	0	0	0	0	0	0	0	0	0	0	0
ADTRP	98.3072916666667	104.209635416667	148.065104166667	137.518229166667	400.408854166667	164.684895833333	471.776041666667	214.393229166667	309.4296875	246.446614583333	285.345052083333	258.606770833333	253.115885416667	264.438802083333	87.2317708333333	234.231770833333	358.06640625	0	0	0	0	0	0	0	0	0	0	0	0	0	0	0	0	0	0	0	0	0	0	0	0	0	0	0	0	0	0	0	0
AEBP1	128.980155306299	90.1653724475122	146.931262582686	181.717860224331	434.384239286741	180.231233822261	589.095197008916	240.666954270923	302.238136324418	274.152717860224	310.176589013517	291.922346850733	299.96922634455	285.799252228933	165.09404659189	299.791774518263	376.1780270348	0	0	0	0	0	0	0	0	0	0	0	0	0	0	0	0	0	0	0	0	0	0	0	0	0	0	0	0	0	0	0	0
AEBP2	92.483268983269	88.3680823680824	112.74453024453	91.6113256113256	341.77027027027	107.879021879022	448.308236808237	216.121621621622	263.855855855856	236.430501930502	238.092020592021	248.016731016731	219.121621621622	214.890604890605	108.791505791506	201.158301158301	262.743243243243	0	0	0	0	0	0	0	0	0	0	0	0	0	0	0	0	0	0	0	0	0	0	0	0	0	0	0	0	0	0	0	0
AEN	152.710365853659	106.093495934959	179.986788617886	200.110772357724	478.528455284553	207.974593495935	702.095528455285	227.509146341463	302.397357723577	268.016260162602	317.315040650407	321.992886178862	315.996951219512	323.364837398374	196.011178861789	350.331300813008	449.289634146341	0	0	0	0	0	0	0	0	0	0	0	0	0	0	0	0	0	0	0	0	0	0	0	0	0	0	0	0	0	0	0	0
AES	67.9710691823899	59.3106918238994	80.6603773584906	117.578616352201	276.54465408805	128.730817610063	362.25786163522	138.018867924528	186.446540880503	153.953459119497	183.177358490566	169.350943396226	162.635220125786	182.649056603774	87.9849056603774	162.348427672956	212.438993710692	0	0	0	0	0	0	0	0	0	0	0	0	0	0	0	0	0	0	0	0	0	0	0	0	0	0	0	0	0	0	0	0
AF165138.7	75.1927710843374	105.244979919679	112.789156626506	54.421686746988	300.295180722892	84.0943775100402	382.652610441767	183.674698795181	234.409638554217	204.616465863454	210.409638554217	224.05421686747	186.190763052209	196.94578313253	77.3453815261044	153.574297188755	248.439759036145	0	0	0	0	0	0	0	0	0	0	0	0	0	0	0	0	0	0	0	0	0	0	0	0	0	0	0	0	0	0	0	0
AF196779.12	180.82252559727	106.716723549488	192.508532423208	230.821387940842	626.042093287827	238.645051194539	461.154721274175	174.840728100114	432.153583617747	184.555176336746	462.15244596132	380.885096700796	437.699658703072	356.714448236633	146.714448236633	427.043230944255	487.902161547213	0	0	0	0	0	0	0	0	0	0	0	0	0	0	0	0	0	0	0	0	0	0	0	0	0	0	0	0	0	0	0	0
AFAP1	112.21226993865	114.467075664622	144.986503067485	198.575869120654	447.804498977505	215.807770961145	556.255214723926	232.975869120654	326.164417177914	275.937423312883	306.269938650307	278.120245398773	280.477709611452	288.643762781186	101.81390593047	261.61799591002	356.552147239264	0	0	0	0	0	0	0	0	0	0	0	0	0	0	0	0	0	0	0	0	0	0	0	0	0	0	0	0	0	0	0	0
AFAP1L1	89.8903337667967	96.3641092327698	122.55830082358	184.951452102297	398.689640225401	207.449068053749	466.370611183355	188.074555700043	279.940615517989	216.241872561769	264.973558734287	226.553532726485	226.967490247074	251.619852622453	84.9644560034677	217.511053315995	313.068053749458	0	0	0	0	0	0	0	0	0	0	0	0	0	0	0	0	0	0	0	0	0	0	0	0	0	0	0	0	0	0	0	0
AFAP1L2	83.4392201834862	87.6483180428135	105.898318042813	182.170871559633	362.186544342508	189.617354740061	446.138379204893	169.355504587156	266.471330275229	209.344036697248	247.204892966361	208.620795107034	224.297400611621	230.289755351682	78.1479357798165	199.154051987768	275.448012232416	0	0	0	0	0	0	0	0	0	0	0	0	0	0	0	0	0	0	0	0	0	0	0	0	0	0	0	0	0	0	0	0
AFF1	160.229149576155	132.309269893355	199.456111566858	192.242821985234	552.358217117856	219.179655455291	714.537325676784	306.477713973202	391.453650533224	349.886245556467	377.495488105004	371.039923434509	360.248290948865	365.444626743232	183.270987147935	361.483182936833	473.497128794093	0	0	0	0	0	0	0	0	0	0	0	0	0	0	0	0	0	0	0	0	0	0	0	0	0	0	0	0	0	0	0	0
AFF2	298.810213414634	181.32418699187	349.434451219512	246.058180894309	963.443851626016	280.155487804878	654.875254065041	314.438516260163	705.66387195122	345.477896341463	684.156504065041	630.912347560976	694.485518292683	573.165650406504	204.977134146341	660.686483739837	801.462652439024	0	0	0	0	0	0	0	0	0	0	0	0	0	0	0	0	0	0	0	0	0	0	0	0	0	0	0	0	0	0	0	0
AFF3	151.098775292865	115.903887113951	189.234291799787	190.989350372737	547.652555910543	213.674121405751	661.597444089457	298.521299254526	389.125399361022	353.958732694356	373.736954206603	351.118743343983	353.309904153355	334.961927582535	146.967518636848	344.11821086262	453.144834930777	995.35303514377	1413.35436634718	377.7803514377	1425.66080937167	391.16560170394	1121.42997870075	378.134451544196	1303.49840255591	525.02369542066	384.247071352503	1016.81869009585	503.949946751864	504.564962726305	601.140575079872	1770.91879659212	2384.95154419595	1566.70580404686	1058.30937167199	817.354366347178	1078.84771033014	1056.39110756124	2102.76996805112	1581.16453674121	2489.0982428115	1057.39749733759	1364.4118743344	1048.33759318424	1142.36341853035	1109.30404685836	848.391640042599	761.170127795527	758.263045793397
AFF4	199.165234822451	146.280641466208	246.924112256586	176.999713631157	667.599942726231	208.252577319588	835.212199312715	388.25372279496	466.286941580756	435.156071019473	437.085337915235	449.233104238259	425.786655211913	407.792382588774	218.215063001145	437.498854524628	558.363402061856	0	0	0	0	0	0	0	0	0	0	0	0	0	0	0	0	0	0	0	0	0	0	0	0	0	0	0	0	0	0	0	0
AFG3L2	140.022556390977	125.881370091896	180.28111946533	165.28738512949	527.137009189641	194.043024227235	640.539264828739	292.624895572264	393.457393483709	345.792815371763	361.829991645781	337.893065998329	336.451545530493	323.572681704261	132.230576441103	311.116541353383	408.862990810359	0	0	0	0	0	0	0	0	0	0	0	0	0	0	0	0	0	0	0	0	0	0	0	0	0	0	0	0	0	0	0	0
AFM	124.639444444444	128.405555555556	169.611666666667	84.8716666666667	475.25	118.04	572.233333333333	284.081666666667	364.890555555556	328.655	327.452777777778	331.713333333333	307.636111111111	288.913888888889	132.521666666667	257.090555555556	375.523888888889	0	0	0	0	0	0	0	0	0	0	0	0	0	0	0	0	0	0	0	0	0	0	0	0	0	0	0	0	0	0	0	0
AFMID	100.617044228695	94.2222222222222	127.040992448759	196.507011866235	407.790722761597	199.956850053937	532.230852211435	190.039913700108	292.066882416397	226.379719525351	278.691477885653	229.695792880259	238.694714131607	252.526429341963	130.1380798274	241.549083063646	321.51024811219	0	0	0	0	0	0	0	0	0	0	0	0	0	0	0	0	0	0	0	0	0	0	0	0	0	0	0	0	0	0	0	0
AFP	126.042803638309	134.428036383093	177.384162653826	110.127875869449	510.515248796148	140.398073836276	628.434991974318	298.002140181915	380.873194221509	349.819154628143	357.806313536651	355.688068485821	326.799892990904	295.181380417335	127.02354200107	269.442482611022	392.840021401819	0	0	0	0	0	0	0	0	0	0	0	0	0	0	0	0	0	0	0	0	0	0	0	0	0	0	0	0	0	0	0	0
AFTPH	248.044420753376	186.695095948827	317.925728500355	147.4026297086	885.167377398721	191.05223880597	1129.84292821606	532.016346837242	622.186211798152	586.688343994314	569.384861407249	618.450604122246	566.412224591329	488.561833688699	296.490049751244	519.989694385217	705.781805259417	0	0	0	0	0	0	0	0	0	0	0	0	0	0	0	0	0	0	0	0	0	0	0	0	0	0	0	0	0	0	0	0
AGA	123.785782901057	126.90297790586	162.121037463977	110.243035542747	435.218059558117	130.951969260327	529.232468780019	238.303554274736	329.580211335255	286.757925072046	292.230547550432	312.048030739673	270.669548511047	281.556195965418	114.924111431316	253.066282420749	365.518731988473	0	0	0	0	0	0	0	0	0	0	0	0	0	0	0	0	0	0	0	0	0	0	0	0	0	0	0	0	0	0	0	0
AGAP1	101.097196261682	85.718691588785	122.689719626168	168.959501557632	427.710280373832	178.952647975078	509.096573208723	237.592834890966	314.842679127726	272.915576323988	297.127102803738	263.044859813084	283.095327102804	249.782242990654	97.9386292834891	239.017133956386	313.365109034268	0	0	0	0	0	0	0	0	0	0	0	0	0	0	0	0	0	0	0	0	0	0	0	0	0	0	0	0	0	0	0	0
AGAP2	107.744341994971	91.1486448728695	138.158424140821	173.363509360156	387.663872590109	180.749091925119	490.208996926516	185.519418832076	262.984911986588	217.757753562448	255.640122939369	238.270187203129	235.737356803576	267.703827884884	139.921486448729	255.909192511875	347.890472198938	0	0	0	0	0	0	0	0	0	0	0	0	0	0	0	0	0	0	0	0	0	0	0	0	0	0	0	0	0	0	0	0
AGAP2-AS1	147.193308550186	78.8810408921933	162.014869888476	170.328376703841	433.231722428748	156.131350681537	564.195786864932	225.970260223048	300.350681536555	265.519206939281	316.995043370508	307.42750929368	287.342007434944	297.453531598513	222.639405204461	347.38166047088	403.403965303594	0	0	0	0	0	0	0	0	0	0	0	0	0	0	0	0	0	0	0	0	0	0	0	0	0	0	0	0	0	0	0	0
AGAP3	97.7828947368421	73.9714912280702	109.575657894737	169.794956140351	398.968567251462	172.683114035088	506.71418128655	193.426169590643	274.761330409357	229.732456140351	271.427266081871	241.552997076023	252.22331871345	225.442251461988	109.710526315789	228.491228070175	280.758040935673	0	0	0	0	0	0	0	0	0	0	0	0	0	0	0	0	0	0	0	0	0	0	0	0	0	0	0	0	0	0	0	0
AGAP5	13.6404657933042	10.7282872392043	17.6603590490053	20.4590004852014	52.0625909752547	20.4177583697234	72.5337214944202	33.6152353226589	41.5963124696749	35.6758854924794	37.3022804463852	37.7535177098496	41.2954876273654	34.5778748180495	21.524987869966	35.4459000485201	45.2353226589034	0	0	0	0	0	0	0	0	0	0	0	0	0	0	0	0	0	0	0	0	0	0	0	0	0	0	0	0	0	0	0	0
AGAP6	15.391557496361	8.38039786511402	14.938864628821	12.9180009704027	56.619602134886	15.0572537603105	62.2018437651625	25.9927219796215	39.6666666666667	30.3289665211063	31.5264434740417	36.407083939835	40.3639010189229	27.262493934983	18.0858806404658	35.6433770014556	39.8942261038331	0	0	0	0	0	0	0	0	0	0	0	0	0	0	0	0	0	0	0	0	0	0	0	0	0	0	0	0	0	0	0	0
AGBL1	153.338331771321	132.679475164011	203.09903155264	199.471102780381	598.956888472352	229.29053420806	712.184942205561	320.288972196189	421.007497656982	373.855045298344	395.094033114652	365.124648547329	371.853170884099	358.204623555139	138.037800687285	350.838487972509	480.069978131834	0	0	0	0	0	0	0	0	0	0	0	0	0	0	0	0	0	0	0	0	0	0	0	0	0	0	0	0	0	0	0	0
AGBL2	126.877716390424	113.068876611418	168.188213627993	124.454511970534	518.558747697974	147.015101289134	581.328913443831	284.100184162063	379.377532228361	329.581583793739	337.798526703499	309.246777163904	328.710128913444	288.721915285451	115.372744014733	288.385267034991	385.299079189687	0	0	0	0	0	0	0	0	0	0	0	0	0	0	0	0	0	0	0	0	0	0	0	0	0	0	0	0	0	0	0	0
AGBL3	160.257513661202	132.400614754098	208.497609289617	102.182718579235	588.725409836066	142.27356557377	753.030737704918	346.940573770492	433.656079234973	404.97643442623	396.524590163934	414.001024590164	375.782445355191	333.150956284153	182.230532786885	337.844603825137	458.714139344262	0	0	0	0	0	0	0	0	0	0	0	0	0	0	0	0	0	0	0	0	0	0	0	0	0	0	0	0	0	0	0	0
AGBL4	115.806216931217	123.583994708995	153.378306878307	161.013227513228	511.169312169312	192.958994708995	572.787698412698	266.079365079365	357.399470899471	305.330687830688	335.393518518519	301.651455026455	307.475529100529	300.676587301587	95.0925925925926	264.188492063492	377.279100529101	0	0	0	0	0	0	0	0	0	0	0	0	0	0	0	0	0	0	0	0	0	0	0	0	0	0	0	0	0	0	0	0
AGBL5	160.863960916949	135.960916948516	227.974069898534	250.501691093574	620.459601653514	270.113491168734	811.105975197294	305.45321307779	422.071777527245	347.470499812101	408.211198797445	380.049981210071	399.540398346486	391.176625328824	185.945133408493	384.128523111612	557.290868094701	0	0	0	0	0	0	0	0	0	0	0	0	0	0	0	0	0	0	0	0	0	0	0	0	0	0	0	0	0	0	0	0
AGER	280.2874617737	148.227828746177	354.624617737003	271.505351681957	794.734709480122	290.619266055046	1165.72094801223	443.272935779817	528.353975535168	472.585626911315	542.38379204893	583.906727828746	589.152905198777	532.598623853211	458.620795107034	643.639143730887	820.97247706422	0	0	0	0	0	0	0	0	0	0	0	0	0	0	0	0	0	0	0	0	0	0	0	0	0	0	0	0	0	0	0	0
AGFG1	113.849572649573	120.25811965812	160.332193732194	97.7145299145299	453.364672364672	126.798290598291	530.747578347578	250.14245014245	333.80056980057	291.292307692308	295.266096866097	308.277492877493	273.97037037037	268.215954415954	110.929344729345	229.777207977208	350.291737891738	0	0	0	0	0	0	0	0	0	0	0	0	0	0	0	0	0	0	0	0	0	0	0	0	0	0	0	0	0	0	0	0
AGFG2	91.8146611341632	92.417704011065	125.769017980636	168.452973720609	354.375518672199	189.898340248963	448.381742738589	158.443291839557	235.01244813278	182.405255878285	233.153526970954	212.995850622407	205.251037344398	243.471645919779	106.023513139696	217.998616874136	320.440525587829	0	0	0	0	0	0	0	0	0	0	0	0	0	0	0	0	0	0	0	0	0	0	0	0	0	0	0	0	0	0	0	0
AGGF1	113.305827505828	119.242424242424	146.3668997669	84.3948717948718	427.823776223776	115.373892773893	534.82703962704	266.522610722611	340.374825174825	326.515151515152	304.431701631702	326.993006993007	289.754778554779	258.948717948718	124.556643356643	230.268065268065	328.092773892774	0	0	0	0	0	0	0	0	0	0	0	0	0	0	0	0	0	0	0	0	0	0	0	0	0	0	0	0	0	0	0	0
AGK	132.026792750197	131.087470449173	185.937746256895	137.375886524823	508.303388494878	171.669818754925	603.888100866824	283.933018124507	386.044129235619	327.294720252167	349.187549251379	338.769109535067	326.126871552403	327.788022064618	138.364854215918	298.286052009456	432.798266351458	0	0	0	0	0	0	0	0	0	0	0	0	0	0	0	0	0	0	0	0	0	0	0	0	0	0	0	0	0	0	0	0
AGL	132.538160469667	139.148945422918	175.961295933899	77.2067840834964	507.655794737987	104.830180474016	649.288540987171	338.950206566645	417.263318112633	385.618395303327	361.734072624484	399.135899108502	339.264622744075	297.6186127419	157.089367253751	263.644053055012	384.023700804523	0	0	0	0	0	0	0	0	0	0	0	0	0	0	0	0	0	0	0	0	0	0	0	0	0	0	0	0	0	0	0	0
AGMAT	97.9830028328612	90.0179414542021	115.698772426818	160.878186968839	351.213408876298	190.139754485364	525.791312559018	189.179414542021	260.799811142587	238.790368271955	251.285174693107	246.001888574127	257.236071765817	251.169027384325	101.815864022663	230.212464589235	301.468366383381	0	0	0	0	0	0	0	0	0	0	0	0	0	0	0	0	0	0	0	0	0	0	0	0	0	0	0	0	0	0	0	0
AGMO	99.1001494768311	127.676382660688	141.553064275037	69.8587443946188	409.846038863976	96.3079222720478	494.373692077728	270.594917787743	344.812406576981	318.369207772795	293.29446935725	332.716741405082	270.498505231689	252.560538116592	104.742152466368	204.034379671151	316.769058295964	0	0	0	0	0	0	0	0	0	0	0	0	0	0	0	0	0	0	0	0	0	0	0	0	0	0	0	0	0	0	0	0
AGO1	124.309634809635	127.596348096348	173.137140637141	212.523698523699	510.685703185703	243.565268065268	619.114607614608	248.580031080031	359.766122766123	281.632867132867	345.559440559441	301.001165501165	310.328671328671	336.468142968143	125.676379176379	302.903651903652	430.824786324786	0	0	0	0	0	0	0	0	0	0	0	0	0	0	0	0	0	0	0	0	0	0	0	0	0	0	0	0	0	0	0	0
AGO2	82.5364341085271	84.8713178294574	106.490310077519	172.289147286822	346.636046511628	177.772093023256	431.967441860465	171.442635658915	245.42480620155	196.711627906977	240.981395348837	204.52480620155	215.060465116279	230.232170542636	91.9410852713178	195.963953488372	278.025581395349	0	0	0	0	0	0	0	0	0	0	0	0	0	0	0	0	0	0	0	0	0	0	0	0	0	0	0	0	0	0	0	0
AGO3	136.07510646535	131.963221060782	181.334107626791	121.561749903213	530.444831591173	156.520712349981	625.150600077429	318.579945799458	404.393341076268	359.449864498645	367.433217189315	349.823073945025	338.024777390631	308.476964769648	137.327913279133	283.875725900116	402.891986062718	0	0	0	0	0	0	0	0	0	0	0	0	0	0	0	0	0	0	0	0	0	0	0	0	0	0	0	0	0	0	0	0
AGO4	137.19528228925	128.021655065739	180.815931941222	145.598607888631	528.287316318639	173.96713070379	624.894818252127	311.640371229698	405.197215777262	350.855761794277	367.696442382057	351.089327146172	349.516627996906	318.346094354215	139.81399845321	298.726991492653	415.289636504254	0	0	0	0	0	0	0	0	0	0	0	0	0	0	0	0	0	0	0	0	0	0	0	0	0	0	0	0	0	0	0	0
AGPAT1	263.1220657277	146.886150234742	307.633802816901	283.678403755869	800.839201877934	305.720657276995	1139.16314553991	467.992957746479	555.828638497653	495.731220657277	567.911971830986	578.573943661972	583.332159624413	511.6279342723	370.318075117371	598.099765258216	733.193661971831	0	0	0	0	0	0	0	0	0	0	0	0	0	0	0	0	0	0	0	0	0	0	0	0	0	0	0	0	0	0	0	0
AGPAT2	45.5077658303465	44.3572281959379	51.9235364396655	95.4934289127838	178.52807646356	89.1983273596177	232.493428912784	77.2281959378734	127.816009557945	89.6941457586619	121.646356033453	106.602150537634	105.126642771804	129.076463560335	46.8912783751493	110.063321385902	143.62962962963	0	0	0	0	0	0	0	0	0	0	0	0	0	0	0	0	0	0	0	0	0	0	0	0	0	0	0	0	0	0	0	0
AGPAT3	81.3404067197171	81.5419982316534	106.380194518126	169.880636604775	373.921308576481	176.928381962865	456.607427055703	183.563218390805	281.071618037135	218.049513704686	266.917771883289	216.533156498674	227.896551724138	227.633068081344	80.7559681697613	200.713527851459	284.16976127321	0	0	0	0	0	0	0	0	0	0	0	0	0	0	0	0	0	0	0	0	0	0	0	0	0	0	0	0	0	0	0	0
AGPAT4	111.786279683377	104.826737027265	142.919085312225	177.05892700088	428.292875989446	196.61125769569	524.390501319261	230.002638522427	310.894459102902	264.096745822339	301.188214599824	263.539138082674	276.51890941073	285.890061565523	111.513632365875	258.39489885664	355.312225153914	0	0	0	0	0	0	0	0	0	0	0	0	0	0	0	0	0	0	0	0	0	0	0	0	0	0	0	0	0	0	0	0
AGPAT5	91.1908675799087	99.0328767123288	120.670319634703	85.0447488584475	317.25296803653	99.5780821917808	385.403652968037	172.060273972603	243.984474885845	215.182648401826	216.695890410959	221.848401826484	201.697716894977	222.912328767123	91.1488584474886	186.019178082192	267.227397260274	0	0	0	0	0	0	0	0	0	0	0	0	0	0	0	0	0	0	0	0	0	0	0	0	0	0	0	0	0	0	0	0
AGPAT6	127.533187454413	128.266958424508	180.382932166302	202.689277899344	507.343544857768	230.479941648432	638.458059810357	255.643326039387	350.457330415755	301.380014587892	344.202771699489	306.431072210066	327.269146608315	344.704595185996	136.278628738147	311.035740335521	442.945295404814	0	0	0	0	0	0	0	0	0	0	0	0	0	0	0	0	0	0	0	0	0	0	0	0	0	0	0	0	0	0	0	0
AGPAT9	86.9026819923372	99.2743295019157	134	113.666666666667	381.874329501916	142.946360153257	413.113409961686	191.768582375479	273.616858237548	222.302681992337	253.953256704981	228.354022988506	225.819157088123	232.55785440613	73.688122605364	198.208429118774	305.624521072797	0	0	0	0	0	0	0	0	0	0	0	0	0	0	0	0	0	0	0	0	0	0	0	0	0	0	0	0	0	0	0	0
AGPS	66.3105715730905	89.5558927668184	85.2726353060192	46.2620131512393	242.11684370258	60.1598381385938	294.510875063227	170.283763277693	207.535154274153	194.889226100152	176.8937784522	212.030854830551	163.157309054122	166.317653009611	76.8421851289833	128.884673748103	187.851795649975	0	0	0	0	0	0	0	0	0	0	0	0	0	0	0	0	0	0	0	0	0	0	0	0	0	0	0	0	0	0	0	0
AGR2	110.265306122449	112.988095238095	158.965986394558	109.887755102041	415.797619047619	137.178571428571	489.323129251701	233.732993197279	313.022108843537	264.681972789116	278.807823129252	277.816326530612	258.826530612245	271.413265306122	104.600340136054	241.168367346939	349.702380952381	0	0	0	0	0	0	0	0	0	0	0	0	0	0	0	0	0	0	0	0	0	0	0	0	0	0	0	0	0	0	0	0
AGR3	60.8782435129741	84.0259481037924	92.6686626746507	46.7724550898204	239.840319361277	61.2215568862275	238.10379241517	129.015968063872	189.09381237525	154.27744510978	154.642714570858	158.063872255489	134.005988023952	157.908183632735	49.8682634730539	121.397205588822	201.305389221557	0	0	0	0	0	0	0	0	0	0	0	0	0	0	0	0	0	0	0	0	0	0	0	0	0	0	0	0	0	0	0	0
AGRN	92.6632453567937	57.5436624307592	101.904366243076	126.338220918866	317.770283479961	124.727272727273	431.961225154774	153.058651026393	219.197132616487	179.173835125448	218.878950798306	200.151026392962	210.501629195178	198.774193548387	120.887422613229	216.700879765396	261.333659172369	0	0	0	0	0	0	0	0	0	0	0	0	0	0	0	0	0	0	0	0	0	0	0	0	0	0	0	0	0	0	0	0
AGRP	70.9072681704261	73.812030075188	91.7593984962406	160.305764411028	272.766917293233	174.102756892231	374.070175438596	125.240601503759	178.428571428571	143.411027568922	178.228070175439	166.83709273183	160.401002506266	194.451127819549	85.9348370927318	175.967418546366	256.471177944862	0	0	0	0	0	0	0	0	0	0	0	0	0	0	0	0	0	0	0	0	0	0	0	0	0	0	0	0	0	0	0	0
AGT	185.462962962963	119.986282578875	192.884087791495	249.884773662551	641.722222222222	247.085048010974	856.386145404664	350.52743484225	440.528120713306	401.934156378601	449.320301783265	406.281893004115	424.890260631001	373.657064471879	211.347050754458	418.661865569273	479.011659807956	0	0	0	0	0	0	0	0	0	0	0	0	0	0	0	0	0	0	0	0	0	0	0	0	0	0	0	0	0	0	0	0
AGTPBP1	117.001076136669	134.708366962604	153.62792574657	75.6381490449287	471.354048964218	99.8138283562012	597.089319343557	300.227602905569	366.753026634383	345.051654560129	324.604519774011	345.323648103309	317.155501748722	274.478611783697	135.487489911219	238.107344632768	339.117029862793	0	0	0	0	0	0	0	0	0	0	0	0	0	0	0	0	0	0	0	0	0	0	0	0	0	0	0	0	0	0	0	0
AGTR1	287.003703703704	198.063888888889	346.992592592593	204.491666666667	1001.95833333333	246.47037037037	1306.69074074074	607.218518518519	712.652777777778	681.824074074074	664.246296296296	680.940740740741	655.125925925926	537.400925925926	338.062962962963	580.862962962963	755.210185185185	0	0	0	0	0	0	0	0	0	0	0	0	0	0	0	0	0	0	0	0	0	0	0	0	0	0	0	0	0	0	0	0
AGTR2	402.290293040293	201.601648351648	461.125457875458	207.612637362637	1297.03937728938	273.622710622711	899.632783882784	435.841575091575	943.934065934066	467.393772893773	920.739010989011	870.751831501831	971.18956043956	703.055860805861	278.391941391941	860.858058608059	1036.9652014652	1240.6043956044	3326.60347985348	989.458791208791	2741.47893772894	959.45695970696	2140.2793040293	952.666666666667	2567.58882783883	1230.95054945055	943.400183150183	2575.47893772894	1080.29578754579	1059.08333333333	1280.64102564103	2210.87087912088	2579.1510989011	2092.37728937729	2286.35073260073	1778.64377289377	2211.81593406593	2293.91575091575	4314.23534798535	3620.91025641026	4755.5815018315	2428.27289377289	3209.21794871795	1106.56593406593	1171.43681318681	1185.48443223443	1901.67032967033	1781.43498168498	1735.63736263736
AGTRAP	74.85625	82.56875	96.46875	166.133333333333	318.08125	173.477083333333	389.504166666667	150.94375	225.175	181.35625	231.297916666667	191.025	187.05	219.31875	82.8083333333333	183.891666666667	256.2875	0	0	0	0	0	0	0	0	0	0	0	0	0	0	0	0	0	0	0	0	0	0	0	0	0	0	0	0	0	0	0	0
AGXT	47.4232400339271	51.8770144189992	59.6335877862595	130.575911789652	251.442748091603	124.25614927905	297.371501272265	104.309584393554	179.152671755725	130.901611535199	185.833757421544	133.212044105174	148.458863443596	140.137404580153	49.323155216285	110.358778625954	168.63443596268	0	0	0	0	0	0	0	0	0	0	0	0	0	0	0	0	0	0	0	0	0	0	0	0	0	0	0	0	0	0	0	0
AGXT2	105.900323624595	116.027184466019	159.012297734628	170.405825242718	459.168284789644	191.840776699029	500.385113268608	220.521035598706	328.618770226537	268.974757281553	298.711974110032	263.831715210356	267.660194174757	281.603236245955	79.0025889967637	250.423948220065	376.135275080906	0	0	0	0	0	0	0	0	0	0	0	0	0	0	0	0	0	0	0	0	0	0	0	0	0	0	0	0	0	0	0	0
AHCTF1	93.7958297132928	92.5444540978859	118.479148566464	62.3040834057341	345.493773530264	81.9332464523603	427.802200984651	216.95033304373	267.505502461628	251.457717926441	241.33145091225	256.215464813206	227.73776426296	207.424123950188	100.008543295685	191.960469157255	262.974514914567	0	0	0	0	0	0	0	0	0	0	0	0	0	0	0	0	0	0	0	0	0	0	0	0	0	0	0	0	0	0	0	0
AHCY	95.869130100077	96.0269438029253	115.731331793687	198.673595073133	414.197844495766	208.275596612779	504.226327944573	186.120092378753	292.030792917629	220.829099307159	276.632794457275	230.996920708237	237.322555812163	258.244033872209	98.3548883756736	229.645111624326	311.873749037721	0	0	0	0	0	0	0	0	0	0	0	0	0	0	0	0	0	0	0	0	0	0	0	0	0	0	0	0	0	0	0	0
AHCYL1	110.700564971751	130.231010671689	167.545511613308	151.782799748901	435.728813559322	187.335216572505	510.726930320151	215.286880100439	308.130571249215	248.187068424357	278.335844318895	259.173258003766	255.563088512241	302.54739485248	101.403013182674	258.848085373509	394.838669177652	0	0	0	0	0	0	0	0	0	0	0	0	0	0	0	0	0	0	0	0	0	0	0	0	0	0	0	0	0	0	0	0
AHCYL2	99.9645969498911	104.141612200436	142.719498910675	115.97440087146	375.303376906318	148.890522875817	405.735838779956	188.461873638344	283.897603485839	225.667755991285	238.79302832244	226.76688453159	216.968954248366	254.066448801743	83.7897603485839	229	335.64651416122	0	0	0	0	0	0	0	0	0	0	0	0	0	0	0	0	0	0	0	0	0	0	0	0	0	0	0	0	0	0	0	0
AHDC1	158.163965087282	84.9079384871155	171.980049875312	163.939733998337	451.332917705736	168.206151288446	656.952410640067	253.692019950125	315.159808811305	277.535120532003	318.857647547797	313.668952618454	309.686201163757	310.136949293433	218.95178719867	365.874896093101	415.673316708229	0	0	0	0	0	0	0	0	0	0	0	0	0	0	0	0	0	0	0	0	0	0	0	0	0	0	0	0	0	0	0	0
AHI1	135.074909495962	135.122250069619	179.954608744082	82.0186577554999	506.364522417154	108.936507936508	609.521303258145	300.222500696185	391.959899749373	351.272626009468	339.032024505709	376.38067390699	332.115845168477	304.954051796157	146.397103870788	276.489278752437	398.682261208577	0	0	0	0	0	0	0	0	0	0	0	0	0	0	0	0	0	0	0	0	0	0	0	0	0	0	0	0	0	0	0	0
AHNAK	314.64516494087	168.181802749958	356.669552424603	266.74797714027	939.308153680756	300.171108470548	1317.99298364737	604.385503310134	680.794545351666	670.842018898885	680.266960900809	690.803598709897	702.48107282295	576.484920500198	432.299100322526	703.060770667119	815.008940191252	0	0	0	0	0	0	0	0	0	0	0	0	0	0	0	0	0	0	0	0	0	0	0	0	0	0	0	0	0	0	0	0
AHNAK2	248.427708764665	120.615136876006	252.091614906832	241.528927996319	704.031803542673	251.940763745112	925.807050839659	422.262364849321	464.456866804693	420.496376811594	533.073038877387	473.309293765815	539.469346675868	434.042155509547	304.32119852772	551.468886588452	580.804462847941	0	0	0	0	0	0	0	0	0	0	0	0	0	0	0	0	0	0	0	0	0	0	0	0	0	0	0	0	0	0	0	0
AHR	200.810757754221	168.519042010208	252.934432665881	126.860620337652	679.524538672949	166.460934432666	887.206910090302	395.982332155477	492.321162151551	451.698468786808	447.689045936396	478.232430310169	446.647820965842	417.033765213977	222.842952493129	409.742049469965	546.058500196309	1834.09579897919	2473.76285826463	695.988221436985	2001.33961523361	715.220651747154	1716.40478994896	702.125245386729	1891.47271299568	858.861798193954	636.376128778956	1945.29799764429	854.043973301924	829.636827640361	929.421279937181	3255.26815861798	3816.93050647821	2948.81272084806	1768.89634864547	1283.96152336082	1806.71338829996	1734.03572830781	3242.86022771888	2586.60659599529	3550.65331762858	1859.77385159011	2356.84020416176	1640.65802905379	1804.84295249313	1751.43070278759	1432.12838633687	1334.56065959953	1298.67177071064
AHRR	135.744907407407	97.3625	150.652314814815	178.947222222222	471.206481481481	184.416203703704	639.29537037037	260.565740740741	330.341666666667	288.456018518519	324.115740740741	296.315277777778	306.239351851852	295.108333333333	184.585648148148	320.686111111111	374.562037037037	0	0	0	0	0	0	0	0	0	0	0	0	0	0	0	0	0	0	0	0	0	0	0	0	0	0	0	0	0	0	0	0
AHSA1	90.6322517207473	102.422812192724	136.731563421829	134.812192723697	386.328416912488	166.38151425762	449.633235004916	169.150442477876	262.721730580138	212.554572271386	248.121927236971	226.345132743363	231.628318584071	258.197640117994	80.8751229105211	210.427728613569	331.293018682399	0	0	0	0	0	0	0	0	0	0	0	0	0	0	0	0	0	0	0	0	0	0	0	0	0	0	0	0	0	0	0	0
AHSA2	112.544217687075	140.891156462585	181.836734693878	105.40589569161	466.385487528345	125.362811791383	508.646258503401	267.444444444444	326.8820861678	298	300.757369614512	333.197278911565	269.727891156463	301.49433106576	125.360544217687	241.528344671202	396.206349206349	2878.15646258503	3558.25170068027	1009.65532879819	2841.97278911565	1019.56689342404	2336.86394557823	1049.63038548753	2617.45351473923	1224.94557823129	921.147392290249	3013.31972789116	1245.26757369615	1189.43310657596	1217.63038548753	4695.59637188209	5328.55328798186	4335.44671201814	2363.3537414966	1774.13151927438	2330.24716553288	2343.2335600907	4461.13151927438	3732.91836734694	4691.57369614512	2446.22448979592	3226.72789115646	2209.85260770975	2430.25850340136	2382.7664399093	1943.04988662132	1782.94557823129	1771.10884353741
AHSG	131.695573622403	113.853658536585	157.707317073171	226.599819331527	541.0027100271	244.691960252936	669.608852755194	257.624209575429	362.074977416441	304.672086720867	370.754290876242	312.315266485998	330.661246612466	318.6657633243	131.706413730804	303.624209575429	395.070460704607	0	0	0	0	0	0	0	0	0	0	0	0	0	0	0	0	0	0	0	0	0	0	0	0	0	0	0	0	0	0	0	0
AHSP	99.2556634304207	105.168284789644	121.796116504854	203.928802588997	369.349514563107	221.676375404531	479.970873786408	193.106796116505	279.588996763754	232.822006472492	260.521035598706	223.987055016181	226.077669902913	271.715210355987	98.1812297734628	229.961165048544	317.970873786408	0	0	0	0	0	0	0	0	0	0	0	0	0	0	0	0	0	0	0	0	0	0	0	0	0	0	0	0	0	0	0	0
AICDA	118.772194304858	97.3534338358459	151.20770519263	159.871021775544	429.479061976549	178.1608040201	512.84757118928	199.809045226131	296.678391959799	270.907872696817	271.040201005025	264.177554438861	262.894472361809	270.654941373534	109.777219430486	270.326633165829	361.100502512563	0	0	0	0	0	0	0	0	0	0	0	0	0	0	0	0	0	0	0	0	0	0	0	0	0	0	0	0	0	0	0	0
AIDA	57.1107491856677	91.8534201954397	92.5016286644951	50.5613463626493	224.56894679696	68.2757871878393	253.501628664495	131.14332247557	193.791530944625	166.938110749186	150.060803474484	176.237785016287	134.208469055375	167.444082519001	54.2681867535288	113.622149837134	193.230184581976	0	0	0	0	0	0	0	0	0	0	0	0	0	0	0	0	0	0	0	0	0	0	0	0	0	0	0	0	0	0	0	0
AIF1	192.584362139918	148.458847736626	252.238683127572	247.146090534979	672.51646090535	264.600823045267	928.172839506173	375.777777777778	476.100823045267	415.742798353909	466.662551440329	493.761316872428	505.648148148148	458.462962962963	279.263374485597	489.87037037037	617.137860082305	0	0	0	0	0	0	0	0	0	0	0	0	0	0	0	0	0	0	0	0	0	0	0	0	0	0	0	0	0	0	0	0
AIF1L	66.9453860640301	72.1826741996233	96.8964218455744	139.474576271186	281.197740112994	158.105461393597	359.659133709981	141.994350282486	215.199623352166	160.789077212806	205.911487758945	165.015065913371	172.067796610169	186.856873822976	61.9472693032015	164.378531073446	245.928436911488	0	0	0	0	0	0	0	0	0	0	0	0	0	0	0	0	0	0	0	0	0	0	0	0	0	0	0	0	0	0	0	0
AIFM1	193.249728555917	144.948968512486	252.487513572204	199.140608034745	688.820846905537	233.646036916395	454.028773072747	207.49565689468	528.062432138979	241.420738327904	502.464712269273	440.49348534202	473.839305103149	431.118892508143	119.736156351792	442.667209554832	574.964169381107	0	0	0	0	0	0	0	0	0	0	0	0	0	0	0	0	0	0	0	0	0	0	0	0	0	0	0	0	0	0	0	0
AIFM2	64.7843137254902	86.2442067736185	86.3591800356506	166.56862745098	304.973262032086	187.69073083779	375.707664884135	134.07486631016	213.966131907308	149.711229946524	189.611408199644	166.159536541889	168.864527629234	195.224598930481	63.3885918003565	150.883244206774	230.134581105169	0	0	0	0	0	0	0	0	0	0	0	0	0	0	0	0	0	0	0	0	0	0	0	0	0	0	0	0	0	0	0	0
AIFM3	99.960396039604	79.9070407040704	117.821232123212	171.833333333333	382.749724972497	169.826732673267	499.828932893289	185.488448844884	270.370187018702	220.315181518152	263.996149614961	233.05500550055	238.536853685369	245.927392739274	122.106710671067	233.207920792079	309.150715071507	0	0	0	0	0	0	0	0	0	0	0	0	0	0	0	0	0	0	0	0	0	0	0	0	0	0	0	0	0	0	0	0
AIG1	98.7181571815718	110.609756097561	145.363143631436	123.983739837398	398.107046070461	151.920054200542	457.849593495935	187.369918699187	289.378048780488	236.79674796748	259.157181571816	245.749322493225	241.037940379404	265.407859078591	87.9281842818428	229.50406504065	336.169376693767	0	0	0	0	0	0	0	0	0	0	0	0	0	0	0	0	0	0	0	0	0	0	0	0	0	0	0	0	0	0	0	0
AIM1	214.452436194896	158.563611755607	296.566511987626	180.766241299304	700.534802784223	214.013147718484	936.507347254447	370.661252900232	469.26256767208	446.325599381284	457.541183294664	499.2813225058	460.672273781903	459.650425367363	272.889597834493	483.527262180975	672.241299303944	0	0	0	0	0	0	0	0	0	0	0	0	0	0	0	0	0	0	0	0	0	0	0	0	0	0	0	0	0	0	0	0
AIM1L	67.1214043993232	80.5067681895093	84.8993231810491	156.61421319797	278.97758037225	170.682741116751	362.36717428088	120.395939086294	191.032571912014	143.688663282572	180.988578680203	158.916666666667	152.954737732657	193.787225042301	69.2567681895093	157.359560067682	221.683164128596	0	0	0	0	0	0	0	0	0	0	0	0	0	0	0	0	0	0	0	0	0	0	0	0	0	0	0	0	0	0	0	0
AIM2	255.570736434109	185.887596899225	345.978682170543	153.160852713178	818.103682170543	210.018410852713	1096.52131782946	490.973837209302	585.463178294574	580.547480620155	542.918604651163	602.790697674419	562.692829457364	510.080426356589	313.978682170543	538.264534883721	771.013565891473	0	0	0	0	0	0	0	0	0	0	0	0	0	0	0	0	0	0	0	0	0	0	0	0	0	0	0	0	0	0	0	0
AIMP1	152.087042532146	149.158259149357	190.049455984174	93.3086053412463	570.126607319486	121.041543026706	724.184965380811	346.523244312562	450.742828882295	404.791295746785	383.677546983185	412.174085064293	380.077151335312	322.72997032641	155.861523244313	302.42334322453	415.909990108803	0	0	0	0	0	0	0	0	0	0	0	0	0	0	0	0	0	0	0	0	0	0	0	0	0	0	0	0	0	0	0	0
AIMP2	160.907580477674	129.590861889927	201.986500519211	207.088265835929	561.692627206646	231.517133956386	731.636552440291	301.440290758048	386.871235721703	347.273104880582	389.029075804777	351.439252336449	368.746625129803	364.310488058152	194.363447559709	365.036344755971	483.148494288681	0	0	0	0	0	0	0	0	0	0	0	0	0	0	0	0	0	0	0	0	0	0	0	0	0	0	0	0	0	0	0	0
AIP	100.427995971803	89.2316213494461	111.295065458207	180.802618328298	378.865055387714	187.893252769386	507.134944612286	161.130916414904	252.306143001007	196.235649546828	249.139979859013	219.271903323263	233.774420946626	257.751258811682	125.303121852971	234.057401812689	318.034239677744	0	0	0	0	0	0	0	0	0	0	0	0	0	0	0	0	0	0	0	0	0	0	0	0	0	0	0	0	0	0	0	0
AIPL1	117.306493506494	92.5090909090909	129.177489177489	178.49696969697	419.175757575758	186.162770562771	534.771428571429	225.791341991342	297.579220779221	259.635497835498	288.386147186147	242.417316017316	267.864935064935	268.765367965368	129.296103896104	270.487445887446	321.864935064935	0	0	0	0	0	0	0	0	0	0	0	0	0	0	0	0	0	0	0	0	0	0	0	0	0	0	0	0	0	0	0	0
AIRE	57.9499389499389	51.6013431013431	69.2496947496948	117.601343101343	225.485958485958	110.461538461538	288.777777777778	104.721611721612	154.48778998779	120.773504273504	150.804029304029	132.210012210012	132.868131868132	149.976800976801	61.456043956044	136.449328449328	188.984737484737	527.995115995116	585.026251526251	145.772893772894	738.884004884005	181.054945054945	553.25641025641	158.583638583639	670.278388278388	232.249084249084	155.478632478632	432.603785103785	247.895604395604	234.821733821734	259.895604395604	741.65811965812	1116.50976800977	672.844322344322	469.28083028083	339.448717948718	476.127594627595	454.87851037851	901.441391941392	632.898656898657	1142.12271062271	450.169719169719	556.654456654457	448.937118437118	483.072039072039	479.438339438339	381.045787545788	326.504884004884	330.010378510379
AJAP1	131.380258899676	79.3543689320388	139.287216828479	151.540453074434	407.01860841424	161.059870550162	523.063915857605	232.827669902913	297.803398058252	280.077669902913	307.702265372168	270.802588996764	299.529935275081	263.032362459547	141.371359223301	304.938511326861	336.489482200647	0	0	0	0	0	0	0	0	0	0	0	0	0	0	0	0	0	0	0	0	0	0	0	0	0	0	0	0	0	0	0	0
AJUBA	119.354978354978	85.5602968460111	130.407544836116	142.39146567718	334.811997526283	155.532467532468	473.856524427953	160.841063698207	228.270253555968	193.525046382189	232.558441558442	237.761286332715	219.918367346939	254.241187384045	152.184291898578	274.816326530612	320.374149659864	945.122448979592	1035.48484848485	288.860235003092	1171.20160791589	315.779839208411	944.419913419913	304.711193568336	1098.63636363636	398.687074829932	273.547309833024	783.933828076685	396.918985776129	385.930735930736	409.30426716141	1282.17439703154	1763.78973407545	1147.68707482993	741.015460729746	537.127396413111	740.157699443414	726.734075448361	1426.05194805195	1083.14842300557	1722.36982065554	787.633271490414	1014.86518243661	764.623995052566	795.619666048237	801.766852195424	650.39332096475	574.931972789116	574.531230674088
AK1	76.2764612954186	75.8151658767773	91.0252764612954	182.578199052133	334.554502369668	168.028436018957	422.496050552923	141.894154818325	232.597156398104	185.568720379147	240.478672985782	201.151658767773	205.777251184834	210.387045813586	86.8404423380727	187.169036334913	261.703001579779	0	0	0	0	0	0	0	0	0	0	0	0	0	0	0	0	0	0	0	0	0	0	0	0	0	0	0	0	0	0	0	0
AK2	114.447222222222	115.879166666667	170.075	163.454166666667	474.297222222222	185.455555555556	564.015277777778	249.258333333333	332	300.218055555556	317.373611111111	297.570833333333	290.613888888889	305.793055555556	107.651388888889	267.231944444444	391.301388888889	0	0	0	0	0	0	0	0	0	0	0	0	0	0	0	0	0	0	0	0	0	0	0	0	0	0	0	0	0	0	0	0
AK3	84.672514619883	89.1754385964912	111.937134502924	124.279239766082	368.926900584795	144.062865497076	435.55701754386	192.479532163743	268.956140350877	230.77485380117	249.423976608187	237.412280701754	223.523391812865	216.837719298246	95.3508771929825	193.786549707602	273.612573099415	0	0	0	0	0	0	0	0	0	0	0	0	0	0	0	0	0	0	0	0	0	0	0	0	0	0	0	0	0	0	0	0
AK4	77.8958333333333	77.3005952380952	106.427083333333	101.105654761905	334.60119047619	129.239583333333	358.392857142857	154.830357142857	239.733630952381	190.727678571429	216.205357142857	193.290178571429	191.803571428571	191.610119047619	60.0357142857143	171.063988095238	250.221726190476	0	0	0	0	0	0	0	0	0	0	0	0	0	0	0	0	0	0	0	0	0	0	0	0	0	0	0	0	0	0	0	0
AK5	127.995263469509	127.494967436353	169.281823564239	130.43576080521	511.382474837182	154.620485494375	608.488454706927	305.872113676732	387.718176435761	340.436944937833	352.339846062759	346.53108348135	337.218472468917	301.133806986382	120.870929544109	274.162818235642	402.722912966252	0	0	0	0	0	0	0	0	0	0	0	0	0	0	0	0	0	0	0	0	0	0	0	0	0	0	0	0	0	0	0	0
AK7	101.800184162063	104.779005524862	148.17817679558	144.837016574586	450.411141804788	167.494014732965	503.227900552486	234.895948434622	325.042817679558	280.760128913444	291.882596685083	271.666666666667	268.630755064457	256.455801104972	99.6537753222836	230.163443830571	340.437845303867	0	0	0	0	0	0	0	0	0	0	0	0	0	0	0	0	0	0	0	0	0	0	0	0	0	0	0	0	0	0	0	0
AK8	93.3451388888889	103.348611111111	121.368055555556	194.142361111111	416.4625	219.975	488.277777777778	212.180555555556	306.963194444444	242.645138888889	288.698611111111	247.067361111111	259.397916666667	260.271527777778	90.2284722222222	222.306944444444	318.482638888889	0	0	0	0	0	0	0	0	0	0	0	0	0	0	0	0	0	0	0	0	0	0	0	0	0	0	0	0	0	0	0	0
AK9	120	124.388947001395	157.706938633194	84.2079846582985	457.781555090656	110.920153417015	565.649755927476	294.192642956764	368.761854951186	346.110181311018	328.053870292887	340.803870292887	307.434623430962	269.741457461646	124.897315202232	240.334030683403	342.44089958159	0	0	0	0	0	0	0	0	0	0	0	0	0	0	0	0	0	0	0	0	0	0	0	0	0	0	0	0	0	0	0	0
AKAP1	184.33296460177	123.207595870206	199.703908554572	247.172935103245	642.701327433628	260.995575221239	880.351769911504	366.212389380531	444.220132743363	397.976769911504	455.642330383481	421.6098820059	433.331120943953	386.893067846608	239.912979351032	430.660766961652	505.791297935103	0	0	0	0	0	0	0	0	0	0	0	0	0	0	0	0	0	0	0	0	0	0	0	0	0	0	0	0	0	0	0	0
AKAP10	161.104575163399	140.318753142283	202.350930115636	135.495223730518	596.0930115636	165.311714429362	732.440422322775	335.259426847662	443.25641025641	402.169934640523	401.118149824032	379.953745600804	383.562594268477	348.837104072398	148.489190548014	334.411261940674	453.603821015586	0	0	0	0	0	0	0	0	0	0	0	0	0	0	0	0	0	0	0	0	0	0	0	0	0	0	0	0	0	0	0	0
AKAP11	255.974412898703	193.732211706975	320.293725902559	156.976691202243	854.891167192429	205.728005608132	1098.33999298984	499.921661409043	589.499298983526	565.851910269891	555.490536277602	597.341395022783	546.426743778479	513.115317209954	288.573080967403	533.963547143358	698.101472134595	0	0	0	0	0	0	0	0	0	0	0	0	0	0	0	0	0	0	0	0	0	0	0	0	0	0	0	0	0	0	0	0
AKAP12	230.417648158534	144.165077584595	266.240792671527	229.803888577304	696.377266778837	259.612263974575	884.839783137035	416.001121704992	494.520658066928	470.871938680127	474.487006917181	475.459525144887	485.165825387923	450.676948962423	253.026920919798	518.643671714339	620.957936062816	0	0	0	0	0	0	0	0	0	0	0	0	0	0	0	0	0	0	0	0	0	0	0	0	0	0	0	0	0	0	0	0
AKAP13	198.777620061509	146.469363614857	267.249349420393	209.436124911285	669.749822569198	240.703690560681	903.659451147386	345.228767447362	448.738585285072	407.28933049444	442.268511947007	437.350721551928	425.008280104093	432.328010409274	234.124556422995	447.33747338538	624.491365034303	0	0	0	0	0	0	0	0	0	0	0	0	0	0	0	0	0	0	0	0	0	0	0	0	0	0	0	0	0	0	0	0
AKAP14	208.700336700337	124.609427609428	213.065656565657	159.636363636364	695.792929292929	186.809764309764	443.338383838384	222.703703703704	525.624579124579	242.745791245791	498.883838383838	433.565656565657	483.582491582492	377.56734006734	115.5	441.237373737374	501.661616161616	0	0	0	0	0	0	0	0	0	0	0	0	0	0	0	0	0	0	0	0	0	0	0	0	0	0	0	0	0	0	0	0
AKAP17A	225.002873563218	104.337643678161	240.110153256705	199.893199233716	602.241858237548	212.037835249042	861.326149425287	383.398946360153	416.635057471264	433.006704980843	442.36254789272	406.915708812261	458.222222222222	376.980363984674	344.523946360153	501.224137931034	549.777777777778	0	0	0	0	0	0	0	0	0	0	0	0	0	0	0	0	0	0	0	0	0	0	0	0	0	0	0	0	0	0	0	0
AKAP2	206.539855072464	143.485507246377	256.951992753623	254.54770531401	697.479166666667	280.629528985507	902.557065217391	357.819444444444	461.915760869565	409.472826086957	449.518719806763	451.738828502415	445.671799516908	422.767210144928	238.465277777778	460.078502415459	616.517512077295	0	0	0	0	0	0	0	0	0	0	0	0	0	0	0	0	0	0	0	0	0	0	0	0	0	0	0	0	0	0	0	0
AKAP3	212.404761904762	159.863778298205	263.583138173302	239.495316159251	698.251366120219	276.532396565183	925.930913348946	395.268540202966	476.419203747073	447.589773614364	465.484387197502	451.746682279469	438.562451209992	469.964480874317	225.142466822795	491.560889929742	623.106167056987	0	0	0	0	0	0	0	0	0	0	0	0	0	0	0	0	0	0	0	0	0	0	0	0	0	0	0	0	0	0	0	0
AKAP4	398.406627680312	199.375048732943	464.334892787524	284.64171539961	1259.46081871345	343.37738791423	845.495126705653	410.310331384016	889.29746588694	439.847173489279	859.727875243665	807.058869395712	918.359844054581	702.325925925926	279.971929824561	886.738401559454	1043.43703703704	0	0	0	0	0	0	0	0	0	0	0	0	0	0	0	0	0	0	0	0	0	0	0	0	0	0	0	0	0	0	0	0
AKAP5	288.483644859813	189.75	374.318535825545	169.436137071651	876.48753894081	216.97507788162	1166.97663551402	540.404205607477	615.640965732087	615.890186915888	570.19937694704	635.901090342679	576.359034267913	533.430685358255	329.665109034268	614.032710280374	799.071651090343	0	0	0	0	0	0	0	0	0	0	0	0	0	0	0	0	0	0	0	0	0	0	0	0	0	0	0	0	0	0	0	0
AKAP6	301.815948275862	182.66408045977	358.699137931034	227.332327586207	992.575431034483	274.585775862069	1285.77787356322	589.241666666667	693.492528735632	676.517959770115	671.505603448276	693.931321839081	674.156034482759	568.055459770115	324.785488505747	660.732327586207	808.123994252874	0	0	0	0	0	0	0	0	0	0	0	0	0	0	0	0	0	0	0	0	0	0	0	0	0	0	0	0	0	0	0	0
AKAP7	90.2497625830959	115.558404558405	132.565052231719	57.2402659069326	360.812915479582	78.8594491927825	412.610636277303	226.339031339031	284.558404558405	272.177587844255	252.356125356125	275.762583095916	234.37037037037	216.813865147198	91.679012345679	170.53371320038	279.369420702754	0	0	0	0	0	0	0	0	0	0	0	0	0	0	0	0	0	0	0	0	0	0	0	0	0	0	0	0	0	0	0	0
AKAP8	112.785954785955	94.3862433862434	136.420875420875	176.669071669072	397.366041366041	184.805675805676	515.155363155363	204.294853294853	285.893217893218	229.330447330447	266.962000962001	248.363636363636	252.162578162578	274.017797017797	132.737854737855	259.503126503127	343.204425204425	0	0	0	0	0	0	0	0	0	0	0	0	0	0	0	0	0	0	0	0	0	0	0	0	0	0	0	0	0	0	0	0
AKAP8L	100.837197320969	93.9299330242143	122.291087068521	169.252447192169	380.069036579083	181.421947449768	483.662029881504	187.616692426584	267.817104585265	226.155589902112	261.401854714065	236.395157135497	226.368366821226	254.371973209686	115.277691911386	242.831014940752	314.392065945389	0	0	0	0	0	0	0	0	0	0	0	0	0	0	0	0	0	0	0	0	0	0	0	0	0	0	0	0	0	0	0	0
AKAP9	149.961656441718	135.100289706885	190.050528289025	88.6281526925699	517.408912747103	115.713360599864	638.119376278119	327.7137866394	392.082310838446	381.729124062713	346.000255623722	388.572937968643	336.955436264485	311.215746421268	161.174931833674	297.529481935924	411.032038173142	0	0	0	0	0	0	0	0	0	0	0	0	0	0	0	0	0	0	0	0	0	0	0	0	0	0	0	0	0	0	0	0
AKIP1	136.83570300158	94.2669826224329	174.821484992101	151.507109004739	444.109004739337	168.903633491311	567.336492890995	209.358609794629	287.001579778831	250.255924170616	299.483412322275	268.725118483412	268.061611374408	280.593996840442	153.906793048973	300.63981042654	407.617693522907	0	0	0	0	0	0	0	0	0	0	0	0	0	0	0	0	0	0	0	0	0	0	0	0	0	0	0	0	0	0	0	0
AKIRIN1	84.9067357512953	86.6165803108808	122.948186528497	91.9015544041451	345.511226252159	129.466321243523	392.371329879102	183.170984455959	248.538860103627	219.426597582038	234.150259067358	222.272884283247	221.649395509499	210.511226252159	87.5768566493955	180.06908462867	288.208981001727	0	0	0	0	0	0	0	0	0	0	0	0	0	0	0	0	0	0	0	0	0	0	0	0	0	0	0	0	0	0	0	0
AKIRIN2	121.06045751634	118.702614379085	153.207516339869	88.3986928104575	406.950980392157	106.117647058824	540.035947712418	262.756535947712	339.403594771242	296.424836601307	300.616013071895	322.348039215686	282.495098039216	267.849673202614	136.919934640523	256.050653594771	349.366013071895	0	0	0	0	0	0	0	0	0	0	0	0	0	0	0	0	0	0	0	0	0	0	0	0	0	0	0	0	0	0	0	0
AKNA	140.801388888889	113.867824074074	182.840740740741	223.418055555556	519.72962962963	238.333101851852	723.3125	254.884490740741	348.555787037037	299.870833333333	350.749768518519	338.176851851852	333.840972222222	328.643287037037	183.872453703704	333.426851851852	445.307638888889	0	0	0	0	0	0	0	0	0	0	0	0	0	0	0	0	0	0	0	0	0	0	0	0	0	0	0	0	0	0	0	0
AKNAD1	157.258462763839	142.467941059339	207.915173237754	150.046196734369	573.467542811629	174.502986857826	710.046594982079	356.964555953803	437.015531660693	405.441656710474	397.89366786141	422.496216646754	383.140979689367	361.05177220231	179.485065710872	348.627638391079	466.063719633612	0	0	0	0	0	0	0	0	0	0	0	0	0	0	0	0	0	0	0	0	0	0	0	0	0	0	0	0	0	0	0	0
AKR1A1	132.899795501022	129.679959100204	174.18200408998	229.81390593047	496.294478527607	261.531697341513	681.680981595092	248.684049079755	369.560327198364	284.659509202454	349.493865030675	317.179959100204	315.442740286299	341.716768916155	148.201431492843	317.131901840491	438.072597137014	0	0	0	0	0	0	0	0	0	0	0	0	0	0	0	0	0	0	0	0	0	0	0	0	0	0	0	0	0	0	0	0
AKR1B1	93.3596214511041	120.866456361725	130.261829652997	211.998948475289	442.236593059937	233.660357518402	548.761303890641	210.629863301788	332.502628811777	261.960042060988	315.672975814932	274.821240799159	285.243953732913	294.382754994742	99.5110410094637	230.116719242902	337.066246056782	0	0	0	0	0	0	0	0	0	0	0	0	0	0	0	0	0	0	0	0	0	0	0	0	0	0	0	0	0	0	0	0
AKR1B10	91.4258675078864	95.6014721345952	136.419558359621	149.947423764458	409.550998948475	182.109358569926	453.929547844374	199.119873817035	324.082018927445	240.461619348055	270.168243953733	234.314405888538	242.503680336488	252.820189274448	87.0389064143007	223.93690851735	341.290220820189	0	0	0	0	0	0	0	0	0	0	0	0	0	0	0	0	0	0	0	0	0	0	0	0	0	0	0	0	0	0	0	0
AKR1B15	81.4937198067633	99.543961352657	130.933333333333	147.981642512077	383.743961352657	179.838647342995	441.132367149758	198.36038647343	393.246376811594	234.231884057971	260.034782608696	240.280193236715	220.252173913043	246.92270531401	76.4067632850242	213.059903381642	327.780676328502	0	0	0	0	0	0	0	0	0	0	0	0	0	0	0	0	0	0	0	0	0	0	0	0	0	0	0	0	0	0	0	0
AKR1C1	69.809670781893	65.6748971193416	103.054526748971	77.5987654320988	270.9670781893	90.8004115226338	339.393004115226	157.043209876543	212.383744855967	182.188271604938	194.901234567901	190.369341563786	194.930041152263	181.584362139918	77.320987654321	168.38683127572	241.301440329218	0	0	0	0	0	0	0	0	0	0	0	0	0	0	0	0	0	0	0	0	0	0	0	0	0	0	0	0	0	0	0	0
AKR1C2	76.9578189300412	64.656378600823	117.070987654321	79.0277777777778	327.927983539095	94.1388888888889	398.866255144033	186.231481481481	246.438271604938	216.147119341564	225.758230452675	218.377572016461	222.407407407407	181.987654320988	89.0432098765432	174.219135802469	275.600823045267	0	0	0	0	0	0	0	0	0	0	0	0	0	0	0	0	0	0	0	0	0	0	0	0	0	0	0	0	0	0	0	0
AKR1C3	93.1100823045268	96.3076131687243	143.160493827161	100.907407407407	420.695473251029	136.454732510288	471.9670781893	237.027777777778	329.594650205761	269.030864197531	294.907407407407	275.645061728395	274.925925925926	242.373456790123	92.4670781893004	221.887860082305	340.864197530864	0	0	0	0	0	0	0	0	0	0	0	0	0	0	0	0	0	0	0	0	0	0	0	0	0	0	0	0	0	0	0	0
AKR1C4	152.948559670782	133.358024691358	207.644032921811	155.712962962963	622.794238683128	194.004115226337	711.450617283951	346.31378600823	453.743827160494	393.76646090535	421.68621399177	397.256172839506	407.376543209877	368.987654320988	145.412551440329	351.866255144033	501.788065843621	0	0	0	0	0	0	0	0	0	0	0	0	0	0	0	0	0	0	0	0	0	0	0	0	0	0	0	0	0	0	0	0
AKR1D1	111.464831804281	122.498470948012	153.414882772681	133.362895005097	496.006116207951	171.623853211009	546.510703363914	251.929663608563	349.882772680938	297.612640163099	321.427115188583	295.815494393476	283.764525993884	280.951070336391	104.615698267074	245.664627930683	372.540265035678	0	0	0	0	0	0	0	0	0	0	0	0	0	0	0	0	0	0	0	0	0	0	0	0	0	0	0	0	0	0	0	0
AKR1E2	83.6801661474559	103.639667705088	136.444444444444	168.265835929387	428.833852544133	193.144340602285	494.560747663551	186.056074766355	309.286604361371	242.889927310488	287.740394600208	238.967808930426	252.103842159917	252.984423676012	77.8961578400831	203.257528556594	334.498442367601	0	0	0	0	0	0	0	0	0	0	0	0	0	0	0	0	0	0	0	0	0	0	0	0	0	0	0	0	0	0	0	0
AKR7A2	126.025	88.7953703703704	147.280555555556	173.522222222222	404.991666666667	187.325	553.599074074074	226.014814814815	305.126851851852	270.391666666667	309.841666666667	276.07037037037	280.390740740741	286.012962962963	157.236111111111	289.57037037037	372.838888888889	0	0	0	0	0	0	0	0	0	0	0	0	0	0	0	0	0	0	0	0	0	0	0	0	0	0	0	0	0	0	0	0
AKR7A3	91.8232931726908	76.2971887550201	111.076305220884	149.327309236948	356.472891566265	150.066265060241	440.687751004016	202.498995983936	261.638554216867	234.728915662651	243.417670682731	230.651606425703	239.041164658635	223.64156626506	106.137550200803	227.859437751004	273.294176706827	0	0	0	0	0	0	0	0	0	0	0	0	0	0	0	0	0	0	0	0	0	0	0	0	0	0	0	0	0	0	0	0
AKT1	80.8274428274428	66.4663894663895	91.3721413721414	153.976437976438	317.752598752599	142.19404019404	417.5841995842	155.532224532225	223.293832293832	179.438669438669	227.417186417186	186.519750519751	203.544698544699	200.534996534997	92.7318087318087	187.984753984754	246.488565488565	941.227997227997	1007.0200970201	266.643104643105	1183.09216909217	285.084546084546	906.551628551629	275.991683991684	1048.75606375606	379.137907137907	248.233541233541	713.769230769231	379.396396396396	372.575883575884	395.525987525988	1228.82328482328	1746.3562023562	1104.61954261954	717.305613305613	533.403326403326	724.711711711712	693.571032571033	1394.33887733888	1038.62023562024	1669.80873180873	738.132363132363	947.733887733888	728.044352044352	762.566181566182	769.84753984754	637.276507276507	537.792792792793	535.907137907138
AKT1S1	89.4632972322503	67.6305655836342	109.312876052948	155.871239470517	365.026474127557	159.198555956679	503.002406738869	143.617328519856	230.82551143201	186.068592057762	234.067388688327	220.882069795427	219.856799037304	219.093862815884	109.001203369434	217.943441636582	300.32972322503	0	0	0	0	0	0	0	0	0	0	0	0	0	0	0	0	0	0	0	0	0	0	0	0	0	0	0	0	0	0	0	0
AKT2	75.7385892116183	73.2690179806362	98.8160442600277	173.367219917012	338.212309820194	169.595435684647	434.672890733057	169.248271092669	246.313969571231	194.340248962656	235.910788381743	201.317427385892	218.03112033195	213.514522821577	89.6715076071923	184.662517289073	261.073305670816	0	0	0	0	0	0	0	0	0	0	0	0	0	0	0	0	0	0	0	0	0	0	0	0	0	0	0	0	0	0	0	0
AKT3	155.529166666667	154.704166666667	195.371527777778	97.6722222222222	561.784722222222	127.361111111111	759.843055555556	421.029166666667	498.840972222222	465.728472222222	443.615972222222	494.10625	434.647222222222	344.744444444444	208.250694444444	314.965972222222	432.309027777778	83.7229166666667	122.686805555556	27.3145833333333	81.0770833333333	34.7979166666667	78.95625	30.95	78.4027777777778	37.4145833333333	31.3083333333333	96.6777777777778	38.64375	39.2118055555556	45.6013888888889	189.878472222222	210.107638888889	152.4	116.281944444444	65.5479166666667	118.731944444444	96.8965277777778	181.670833333333	130.042361111111	193.753472222222	111.89375	127.627777777778	85.2875	105.055555555556	94.7743055555556	75.1965277777778	74.0222222222222	69.0680555555556
AKTIP	134.8820861678	129.901360544218	185.8820861678	116.109977324263	461.825396825397	147.049886621315	578.356009070295	264.6179138322	333.284580498866	306.97052154195	313.514739229025	314.267573696145	278.316326530612	315.27664399093	135.955782312925	293.845804988662	424.920634920635	0	0	0	0	0	0	0	0	0	0	0	0	0	0	0	0	0	0	0	0	0	0	0	0	0	0	0	0	0	0	0	0
AL022328.1	46.5714285714286	51.8452380952381	69.8630952380952	90.8095238095238	185.505952380952	103.053571428571	230.404761904762	82.8273809523809	122.761904761905	89.1130952380952	157.214285714286	119.77380952381	119.464285714286	151.571428571429	76.3154761904762	135.125	191.547619047619	0	0	0	0	0	0	0	0	0	0	0	0	0	0	0	0	0	0	0	0	0	0	0	0	0	0	0	0	0	0	0	0
AL031320.1	5.91666666666667	9.70833333333333	9.41666666666667	5.0625	28.2291666666667	5.75	26.6666666666667	12.1458333333333	16.0833333333333	15.7083333333333	12.0416666666667	15.1458333333333	12.7916666666667	21.5	5	15.5208333333333	18.9166666666667	0	0	0	0	0	0	0	0	0	0	0	0	0	0	0	0	0	0	0	0	0	0	0	0	0	0	0	0	0	0	0	0
AL035406.1	85.9506172839506	99.3456790123457	98.9012345679012	159.012345679012	348.888888888889	156.58024691358	407.123456790123	173.740740740741	250.320987654321	227.839506172839	256.111111111111	201.111111111111	220.617283950617	228.962962962963	78.6172839506173	185.666666666667	261.62962962963	0	0	0	0	0	0	0	0	0	0	0	0	0	0	0	0	0	0	0	0	0	0	0	0	0	0	0	0	0	0	0	0
AL035588.1	72.8055555555556	75.3611111111111	104.583333333333	152.388888888889	288.583333333333	156.416666666667	415.916666666667	165.972222222222	236.388888888889	194.527777777778	205.138888888889	185.833333333333	187.277777777778	216.333333333333	88.6111111111111	203.527777777778	274.083333333333	0	0	0	0	0	0	0	0	0	0	0	0	0	0	0	0	0	0	0	0	0	0	0	0	0	0	0	0	0	0	0	0
AL049829.1	59.2831541218638	50.6379928315412	75.1362007168459	80.4229390681004	152.444444444444	95.3727598566308	208.458781362007	64.9426523297491	126.523297491039	90.3440860215054	120.727598566308	113.594982078853	99.3691756272401	159.623655913978	81.8817204301075	141.143369175627	194.225806451613	0	0	0	0	0	0	0	0	0	0	0	0	0	0	0	0	0	0	0	0	0	0	0	0	0	0	0	0	0	0	0	0
AL049840.1	0.508658008658009	2.8008658008658	0.346320346320346	0.904761904761905	0.686147186147186	1.3008658008658	0.943722943722944	0.640692640692641	1.17532467532468	1.21212121212121	0.805194805194805	1.495670995671	0.0238095238095238	3.9978354978355	0.376623376623377	1.22943722943723	1.86147186147186	0	0	0	0	0	0	0	0	0	0	0	0	0	0	0	0	0	0	0	0	0	0	0	0	0	0	0	0	0	0	0	0
AL109927.1	16.5614035087719	18.7777777777778	24.0760233918129	18.1052631578947	41.2222222222222	30.2748538011696	52.5730994152047	29.3918128654971	37.6023391812866	36.7368421052632	30.2280701754386	36.5438596491228	23.1111111111111	55.5263157894737	20.5438596491228	46.4152046783626	62.5906432748538	0	0	0	0	0	0	0	0	0	0	0	0	0	0	0	0	0	0	0	0	0	0	0	0	0	0	0	0	0	0	0	0
AL121963.1	136.102739726027	125.922374429224	176.842465753425	205.132420091324	429.052511415525	218.568493150685	555.655251141553	229.251141552511	277.426940639269	242.600456621005	260.824200913242	288.543378995434	252.205479452055	337.96803652968	142.970319634703	321.406392694064	438.232876712329	0	0	0	0	0	0	0	0	0	0	0	0	0	0	0	0	0	0	0	0	0	0	0	0	0	0	0	0	0	0	0	0
AL136376.1	54.5233918128655	44.172514619883	64.953216374269	35.672514619883	176.608187134503	46.7046783625731	192.950292397661	96.1315789473684	140.912280701754	120.111111111111	130.304093567251	119.014619883041	119.821637426901	111.154970760234	45.2163742690058	103.456140350877	148.309941520468	0	0	0	0	0	0	0	0	0	0	0	0	0	0	0	0	0	0	0	0	0	0	0	0	0	0	0	0	0	0	0	0
AL137026.1	0.102564102564103	0.82051282051282	1.58974358974359	0.0256410256410256	0	0.0512820512820513	0.448717948717949	0.141025641025641	0.0641025641025641	0	0.564102564102564	0.794871794871795	0.0512820512820513	3.6025641025641	1.23076923076923	2	1.88461538461538	0	0	0	0	0	0	0	0	0	0	0	0	0	0	0	0	0	0	0	0	0	0	0	0	0	0	0	0	0	0	0	0
AL139099.1	26.3822222222222	31.0977777777778	39.4622222222222	59.68	102.806666666667	58.94	130.384444444444	45.5244444444444	74.5644444444444	54.1044444444444	70.0355555555556	59.9511111111111	55.0222222222222	82.7911111111111	33.7288888888889	65.5911111111111	98.12	0	0	0	0	0	0	0	0	0	0	0	0	0	0	0	0	0	0	0	0	0	0	0	0	0	0	0	0	0	0	0	0
AL160175.1	0.137254901960784	1.07843137254902	0.411764705882353	0.156862745098039	0	0	0	0	0	0.0784313725490196	0	0.196078431372549	0.176470588235294	1.49019607843137	0	0.686274509803922	0.450980392156863	0	0	0	0	0	0	0	0	0	0	0	0	0	0	0	0	0	0	0	0	0	0	0	0	0	0	0	0	0	0	0	0
AL161450.1	0.454545454545455	3.1969696969697	0	0	0.257575757575758	0.333333333333333	0.136363636363636	0.166666666666667	0	0.439393939393939	0	0.484848484848485	0	3.1969696969697	0	0.454545454545455	0.348484848484849	0	0	0	0	0	0	0	0	0	0	0	0	0	0	0	0	0	0	0	0	0	0	0	0	0	0	0	0	0	0	0	0
AL161645.2	63.1166666666667	72.3166666666667	85.4833333333333	148.916666666667	332.266666666667	146.466666666667	419.683333333333	148.283333333333	227.283333333333	192.966666666667	215.85	178.066666666667	216.466666666667	190.116666666667	74.2333333333333	158.933333333333	211.866666666667	0	0	0	0	0	0	0	0	0	0	0	0	0	0	0	0	0	0	0	0	0	0	0	0	0	0	0	0	0	0	0	0
AL161784.1	94.8444444444444	120.544444444444	122.455555555556	134.872222222222	316	183.677777777778	402.277777777778	178.255555555556	236.083333333333	207.172222222222	219.833333333333	218.2	202.055555555556	261.188888888889	81.3444444444444	205.511111111111	308.827777777778	0	0	0	0	0	0	0	0	0	0	0	0	0	0	0	0	0	0	0	0	0	0	0	0	0	0	0	0	0	0	0	0
AL162424.1	44.4367816091954	28.4022988505747	59.0114942528736	61.2298850574713	200.114942528736	76.5172413793103	245.298850574713	83.8965517241379	135.48275862069	123.701149425287	126.471264367816	126.816091954023	133.908045977011	100.241379310345	53.4712643678161	108.298850574713	141.011494252874	0	0	0	0	0	0	0	0	0	0	0	0	0	0	0	0	0	0	0	0	0	0	0	0	0	0	0	0	0	0	0	0
AL163636.6	203.895833333333	151.791666666667	268.322916666667	279.895833333333	719.260416666667	310.479166666667	961.46875	385.895833333333	489.635416666667	436.34375	493.03125	455.5	473.208333333333	451.78125	243.53125	450.59375	621.145833333333	0	0	0	0	0	0	0	0	0	0	0	0	0	0	0	0	0	0	0	0	0	0	0	0	0	0	0	0	0	0	0	0
AL353354.2	0	0	0	0	0	0	0	0	0.0340136054421769	0.0952380952380952	0	0	0	0	0	0	0	0	0	0	0	0	0	0	0	0	0	0	0	0	0	0	0	0	0	0	0	0	0	0	0	0	0	0	0	0	0	0	0
AL355490.1	0.154589371980676	0	0.106280193236715	0	0.347826086956522	0.280193236714976	0.376811594202899	0.120772946859903	0.338164251207729	0.227053140096618	0.458937198067633	0.241545893719807	0	0.285024154589372	0.21256038647343	0.415458937198068	0.516908212560386	0	0	0	0	0	0	0	0	0	0	0	0	0	0	0	0	0	0	0	0	0	0	0	0	0	0	0	0	0	0	0	0
AL358113.1	174.63141025641	139.490384615385	197.166666666667	179.25	574.820512820513	227.794871794872	688.237179487179	284.766025641026	395	318.480769230769	365.919871794872	348.38782051282	328.032051282051	373.557692307692	155.820512820513	379.028846153846	456.99358974359	0	0	0	0	0	0	0	0	0	0	0	0	0	0	0	0	0	0	0	0	0	0	0	0	0	0	0	0	0	0	0	0
AL360181.1	9.8952380952381	10.3714285714286	15.3904761904762	22.3238095238095	50.1333333333333	25	65.6952380952381	13.152380952381	19.0666666666667	13.9142857142857	22.047619047619	21.6095238095238	18.247619047619	29.2190476190476	11.7714285714286	28.7238095238095	36.3333333333333	0	0	0	0	0	0	0	0	0	0	0	0	0	0	0	0	0	0	0	0	0	0	0	0	0	0	0	0	0	0	0	0
AL441883.1	71.287037037037	105.367283950617	90.4320987654321	43.9722222222222	221.814814814815	62.1327160493827	298.632716049383	165.842592592593	192.570987654321	181.469135802469	168.098765432099	186.29012345679	148.611111111111	185.456790123457	85.9753086419753	138.851851851852	198.962962962963	0	0	0	0	0	0	0	0	0	0	0	0	0	0	0	0	0	0	0	0	0	0	0	0	0	0	0	0	0	0	0	0
AL583828.1	5.63503649635036	11.683698296837	5.24087591240876	11.9756690997567	17.2895377128954	14.5620437956204	26.9829683698297	9.57907542579076	11.1021897810219	10.1800486618005	9.30900243309002	15.7761557177616	9.11922141119221	22.6739659367397	9.26520681265207	16.7785888077859	17.8807785888078	0	0	0	0	0	0	0	0	0	0	0	0	0	0	0	0	0	0	0	0	0	0	0	0	0	0	0	0	0	0	0	0
AL590714.1	38.0606060606061	65.7922077922078	65.8311688311688	132.242424242424	193.311688311688	137.770562770563	231.718614718615	75.8138528138528	130.761904761905	85.6060606060606	124.393939393939	112.225108225108	99.9047619047619	156.601731601732	26.7142857142857	110.502164502165	182.298701298701	0	0	0	0	0	0	0	0	0	0	0	0	0	0	0	0	0	0	0	0	0	0	0	0	0	0	0	0	0	0	0	0
AL590822.2	0.552486187845304	0.867403314917127	0.662983425414365	0.412523020257827	0.289134438305709	0.180478821362799	0.631675874769797	0.30939226519337	0.465930018416206	0.394106813996317	0.174953959484346	0.602209944751381	0.311233885819521	2.89502762430939	0.335174953959484	1.41620626151013	2.06998158379374	0	0	0	0	0	0	0	0	0	0	0	0	0	0	0	0	0	0	0	0	0	0	0	0	0	0	0	0	0	0	0	0
AL591025.1	9.92424242424242	10.5151515151515	14.0757575757576	20.7424242424242	50.7878787878788	22.8333333333333	62.9242424242424	25.8787878787879	38.1363636363636	26.5606060606061	35.7121212121212	30.4545454545455	30.469696969697	30.5	11.7424242424242	26.2272727272727	34.1969696969697	0	0	0	0	0	0	0	0	0	0	0	0	0	0	0	0	0	0	0	0	0	0	0	0	0	0	0	0	0	0	0	0
AL627171.1	0.816666666666667	4.06666666666667	1.06666666666667	0.533333333333333	1.38333333333333	0.8	1.96666666666667	0.2	1.5	2.55	0	1.41666666666667	0	4.9	0.85	0.833333333333333	2.05	0	0	0	0	0	0	0	0	0	0	0	0	0	0	0	0	0	0	0	0	0	0	0	0	0	0	0	0	0	0	0	0
AL627171.2	15.3	41.247619047619	31.1619047619048	16.1333333333333	85.1571428571429	21.0142857142857	103.980952380952	58.3333333333333	79.7285714285714	82.9238095238095	62.5809523809524	74.6809523809524	48.4857142857143	59.4238095238095	17.2761904761905	29.9619047619048	56.8571428571429	0	0	0	0	0	0	0	0	0	0	0	0	0	0	0	0	0	0	0	0	0	0	0	0	0	0	0	0	0	0	0	0
AL645608.1	29.3452380952381	39.4136904761905	41.9107142857143	89.2619047619048	188.580357142857	95.8154761904762	206.229166666667	65.7440476190476	118.5625	79.9523809523809	107.0625	87.5	83.0148809523809	102.71130952381	32.5773809523809	75.7261904761905	113.041666666667	0	0	0	0	0	0	0	0	0	0	0	0	0	0	0	0	0	0	0	0	0	0	0	0	0	0	0	0	0	0	0	0
AL645728.1	0	0	0	0	0	0	0	0	0	0	0	0	0	0.0099009900990099	0	0	0	0	0	0	0	0	0	0	0	0	0	0	0	0	0	0	0	0	0	0	0	0	0	0	0	0	0	0	0	0	0	0	0
AL807752.1	0	0	0.0857142857142857	0	0	0	0.120634920634921	0	0	0	0	0.0571428571428571	0	0.53968253968254	0.447619047619048	0.282539682539683	0.450793650793651	0	0	0	0	0	0	0	0	0	0	0	0	0	0	0	0	0	0	0	0	0	0	0	0	0	0	0	0	0	0	0	0
ALAD	123.678751258812	102.4944612286	131.906344410876	222.222557905337	463.077542799597	220.194360523666	614.702920443102	231.779456193353	328.172205438066	261.401812688822	321.561933534743	271.039274924471	281.03726082578	292.889224572004	141.056394763343	285.889224572004	356.188318227593	0	0	0	0	0	0	0	0	0	0	0	0	0	0	0	0	0	0	0	0	0	0	0	0	0	0	0	0	0	0	0	0
ALAS1	146.124284971399	137.769630785231	215.833593343734	207.738949557982	572.423816952678	235.228289131565	720.293291731669	291.611544461778	406.905356214249	335.832033281331	377.785751430057	353.35621424857	354.405616224649	360.832553302132	156.502860114405	331.578783151326	502.746229849194	0	0	0	0	0	0	0	0	0	0	0	0	0	0	0	0	0	0	0	0	0	0	0	0	0	0	0	0	0	0	0	0
ALAS2	263.709183673469	168.96201814059	308.404195011338	285.666099773243	871.070861678005	301.835034013605	587.692176870748	264.301587301587	621.955782312925	292.544784580499	624.547052154195	550.507369614513	613.670068027211	540.518707482993	163.065759637188	605.724489795918	734.475623582766	0	0	0	0	0	0	0	0	0	0	0	0	0	0	0	0	0	0	0	0	0	0	0	0	0	0	0	0	0	0	0	0
ALB	141.511475409836	135.601639344262	190.057923497268	107.746994535519	578.154644808743	152.431693989071	666.82349726776	344.455191256831	437.962841530055	389.048087431694	391.026775956284	394.255737704918	373.391256830601	326.58306010929	142.81693989071	297.06174863388	422.68306010929	1297.04699453552	1922.79726775956	493.530054644809	1518.00546448087	534.418032786885	1312.18907103825	495.287978142076	1406.73442622951	651.233333333333	504.612021857923	1463.19836065574	660.822950819672	658.066120218579	764.72349726776	2658.18087431694	3275.32021857924	2304.93005464481	1586.14426229508	1095.93333333333	1621.55792349727	1506.0912568306	2911.91967213115	2106.86557377049	3221.39344262295	1560.40218579235	1930.97759562842	1386.65464480874	1573.24535519126	1472.15136612022	1143.27158469945	1061.52732240437	1050.3868852459
ALCAM	130.280251141552	132.23002283105	174.510273972603	85.736301369863	464.664383561644	124.792808219178	561.917808219178	280.23002283105	356.75799086758	325.496575342466	320.889269406393	326.217465753425	302.764269406393	290.402397260274	130.045091324201	269.529109589041	385.49200913242	0	0	0	0	0	0	0	0	0	0	0	0	0	0	0	0	0	0	0	0	0	0	0	0	0	0	0	0	0	0	0	0
ALDH16A1	101.55500207555	82.5936073059361	122.039435450394	155.110834371108	352.510170195102	161.745537567455	481.607305936073	155.830220008302	245.947281029473	192.23702781237	226.274802822748	209.832295558323	221.127438771274	242.586135325861	132.007471980075	243.231631382316	322.161062681611	0	0	0	0	0	0	0	0	0	0	0	0	0	0	0	0	0	0	0	0	0	0	0	0	0	0	0	0	0	0	0	0
ALDH18A1	132.760050251256	129.337102177554	176.60594639866	186.314907872697	536.94932998325	221.996649916248	651.70351758794	265.282244556114	386.804438860972	320.333333333333	359.123115577889	320.279313232831	321.562814070352	324.462311557789	121.116415410385	299.000418760469	420.639447236181	0	0	0	0	0	0	0	0	0	0	0	0	0	0	0	0	0	0	0	0	0	0	0	0	0	0	0	0	0	0	0	0
ALDH1A1	123.044488711819	134.280876494024	168.129482071713	121.731075697211	483.055112881806	148.13213811421	563.901062416999	285.294820717131	382.841301460823	317.138114209827	348.401726427623	337.82802124834	314.645418326693	301.836653386454	114.69588313413	259.231739707835	383.073041168659	0	0	0	0	0	0	0	0	0	0	0	0	0	0	0	0	0	0	0	0	0	0	0	0	0	0	0	0	0	0	0	0
ALDH1A2	119.053949903661	120.348105330764	168.383429672447	156.287090558767	493.907514450867	193.093770070649	551.078998073218	257.494540783558	349.655105973025	303.298008991651	318.55427103404	300.958253050739	297.7591522158	300.2530507386	99.5478484264611	270.512524084778	401.640976236352	0	0	0	0	0	0	0	0	0	0	0	0	0	0	0	0	0	0	0	0	0	0	0	0	0	0	0	0	0	0	0	0
ALDH1A3	104.250162443145	111.113710201429	144.278752436647	183.293697205978	468.102664067576	213.367121507472	569.090968161144	234.746588693957	347.533463287849	275.396361273554	317.460688758934	276.582196231319	290.287199480182	285.595841455491	110.107212475634	250.721247563353	358.583495776478	0	0	0	0	0	0	0	0	0	0	0	0	0	0	0	0	0	0	0	0	0	0	0	0	0	0	0	0	0	0	0	0
ALDH1B1	224.798584298584	134.006435006435	245.910553410553	258.579150579151	774.185971685972	276.784427284427	1014.0546975547	431.823680823681	525.978120978121	473.453667953668	517.528957528958	496.021235521235	526.054054054054	448.227799227799	280.346846846847	523.190476190476	601.070141570142	0	0	0	0	0	0	0	0	0	0	0	0	0	0	0	0	0	0	0	0	0	0	0	0	0	0	0	0	0	0	0	0
ALDH1L1	76.3395399780942	85.2318364366557	92.0419861263235	186.978824388463	351.472435195327	200.293537787514	433.565169769989	159.49726177437	258.108068638189	198.648046732384	232.56005841548	193.144943410004	212.852135815991	215.541073384447	70.8203723986856	182.94852135816	251.550565899963	0	0	0	0	0	0	0	0	0	0	0	0	0	0	0	0	0	0	0	0	0	0	0	0	0	0	0	0	0	0	0	0
ALDH1L2	119.748556998557	124.871572871573	176.167748917749	125.111111111111	504.22582972583	165.131313131313	569.305916305916	261.291847041847	357.755411255411	306.382034632035	320.797258297258	317.583333333333	298.168831168831	294.665223665224	117.718614718615	261.205266955267	400.246392496393	0	0	0	0	0	0	0	0	0	0	0	0	0	0	0	0	0	0	0	0	0	0	0	0	0	0	0	0	0	0	0	0
ALDH2	80.1190476190476	90.8526383526384	103.411196911197	176.481981981982	373.870012870013	184.862934362934	436.172458172458	181.908622908623	279.543758043758	207.371943371943	262.041184041184	215.892535392535	233.51093951094	231.782496782497	79.5772200772201	201.30888030888	276.101673101673	627.183397683398	820.570785070785	200.053410553411	941.624839124839	234.761261261261	719.698841698842	204.803088803089	829.2574002574	289.605534105534	224.870656370656	563.840411840412	305.791505791506	305.955598455598	380.763835263835	1119.36743886744	1650.4555984556	966.790218790219	714.69305019305	534.433719433719	743.875804375804	703.505791505792	1431.84234234234	954.399613899614	1786.86872586873	681.3861003861	830.227799227799	683.444015444015	738.987773487773	716.517374517374	539.740025740026	485.485842985843	474.178893178893
ALDH3A1	75.7415565345081	77.5117474302496	89.7591776798825	156.837004405286	325.639500734214	157.36563876652	410.409691629956	159.762114537445	240.492657856094	186.877386196769	234.97503671072	185.434654919236	208.094713656388	211.064610866373	76.0513950073421	180.107929515419	246.320851688693	0	0	0	0	0	0	0	0	0	0	0	0	0	0	0	0	0	0	0	0	0	0	0	0	0	0	0	0	0	0	0	0
ALDH3A2	102.112639161755	115.639816633923	152.118533071382	134.512115258677	452.516044531762	160.628028814669	531.925998690242	239.64309102816	319.373280943026	275.925343811395	298.82776686313	278.084479371316	277.491814014407	270.168958742633	94.5448592010478	235.072036673215	357.071381794368	0	0	0	0	0	0	0	0	0	0	0	0	0	0	0	0	0	0	0	0	0	0	0	0	0	0	0	0	0	0	0	0
ALDH3B1	107.555793991416	80.6809728183119	129.711731044349	177.695994277539	376.012875536481	161.940629470672	531.878397711016	191.710300429185	263.31330472103	224.685264663805	269.235336194564	241.472103004292	248.789699570815	241.711015736767	143.221745350501	253.206008583691	333.105865522175	0	0	0	0	0	0	0	0	0	0	0	0	0	0	0	0	0	0	0	0	0	0	0	0	0	0	0	0	0	0	0	0
ALDH3B2	118.507772020725	73.1727115716753	134.906735751295	169.55872193437	399.208981001727	165.882556131261	555.854058721934	230.192573402418	288.615716753022	256.818652849741	294.087219343696	264.279792746114	280.650259067358	256.63298791019	147.538860103627	286.169257340242	348.314335060449	0	0	0	0	0	0	0	0	0	0	0	0	0	0	0	0	0	0	0	0	0	0	0	0	0	0	0	0	0	0	0	0
ALDH4A1	65.6081560283688	67.565011820331	85.3339243498818	164.285460992908	311.037234042553	158.240543735225	356.682624113475	139.307328605201	208.604609929078	171.699763593381	205.540189125296	171.845744680851	179.872340425532	181.333924349882	62.9881796690307	156.843971631206	223.174940898345	0	0	0	0	0	0	0	0	0	0	0	0	0	0	0	0	0	0	0	0	0	0	0	0	0	0	0	0	0	0	0	0
ALDH5A1	92.3715846994535	100.122647237401	127.556162720097	132.208864602307	366.595628415301	157.526411657559	447.229508196721	191.414693381906	269.544019429265	228.374620522162	239.649058894961	230.125683060109	231.803278688525	231.440194292653	83.2513661202186	199.065573770492	292.174256223437	0	0	0	0	0	0	0	0	0	0	0	0	0	0	0	0	0	0	0	0	0	0	0	0	0	0	0	0	0	0	0	0
ALDH6A1	128.765547263682	128.638059701493	183.101368159204	162.603233830846	547.978855721393	185.71828358209	625.696517412935	282.625621890547	372.679726368159	327.465174129353	362.185323383085	323.61815920398	325.498756218905	327.748134328358	126.035447761194	296.06592039801	426.75684079602	0	0	0	0	0	0	0	0	0	0	0	0	0	0	0	0	0	0	0	0	0	0	0	0	0	0	0	0	0	0	0	0
ALDH7A1	94.1975308641975	109.258024691358	124.95987654321	114.853703703704	384.651851851852	144.489506172839	434.099382716049	203.61049382716	291.504938271605	242.830864197531	253.982716049383	241.946296296296	234.946913580247	237.493827160494	80.9111111111111	207.234567901235	287.005555555556	0	0	0	0	0	0	0	0	0	0	0	0	0	0	0	0	0	0	0	0	0	0	0	0	0	0	0	0	0	0	0	0
ALDH8A1	177.583333333333	135.436475409836	202.032786885246	217.075136612022	613.131830601093	243.584016393443	787.768442622951	333.44262295082	439.573087431694	377.750683060109	427.580601092896	404.002049180328	405.061475409836	381.255464480874	195.678961748634	400.727459016393	490.674863387978	0	0	0	0	0	0	0	0	0	0	0	0	0	0	0	0	0	0	0	0	0	0	0	0	0	0	0	0	0	0	0	0
ALDH9A1	128.058445728966	125.830443159923	177.691072575466	158.876685934489	500.337829158638	189.569685292229	596.753371868979	255.681438664098	372.269107257547	289.917148362235	334.362877328195	311.34938985228	297.368015414258	321.829158638407	115.448298008992	284.161207450225	405.469492614001	0	0	0	0	0	0	0	0	0	0	0	0	0	0	0	0	0	0	0	0	0	0	0	0	0	0	0	0	0	0	0	0
ALDOA	130.094669848846	121.606205250597	170.073985680191	224.840891010342	489.828162291169	229.565632458234	669.875894988067	222.815433571997	323.353221957041	255.853619729515	320.124900556881	312.52108194113	298.714399363564	345.416865552904	171.241050119332	322.560063643596	450.098647573588	0	0	0	0	0	0	0	0	0	0	0	0	0	0	0	0	0	0	0	0	0	0	0	0	0	0	0	0	0	0	0	0
ALDOB	124.080365296804	133.004566210046	174.807305936073	205.540639269406	517.370776255708	242.635616438356	607.993607305936	253.986301369863	361.026484018265	294.417351598174	344.697716894977	300.365296803653	309.960730593607	334.218264840183	115.54703196347	299.067579908676	429.366210045662	0	0	0	0	0	0	0	0	0	0	0	0	0	0	0	0	0	0	0	0	0	0	0	0	0	0	0	0	0	0	0	0
ALDOC	169.869406392694	135.930593607306	212.123287671233	241.842922374429	581.740639269406	266.892237442922	839.914155251142	276.539726027397	383.733333333333	326.12602739726	395.878538812785	388.760730593607	364.020091324201	410.787214611872	221.731506849315	394.429223744292	515.253881278539	0	0	0	0	0	0	0	0	0	0	0	0	0	0	0	0	0	0	0	0	0	0	0	0	0	0	0	0	0	0	0	0
ALG1	76.8021505376344	88.2810035842294	106.010035842294	158.665949820789	330.113978494624	168.215770609319	429.108243727599	172.845878136201	248.527598566308	198.870967741935	236.094623655914	210.579928315412	216.303225806452	226.2	90.9641577060932	199.644444444444	276.749103942652	0	0	0	0	0	0	0	0	0	0	0	0	0	0	0	0	0	0	0	0	0	0	0	0	0	0	0	0	0	0	0	0
ALG10	202.713080168776	155.431786216596	244.926160337553	105.260196905767	628.613924050633	128.37482419128	906.89029535865	439.964838255977	504.452180028129	499.836849507736	467.334739803094	544.386075949367	479.39029535865	400.924050632911	263.721518987342	423.149085794655	551.851617440225	0	0	0	0	0	0	0	0	0	0	0	0	0	0	0	0	0	0	0	0	0	0	0	0	0	0	0	0	0	0	0	0
ALG10B	178.13994374121	131.403656821378	204.774964838256	89.3009845288326	579.744022503516	114.954289732771	773.978902953586	392.533052039381	443.378340365682	506.288326300985	422.747538677918	479.325597749648	439.663853727145	335.572433192686	231.491561181435	356.912798874824	479.229957805907	0	0	0	0	0	0	0	0	0	0	0	0	0	0	0	0	0	0	0	0	0	0	0	0	0	0	0	0	0	0	0	0
ALG11	298.601757944557	188.221771467208	340.855983772819	157.595672751859	950.393509127789	201.762677484787	1316.3353617309	613.342799188641	713.8492224476	698.045977011494	666.624746450304	685.246112237999	674.203515889114	534.629479377958	391.576741041244	626.115618661258	767.418526031102	0	0	0	0	0	0	0	0	0	0	0	0	0	0	0	0	0	0	0	0	0	0	0	0	0	0	0	0	0	0	0	0
ALG12	136.560327198364	100.906612133606	155.344921608725	194.72324471711	455.024539877301	194.430129516019	598.968643490116	245.999318336742	329.6775732788	279.773687798228	335.399454669393	289.760054533061	292.820722563054	313.267211997273	158.84730743013	311.376278118609	400.554873892297	0	0	0	0	0	0	0	0	0	0	0	0	0	0	0	0	0	0	0	0	0	0	0	0	0	0	0	0	0	0	0	0
ALG13	212.058875219684	160.159050966608	259.339191564148	152.460164030463	739.790568248389	189.822202694786	490.199472759227	244.862917398946	567.343585237258	273.328939660223	533.407147041593	505.965436438196	523.981839484476	435.446104276508	128.779730521383	450.857352079672	591.45489162273	0	0	0	0	0	0	0	0	0	0	0	0	0	0	0	0	0	0	0	0	0	0	0	0	0	0	0	0	0	0	0	0
ALG14	126.748079877112	134.374807987711	187.778801843318	158.379416282642	529.522273425499	194.278033794163	671.175115207373	269.769585253456	385.529953917051	316.533026113671	365.402457757296	342.786482334869	305.694316436252	331.254992319508	123.929339477727	291.837173579109	423.758832565284	0	0	0	0	0	0	0	0	0	0	0	0	0	0	0	0	0	0	0	0	0	0	0	0	0	0	0	0	0	0	0	0
ALG1L	50.4414893617021	69.1702127659574	66.4397163120567	140.210992907801	277.391843971631	138.677304964539	394.25	133.691489361702	235.033687943262	183.631205673759	196.629432624113	196.554964539007	193.787234042553	177.556737588652	72.9095744680851	136.781914893617	202.998226950355	0	0	0	0	0	0	0	0	0	0	0	0	0	0	0	0	0	0	0	0	0	0	0	0	0	0	0	0	0	0	0	0
ALG2	225.968025579536	145.564348521183	283.661071143086	220.401278976819	732.235811350919	252.390887290168	1016.39888089528	391.807354116707	500.036770583533	458.306954436451	490.820143884892	493.041566746603	488.741806554756	458.271782573941	278.781774580336	521.760991207034	650.395683453237	0	0	0	0	0	0	0	0	0	0	0	0	0	0	0	0	0	0	0	0	0	0	0	0	0	0	0	0	0	0	0	0
ALG3	145.387243735763	115.343204252088	173.402429764617	231.430523917995	524.662870159453	247.422171602126	688.604403948367	247.358390280942	356.177676537585	292.858769931663	352.560364464692	315.986332574032	323.550493545938	341.927107061503	164.330296127563	346.694760820046	434.705391040243	0	0	0	0	0	0	0	0	0	0	0	0	0	0	0	0	0	0	0	0	0	0	0	0	0	0	0	0	0	0	0	0
ALG5	101.693333333333	123.162051282051	137.535384615385	82.1251282051282	391.775384615385	94.9784615384615	459.166153846154	246.586666666667	301.048205128205	285.017435897436	268.174358974359	297.844102564103	259.381538461538	241.542564102564	107.415384615385	197.458461538462	297.948717948718	0	0	0	0	0	0	0	0	0	0	0	0	0	0	0	0	0	0	0	0	0	0	0	0	0	0	0	0	0	0	0	0
ALG6	80.6895424836601	105.409803921569	104.867320261438	59.0039215686275	331.513071895425	74.2444444444444	378.445751633987	206.497385620915	265.757516339869	241.718954248366	225.692156862745	244.654901960784	205.883006535948	191.296078431373	74.1196078431373	149.221568627451	227.156209150327	0	0	0	0	0	0	0	0	0	0	0	0	0	0	0	0	0	0	0	0	0	0	0	0	0	0	0	0	0	0	0	0
ALG8	133.301075268817	119.908285895003	172.361796331436	108.049335863378	514.949399114485	130.874762808349	575.095509171411	293.903858317521	377.024667931689	331.600885515497	352.321948134092	330.645793801392	322.52118912081	289.645793801392	125.244781783681	284.901328273245	376.302972802024	0	0	0	0	0	0	0	0	0	0	0	0	0	0	0	0	0	0	0	0	0	0	0	0	0	0	0	0	0	0	0	0
ALG9	123.180803571429	131.862351190476	170.130952380952	117.587797619048	500.222470238095	150.47619047619	560.744047619048	262.27380952381	371.604910714286	308.561755952381	337.111607142857	329.205357142857	298.511904761905	302.471726190476	117.425595238095	263.052083333333	386.494047619048	0	0	0	0	0	0	0	0	0	0	0	0	0	0	0	0	0	0	0	0	0	0	0	0	0	0	0	0	0	0	0	0
ALK	122.849269997944	111.283569812873	150.698334361505	205.148056755089	490.435944889986	226.494139420111	613.369113715813	246.538145177874	346.862430598396	291.518404277195	337.517170470903	295.202344231956	304.956199876619	307.648365206663	120.633970799918	291.73061895949	383.011309891014	951.469874563027	1272.0034957845	334.41250257043	1360.47892247584	363.45630269381	1054.28953320995	333.53177051203	1232.5206662554	457.224964013983	341.940571663582	891.485708410446	451.637672218795	433.762286654329	510.598601686202	1620.24203166769	2236.41270820481	1427.9701830146	980.876002467613	739.321817807937	981.399547604359	966.325107958051	1918.59017067654	1384.07032695867	2329.78696278018	977.489615463705	1233.04606210158	939.004729590788	1021.85050380424	999.511618342587	781.112687641374	696.762903557475	692.501542257865
ALKBH1	159.882051282051	126.294017094017	197.211965811966	187.491452991453	591.286324786325	216.512820512821	717.011111111111	298.782051282051	403.861538461538	345.134188034188	369.230769230769	363.030769230769	380.518803418803	349.046153846154	161.965811965812	359.646153846154	460.145299145299	0	0	0	0	0	0	0	0	0	0	0	0	0	0	0	0	0	0	0	0	0	0	0	0	0	0	0	0	0	0	0	0
ALKBH2	165.318066157761	130.601781170483	209.04834605598	213.333333333333	572.921119592875	241.543256997455	737.276081424936	312.136132315522	385.449109414758	352.404580152672	406.558524173028	367.919847328244	376.338422391858	366.422391857506	191.100508905852	356.330788804071	475.868956743003	0	0	0	0	0	0	0	0	0	0	0	0	0	0	0	0	0	0	0	0	0	0	0	0	0	0	0	0	0	0	0	0
ALKBH3	113.263646922184	135.75493612079	171.171893147503	156.996515679442	461.457607433217	202.679442508711	513.893147502904	208.931475029036	310.247386759582	251.433217189315	280.450638792102	258.524970963995	244.511033681765	326.907084785134	93.9721254355401	270.135888501742	394.026713124274	0	0	0	0	0	0	0	0	0	0	0	0	0	0	0	0	0	0	0	0	0	0	0	0	0	0	0	0	0	0	0	0
ALKBH4	115.57095709571	78.3190319031903	127.87898789879	160.135313531353	409.368536853685	168.345434543454	544.875687568757	208.191419141914	264.443344334433	235.849284928493	260.511551155116	241.65896589659	254.48404840484	256.090209020902	152.151815181518	262.898789878988	315.314631463146	0	0	0	0	0	0	0	0	0	0	0	0	0	0	0	0	0	0	0	0	0	0	0	0	0	0	0	0	0	0	0	0
ALKBH5	112.903797468354	72.6278481012658	117.462447257384	137.027004219409	313.355274261603	145.981434599156	438.418565400844	162.341772151899	216.6194092827	194.48776371308	226.591561181435	206.940084388186	194.432067510549	223.943459915612	131.738396624473	254.761181434599	309.114767932489	0	0	0	0	0	0	0	0	0	0	0	0	0	0	0	0	0	0	0	0	0	0	0	0	0	0	0	0	0	0	0	0
ALKBH6	79.5268414481898	83.2459425717853	103.179775280899	146.192259675406	296.3645443196	160.74531835206	374.506866416979	110.375780274657	200.139825218477	142.96379525593	193.835205992509	171.204744069913	160.725343320849	202.916354556804	78.3208489388265	177.821473158552	260.38202247191	0	0	0	0	0	0	0	0	0	0	0	0	0	0	0	0	0	0	0	0	0	0	0	0	0	0	0	0	0	0	0	0
ALKBH7	94.2372372372372	70.8483483483484	116.687687687688	151.542042042042	305.399399399399	145.135135135135	422.382882882883	125.192192192192	186.309309309309	139.768768768769	199.475975975976	185.881381381381	160.160660660661	224.774774774775	109.265765765766	204.429429429429	290.735735735736	0	0	0	0	0	0	0	0	0	0	0	0	0	0	0	0	0	0	0	0	0	0	0	0	0	0	0	0	0	0	0	0
ALKBH8	188.494510978044	153.50499001996	232.047405189621	146.832335329341	639.342814371258	178.927145708583	809.788423153693	388.807385229541	457.105788423154	440.527944111776	432.466566866267	445.335329341317	428.375748502994	392.73253493014	217.460578842315	399.12874251497	510.895209580838	0	0	0	0	0	0	0	0	0	0	0	0	0	0	0	0	0	0	0	0	0	0	0	0	0	0	0	0	0	0	0	0
ALLC	98.7772108843537	119.000850340136	145.196428571429	158.583333333333	472.718537414966	186.278911564626	512.041666666667	264.107993197279	355.238945578231	285.561224489796	318.24574829932	270.18962585034	293.609693877551	272.493197278912	96.7355442176871	228.436224489796	357.391156462585	0	0	0	0	0	0	0	0	0	0	0	0	0	0	0	0	0	0	0	0	0	0	0	0	0	0	0	0	0	0	0	0
ALMS1	280.039027511196	164.251519513756	325.771513115803	177.670345489443	875.292786308381	223.113003838772	1140.4141074856	524.253438899552	605.650591810621	591.340611004479	581.056781829814	594.341970569418	594.604526551504	506.837332053743	313.48808381318	593.306941778631	721.565419065899	0	0	0	0	0	0	0	0	0	0	0	0	0	0	0	0	0	0	0	0	0	0	0	0	0	0	0	0	0	0	0	0
ALOX12	125.352409638554	112.33734939759	174.332831325301	215.257530120482	507.399598393574	234.298192771084	653.562248995984	263.954317269076	363.616465863454	299.598895582329	356.221385542169	319.04718875502	331.538654618474	322.778112449799	148.831325301205	305.63202811245	435.685240963855	0	0	0	0	0	0	0	0	0	0	0	0	0	0	0	0	0	0	0	0	0	0	0	0	0	0	0	0	0	0	0	0
ALOX12B	99.4392212725546	80.7796771130105	113.929724596391	179.018518518519	363.87037037037	181.346628679962	473.886514719848	172.160968660969	261.680436847104	212.278727445394	258.473409306743	235.498575498575	229.216049382716	247.455365622032	116.018993352327	242.591168091168	304.468186134853	0	0	0	0	0	0	0	0	0	0	0	0	0	0	0	0	0	0	0	0	0	0	0	0	0	0	0	0	0	0	0	0
ALOX15	87.4379562043796	86.6126520681265	106.404866180049	176.652554744526	363.579075425791	179.768369829684	455.615571776156	185.518734793187	260.537712895377	217.785401459854	252.32603406326	220.294890510949	233.458394160584	228.39902676399	89.5158150851582	211.942092457421	279.675425790754	0	0	0	0	0	0	0	0	0	0	0	0	0	0	0	0	0	0	0	0	0	0	0	0	0	0	0	0	0	0	0	0
ALOX15B	108.633185622846	93.4953225012309	124.756277695716	206.802067946824	440.643032988676	213.020679468242	602.411619891679	223.060068931561	313.76760216642	259.118660758247	317.392417528311	277.598227474151	292.284588872477	281.356967011324	127.232890201871	261.736090595766	326.115214180207	0	0	0	0	0	0	0	0	0	0	0	0	0	0	0	0	0	0	0	0	0	0	0	0	0	0	0	0	0	0	0	0
ALOX5	170.828641975309	109.68987654321	200.189135802469	209.097283950617	559.926419753086	226.283456790123	762.86962962963	321.12	418.53037037037	367.374814814815	407.014320987654	382.957530864198	410.13037037037	364.18962962963	234.452839506173	405.94962962963	492.916543209877	0	0	0	0	0	0	0	0	0	0	0	0	0	0	0	0	0	0	0	0	0	0	0	0	0	0	0	0	0	0	0	0
ALOX5AP	101.820987654321	114.890946502058	153.952674897119	151.257201646091	413.730452674897	189.158436213992	476.300411522634	183.207818930041	290.133744855967	221.039094650206	250.623456790123	234.763374485597	220.137860082305	285.948559670782	90.7510288065844	235.286008230453	367.557613168724	0	0	0	0	0	0	0	0	0	0	0	0	0	0	0	0	0	0	0	0	0	0	0	0	0	0	0	0	0	0	0	0
ALOXE3	111.685867895545	102.522657450077	149.210829493088	198.044162826421	442.685483870968	210.127496159754	596.892857142857	208.587173579109	295.500768049155	236.829877112135	299.706989247312	279.126728110599	270.907066052227	294.963901689708	141.602534562212	276.214285714286	379.614055299539	0	0	0	0	0	0	0	0	0	0	0	0	0	0	0	0	0	0	0	0	0	0	0	0	0	0	0	0	0	0	0	0
ALPI	165.72715816005	90.1474480151229	172.513547574039	204.381222432262	566.948960302458	207.141776937618	753.079395085066	341.143667296786	394.865784499055	376.290485192187	412.488972904852	375.810964083176	402.54820415879	332.729048519219	202.945179584121	400.724637681159	442.783238815375	0	0	0	0	0	0	0	0	0	0	0	0	0	0	0	0	0	0	0	0	0	0	0	0	0	0	0	0	0	0	0	0
ALPK1	207.300669344043	156.126907630522	268.583400267738	203.137081659973	708.379384203481	239.229183400268	893.096921017403	395.436680053548	499.031860776439	462.856224899598	471.565997322624	466.125836680054	444.206157965194	435.476037483266	227.920481927711	458.523962516734	608.75421686747	0	0	0	0	0	0	0	0	0	0	0	0	0	0	0	0	0	0	0	0	0	0	0	0	0	0	0	0	0	0	0	0
ALPK2	258.461384922463	166.826193766314	328.448487640104	249.228926761861	838.184553968985	288.270842929526	1057.86150775372	445.046522339936	559.16121602948	516.469522493475	522.975126669737	571.856440964225	526.913864578535	514.214801166897	289.791954552434	576.917703055428	754.99785045294	0	0	0	0	0	0	0	0	0	0	0	0	0	0	0	0	0	0	0	0	0	0	0	0	0	0	0	0	0	0	0	0
ALPK3	149.969601677149	99.7375960866527	166.252445842068	191.940251572327	491.570055904962	197.52358490566	632.981306778477	265.694619147449	337.071977638015	302.569881201957	335.963137665968	323.215932914046	325.425227113906	315.527253668763	174.73427672956	346.731656184486	412.646051712089	0	0	0	0	0	0	0	0	0	0	0	0	0	0	0	0	0	0	0	0	0	0	0	0	0	0	0	0	0	0	0	0
ALPL	91.9149206349206	77.512380952381	104.787301587302	176.546031746032	372.316825396825	181.594285714286	458.020317460317	188.480634920635	273.103492063492	218.257777777778	260.679365079365	215.833015873016	240.090793650794	222.272380952381	92.9136507936508	215.923174603175	275.949206349206	0	0	0	0	0	0	0	0	0	0	0	0	0	0	0	0	0	0	0	0	0	0	0	0	0	0	0	0	0	0	0	0
ALPP	95.5932835820896	46.1063432835821	89.443407960199	102.46144278607	288.637437810945	97.3949004975124	393.269900497512	181.646144278607	197.320895522388	212.338308457711	217.830223880597	202.904850746269	223.139303482587	179.951492537313	101.291044776119	215.848258706468	220.856965174129	0	0	0	0	0	0	0	0	0	0	0	0	0	0	0	0	0	0	0	0	0	0	0	0	0	0	0	0	0	0	0	0
ALPPL2	87.1294559099437	48.8630393996248	94.620387742339	98.7323327079425	298.616010006254	100.093808630394	433.596622889306	157.758599124453	224.921200750469	225.723577235772	251.870544090056	229.921826141338	228.113821138211	172.375234521576	127.238273921201	205.156973108193	236.767979987492	0	0	0	0	0	0	0	0	0	0	0	0	0	0	0	0	0	0	0	0	0	0	0	0	0	0	0	0	0	0	0	0
ALS2	166.126859670285	141.72577402493	211.796743063932	163.493968636912	620.722557297949	193.154000804182	772.021913952553	360.095496582228	455.813228789706	412.558504221954	426.570767993567	419.746079613993	406.235625251307	363.922999597909	176.858464012867	361.693606755127	488.820265379976	0	0	0	0	0	0	0	0	0	0	0	0	0	0	0	0	0	0	0	0	0	0	0	0	0	0	0	0	0	0	0	0
ALS2CL	71.7477288609364	82.3151642208246	88.9846261355695	180.294898672257	356.378057302586	182.610062893082	420.332285115304	151.45178197065	236.009433962264	184.103074772886	231.319007686932	182.989867225716	199.455974842767	211.466457023061	72.4800838574424	174.248777078966	244.490915443746	0	0	0	0	0	0	0	0	0	0	0	0	0	0	0	0	0	0	0	0	0	0	0	0	0	0	0	0	0	0	0	0
ALS2CR11	136.319787662457	141.864360241625	176.082006223687	74.2723778143877	520.153944719019	95.7133443163097	671.51674903899	379.088046860699	420.769906644701	445.808896210873	367.664836170602	443.996522057478	348.691744462749	292.787296357313	155.794435291964	262.356397583745	375.451583379096	0	0	0	0	0	0	0	0	0	0	0	0	0	0	0	0	0	0	0	0	0	0	0	0	0	0	0	0	0	0	0	0
ALS2CR12	104.736173393124	121.452167414051	153.464125560538	142.698804185351	427.658445440957	183.755605381166	479.059790732436	199.23841554559	303.924514200299	237.81091180867	275.72047832586	253.091180866966	253.520179372197	289.356502242152	92.7929745889387	241.568011958146	358.681614349776	0	0	0	0	0	0	0	0	0	0	0	0	0	0	0	0	0	0	0	0	0	0	0	0	0	0	0	0	0	0	0	0
ALX1	225.508664627931	163.181447502548	272.216106014271	176.044852191641	755.704383282365	218.708460754332	992.949031600408	451.460754332314	516.984709480122	492.023445463812	510.512742099898	543.899082568807	522.852191641182	453.382262996942	261.989806320082	486.677879714577	612.597349643221	0	0	0	0	0	0	0	0	0	0	0	0	0	0	0	0	0	0	0	0	0	0	0	0	0	0	0	0	0	0	0	0
ALX3	78.2054263565891	66.9951550387597	89.9651162790698	137.596899224806	285.527131782946	147.217054263566	342.15019379845	136.728682170543	197.221899224806	160.428294573643	196.767441860465	163.764534883721	179.146317829457	190.809108527132	86.1375968992248	180.290697674419	243.767441860465	0	0	0	0	0	0	0	0	0	0	0	0	0	0	0	0	0	0	0	0	0	0	0	0	0	0	0	0	0	0	0	0
ALX4	116.378640776699	73.2783171521036	115.527508090615	153.53640776699	356.894012944984	153.970873786408	464.068770226537	212.204692556634	268.547734627832	237.968446601942	269.199029126214	238.130258899676	255.405339805825	243.343851132686	121.71925566343	271.309870550162	309.082524271845	0	0	0	0	0	0	0	0	0	0	0	0	0	0	0	0	0	0	0	0	0	0	0	0	0	0	0	0	0	0	0	0
ALYREF	69.4037735849057	63.3660377358491	95.2591194968553	129.355974842767	266.621383647799	133.880503144654	348.177358490566	133.391194968553	186.596226415094	155.937106918239	182.781132075472	179.153459119497	168.543396226415	180.421383647799	82.1194968553459	162.832704402516	231.85786163522	0	0	0	0	0	0	0	0	0	0	0	0	0	0	0	0	0	0	0	0	0	0	0	0	0	0	0	0	0	0	0	0
AMACR	191.80253164557	150.137552742616	235.016033755274	198.555274261603	646.069198312236	220.22447257384	828.114767932489	357.796624472574	465.130801687764	387.724050632911	424.555274261603	422.031223628692	417.49029535865	392.289451476793	213.420253164557	398.745991561181	540.529957805907	0	0	0	0	0	0	0	0	0	0	0	0	0	0	0	0	0	0	0	0	0	0	0	0	0	0	0	0	0	0	0	0
AMBN	162.5625	140.607142857143	216.774553571429	180.531994047619	548.932291666667	200.671875	696.176339285714	328.800595238095	402.796130952381	379.235119047619	381.831101190476	403.840773809524	357.780505952381	361.46875	174.864583333333	359.46875	484.860863095238	0	0	0	0	0	0	0	0	0	0	0	0	0	0	0	0	0	0	0	0	0	0	0	0	0	0	0	0	0	0	0	0
AMBP	96.7648725212465	104.846081208687	130.90462700661	197.169027384325	454.313503305005	217.064211520302	525.102927289896	219.759206798867	326.874409820585	252.783758262512	307.371104815864	249.238904627007	268.99433427762	279.499527856468	88.9150141643059	244.897072710104	344.120868744098	0	0	0	0	0	0	0	0	0	0	0	0	0	0	0	0	0	0	0	0	0	0	0	0	0	0	0	0	0	0	0	0
AMBRA1	154.468565563254	118.965614575314	190.041827046446	230.570182191429	605.25891711573	245.114703618168	772.35103926097	320.630484988453	422.608673338466	360.846035411855	405.804464973056	376.671542211958	395.18835001283	359.318193482166	186.284321272774	366.249935848088	465.819861431871	0	0	0	0	0	0	0	0	0	0	0	0	0	0	0	0	0	0	0	0	0	0	0	0	0	0	0	0	0	0	0	0
AMD1	96.4318407960199	119.794029850746	132.805970149254	100.946268656716	401.517412935323	112.286567164179	487.576119402985	243.199004975124	313.391044776119	273.471641791045	279.52736318408	289.807960199005	243.033830845771	241.820895522388	98.8019900497512	195.027860696517	301.020895522388	0	0	0	0	0	0	0	0	0	0	0	0	0	0	0	0	0	0	0	0	0	0	0	0	0	0	0	0	0	0	0	0
AMDHD1	125.129586260734	107.646370023419	159.775956284153	153.885245901639	475.795472287276	179.412958626073	572.661982825917	236.833723653396	345.488680718189	286.983606557377	313.900858704137	275.996096799375	293.724434035909	283.829820452771	127.567525370804	279.430132708821	373.773614363778	0	0	0	0	0	0	0	0	0	0	0	0	0	0	0	0	0	0	0	0	0	0	0	0	0	0	0	0	0	0	0	0
AMDHD2	160.762464985994	95.0392156862745	177.542296918768	180.697478991597	456.727170868347	177.136134453782	666.498039215686	231.045378151261	301.016806722689	263.257142857143	327.443137254902	316.006162464986	307.125490196078	324.017366946779	229.078431372549	373.640896358543	449.578151260504	0	0	0	0	0	0	0	0	0	0	0	0	0	0	0	0	0	0	0	0	0	0	0	0	0	0	0	0	0	0	0	0
AMELX	329.605177993527	188.73786407767	360.668284789644	296.949838187702	1094.50485436893	304.911003236246	737.668284789644	346.045307443366	762.60355987055	364.535598705502	728.726537216828	693.394822006473	810.506472491909	606.57928802589	262.07928802589	744.241100323625	838.088996763754	0	0	0	0	0	0	0	0	0	0	0	0	0	0	0	0	0	0	0	0	0	0	0	0	0	0	0	0	0	0	0	0
AMELY	0	0	0	0	0	0	700.724637681159	327.822866344605	0	374.657004830918	0	0	0	0	208.270531400966	0	0	0	0	0	0	0	0	0	0	0	0	0	0	0	0	0	0	0	0	0	0	0	0	0	0	0	0	0	0	0	0	0	0
AMER1	339.846830985916	161.18485915493	356.017312206573	302.679577464789	933.036678403756	316.511737089202	679.143485915493	296.31572769953	655.593016431925	338.072476525822	679.274647887324	642.110328638498	718.554870892019	590.485328638498	246.103579812207	748.040199530516	807.00234741784	944.039025821596	2148.24090375587	635.226232394366	2221.55105633803	621.24735915493	1623.71508215962	630.633509389671	2015.00909624413	809.272300469484	587.575410798122	1530.39465962441	720.786678403756	682.661971830986	850.592723004695	1343.23063380282	1758.4375	1259.17987089202	1445.57687793427	1148.96214788732	1399.08509389671	1494.53667840376	2818.29137323944	2324.14407276995	3292.39788732394	1511.81044600939	2017.57863849765	767.696889671362	787.575117370892	812.027582159624	1290.13028169014	1136.42605633803	1135.158157277
AMER2	131.743551587302	83.234126984127	139.015873015873	150.646329365079	391.899305555556	159.150793650794	526.099206349206	225.834325396825	267.757936507937	255.250496031746	276.500496031746	267.96626984127	267.165674603175	266.896329365079	156.46875	296.890873015873	331.604662698413	0	0	0	0	0	0	0	0	0	0	0	0	0	0	0	0	0	0	0	0	0	0	0	0	0	0	0	0	0	0	0	0
AMER3	166.206883217324	89.2370456303171	160.328306264501	183.891337973705	492.155065738592	178.108275328693	655.879350348028	270.58430007734	342.082366589327	328.023201856148	337.847641144625	320.814771848415	328.539829853055	310.986078886311	185.251740139211	377.648105181748	401.609822119103	0	0	0	0	0	0	0	0	0	0	0	0	0	0	0	0	0	0	0	0	0	0	0	0	0	0	0	0	0	0	0	0
AMFR	129.971014492754	121.856107660455	175.952380952381	175.591097308489	511.297619047619	205.271739130435	640.920807453416	278.873188405797	375.68115942029	318.778467908903	364.209109730849	327.478778467909	342.30900621118	323.39751552795	132.097308488613	301.464803312629	416.256211180124	0	0	0	0	0	0	0	0	0	0	0	0	0	0	0	0	0	0	0	0	0	0	0	0	0	0	0	0	0	0	0	0
AMH	89.5193107546049	53.6797385620915	100.396910279263	96.843137254902	233.032679738562	92.807486631016	333.157456922163	110.97504456328	154.630421865716	134.075460487225	170.202614379085	156.495543672014	141.325609031491	187.83422459893	124.736779560309	208.663695781343	250.766488413547	0	0	0	0	0	0	0	0	0	0	0	0	0	0	0	0	0	0	0	0	0	0	0	0	0	0	0	0	0	0	0	0
AMHR2	120.002322880372	112.979094076655	151.477932636469	223.323461091754	476.473867595819	240.704994192799	628.177119628339	229.950638792102	334.305458768873	259.350754936121	326.354819976771	283.826364692218	295.142276422764	305.614982578397	130.311846689895	281.016840882695	389.64343786295	0	0	0	0	0	0	0	0	0	0	0	0	0	0	0	0	0	0	0	0	0	0	0	0	0	0	0	0	0	0	0	0
AMICA1	122.058227848101	129.765400843882	175.517299578059	200.872573839662	504.918143459916	240.497046413502	631.4194092827	242.969620253165	377.387341772152	298.149367088608	341.863291139241	313.127426160338	315.689451476793	332.851476793249	115.028691983122	294.409282700422	437.147679324895	0	0	0	0	0	0	0	0	0	0	0	0	0	0	0	0	0	0	0	0	0	0	0	0	0	0	0	0	0	0	0	0
AMIGO1	232.466261808367	144.869770580297	275.834008097166	297.846828609987	806.284750337382	314.523616734143	1125.10796221323	413.135627530364	541.78677462888	489.152496626181	531.155195681511	522.951417004049	526.582321187584	481.601214574899	308.589743589744	548.513495276653	677.12685560054	0	0	0	0	0	0	0	0	0	0	0	0	0	0	0	0	0	0	0	0	0	0	0	0	0	0	0	0	0	0	0	0
AMIGO2	298.875717017208	190.386233269598	404.78712555768	269.211599745061	988.215423836839	321.730401529637	1378.04015296367	518.506054811982	645.578712555768	625.25493945188	637.197578075207	702.761631612492	665.092415551307	600.528362014022	385.769279796048	700.456978967495	914.70299553856	0	0	0	0	0	0	0	0	0	0	0	0	0	0	0	0	0	0	0	0	0	0	0	0	0	0	0	0	0	0	0	0
AMIGO3	154.067326732673	95.5511551155115	173.128052805281	163.322772277228	435.839603960396	161.788778877888	628.852145214521	222.295709570957	288.704290429043	252.424422442244	296.46402640264	305.252805280528	277.312211221122	312.660066006601	213.571617161716	359.210561056106	427.853465346535	0	0	0	0	0	0	0	0	0	0	0	0	0	0	0	0	0	0	0	0	0	0	0	0	0	0	0	0	0	0	0	0
AMMECR1	136.817365269461	107.548902195609	173.630738522954	131.942115768463	467.278443113772	152.258483033932	299.215568862275	139.560878243513	355.908183632735	164	335.951097804391	307.238522954092	312.759481037924	296.429141716567	82.564870259481	313.728542914172	404.785429141717	0	0	0	0	0	0	0	0	0	0	0	0	0	0	0	0	0	0	0	0	0	0	0	0	0	0	0	0	0	0	0	0
AMMECR1L	156.793140407288	135.274383708467	209.801714898178	223.183279742765	585.09860664523	247.443729903537	779.503751339764	316.763129689175	421.534833869239	350.457663451233	401.118971061093	372.513397642015	395.899249732047	378.195069667738	176.066452304394	371.042872454448	504.67845659164	0	0	0	0	0	0	0	0	0	0	0	0	0	0	0	0	0	0	0	0	0	0	0	0	0	0	0	0	0	0	0	0
AMN	63.632892804699	40.367107195301	69.5154185022026	78.9860499265786	193.161527165932	83.43906020558	260.260646108664	87.2298091042585	134.620411160059	103.720998531571	132.04845814978	116.806901615272	111.747430249633	143.676945668135	79.3957415565345	156.635829662261	178.622613803231	0	0	0	0	0	0	0	0	0	0	0	0	0	0	0	0	0	0	0	0	0	0	0	0	0	0	0	0	0	0	0	0
AMN1	137.710424710425	143.335907335907	186.731016731017	91.3642213642214	533.700128700129	122.459459459459	674.676962676963	342.181467181467	422.145431145431	380.877734877735	371.093951093951	393.207207207207	357.059202059202	313.810810810811	144.328185328185	271.767052767053	412.687258687259	0	0	0	0	0	0	0	0	0	0	0	0	0	0	0	0	0	0	0	0	0	0	0	0	0	0	0	0	0	0	0	0
AMOT	279.248540706605	151.325652841782	321.651612903226	269.494930875576	935.077112135177	300.793855606759	608.270353302611	284.556989247312	659.691858678955	317.238095238095	656.784024577573	614.250384024578	694.003993855607	511.700153609831	199.836251920123	634.400307219662	753.794162826421	0	0	0	0	0	0	0	0	0	0	0	0	0	0	0	0	0	0	0	0	0	0	0	0	0	0	0	0	0	0	0	0
AMOTL1	179.223267154302	134.751654475792	229.843956809474	247.801811215604	673.080459770115	271.524555903866	869.650644374782	373.400905607802	483.231278300244	428.998606757227	474.067572274469	443.048763497039	453.034831069314	409.10101010101	198.104144897248	421.832810867294	554.743991640543	0	0	0	0	0	0	0	0	0	0	0	0	0	0	0	0	0	0	0	0	0	0	0	0	0	0	0	0	0	0	0	0
AMOTL2	130.471360381862	94.9594272076372	142.478122513922	197.996817820207	453.471360381862	209.318217979316	596.450278440732	224.952665075577	293.659108989658	244.950278440732	301.436754176611	260.768894192522	266.701272871917	283.96062052506	135.474542561655	296.068019093079	367.937151949085	0	0	0	0	0	0	0	0	0	0	0	0	0	0	0	0	0	0	0	0	0	0	0	0	0	0	0	0	0	0	0	0
AMPD1	161.903115663679	145.561246265472	221.887323943662	150.450277422108	616.127614169868	192.580025608195	747.404182671788	347.177976952625	459.34912505335	400.128467776355	408.663679043961	412.836107554417	400.265898420828	378.091335894153	172.37217242851	355.584720443875	507.878361075544	0	0	0	0	0	0	0	0	0	0	0	0	0	0	0	0	0	0	0	0	0	0	0	0	0	0	0	0	0	0	0	0
AMPD2	105.020454545455	93.782196969697	122.178409090909	187.008712121212	404.314772727273	189.842424242424	549.857196969697	181.44696969697	268.275	215.455303030303	264.472727272727	230.781439393939	244.255303030303	272.29053030303	131.474242424242	241.543181818182	323.446590909091	0	0	0	0	0	0	0	0	0	0	0	0	0	0	0	0	0	0	0	0	0	0	0	0	0	0	0	0	0	0	0	0
AMPD3	99.9493779493779	103.627198627199	139.273273273273	205.376233376233	438.966108966109	213.567996567997	553.878163878164	218.303303303303	305.657657657658	256.593736593737	304.743028743029	264.444015444015	268.864435864436	276.456456456456	107.277992277992	239.965250965251	358.315744315744	0	0	0	0	0	0	0	0	0	0	0	0	0	0	0	0	0	0	0	0	0	0	0	0	0	0	0	0	0	0	0	0
AMPH	106.224137931034	119.064655172414	148.173850574713	147.162835249042	435.040708812261	180.099616858238	510.609674329502	221.845785440613	316.347222222222	258.628352490421	281.968869731801	269.682471264368	263.054118773946	276.703544061303	99.4516283524904	238.433908045977	356.147988505747	0	0	0	0	0	0	0	0	0	0	0	0	0	0	0	0	0	0	0	0	0	0	0	0	0	0	0	0	0	0	0	0
AMT	135.25	116.494224422442	176.233498349835	220.986798679868	485.386138613861	240.061881188119	673.759900990099	237.801155115512	347.940594059406	285.777227722772	334.222772277228	329.71699669967	317.475247524752	328.614686468647	158.75495049505	314.877887788779	447.381188118812	0	0	0	0	0	0	0	0	0	0	0	0	0	0	0	0	0	0	0	0	0	0	0	0	0	0	0	0	0	0	0	0
AMTN	152.426984126984	130.426984126984	205.722222222222	177.836507936508	631.673015873016	212.520634920635	735.320634920635	334.420634920635	430.731746031746	374.150793650794	409.115873015873	401.84126984127	403.815873015873	344.17619047619	144.757142857143	348.301587301587	466.360317460317	0	0	0	0	0	0	0	0	0	0	0	0	0	0	0	0	0	0	0	0	0	0	0	0	0	0	0	0	0	0	0	0
AMY2A	7.80143229166667	7.775390625	10.8795572916667	4.78190104166667	35.4876302083333	5.681640625	48.2272135416667	30.7578125	26.5286458333333	24.2858072916667	23.4661458333333	37.673828125	25.8098958333333	18.0553385416667	13.5201822916667	17.5325520833333	24.5208333333333	0	0	0	0	0	0	0	0	0	0	0	0	0	0	0	0	0	0	0	0	0	0	0	0	0	0	0	0	0	0	0	0
AMY2B	130.1875	113.421223958333	153.39453125	62.2044270833333	451.986979166667	83.083984375	671.67578125	543.383463541667	397.585286458333	391.338541666667	370.736979166667	409.711588541667	382.239583333333	301.48046875	223.837890625	280.779296875	363.348958333333	0	0	0	0	0	0	0	0	0	0	0	0	0	0	0	0	0	0	0	0	0	0	0	0	0	0	0	0	0	0	0	0
AMZ1	120.211088844355	77.9478957915832	136.786907147629	168.543754175017	425.381429525718	162.732798931196	548.199732798931	207.205744822979	274.907147628591	244.233800935204	273.299265197061	261.334001336005	269.869739478958	257.665330661323	128.162992651971	277.217768871075	347.439545758183	0	0	0	0	0	0	0	0	0	0	0	0	0	0	0	0	0	0	0	0	0	0	0	0	0	0	0	0	0	0	0	0
AMZ2	148.034164358264	150.306555863343	231.075715604801	134.126500461681	546.282548476454	168.932594644506	702.315789473684	279.981532779317	374.609418282548	336.879039704524	349.989843028624	377.263157894737	341.627885503232	343.124653739612	159.627885503232	320.584487534626	521.328716528163	0	0	0	0	0	0	0	0	0	0	0	0	0	0	0	0	0	0	0	0	0	0	0	0	0	0	0	0	0	0	0	0
ANAPC1	15.0272493573265	17.7724078834619	19.0832904884319	14.6678663239075	61.2193658954584	16.8788346186804	73.0497000856898	36.8258783204799	47.9491002570694	44.3619537275064	45.4793487574979	45.7892030848329	42.8137103684662	38.7480719794344	15.8860325621251	32.1561268209083	43.0946015424165	0	0	0	0	0	0	0	0	0	0	0	0	0	0	0	0	0	0	0	0	0	0	0	0	0	0	0	0	0	0	0	0
ANAPC10	80.2437275985663	111.096774193548	102.360215053763	56.8817204301075	320.890681003584	74.4068100358423	405.007168458781	210.775985663082	266.028673835125	239.299283154122	234.578853046595	269.672043010753	215.224014336918	212.695340501792	74.9480286738351	145.713261648746	222.747311827957	0	0	0	0	0	0	0	0	0	0	0	0	0	0	0	0	0	0	0	0	0	0	0	0	0	0	0	0	0	0	0	0
ANAPC11	136.348561759729	98.1235194585448	178.485617597293	211.950930626058	542.19627749577	227.522842639594	719.749576988156	264.747884940778	359.866328257191	286.548223350254	336.7089678511	323.018612521151	338.287648054146	314.85448392555	170.125211505922	317.05076142132	432.580372250423	0	0	0	0	0	0	0	0	0	0	0	0	0	0	0	0	0	0	0	0	0	0	0	0	0	0	0	0	0	0	0	0
ANAPC13	143.573333333333	152.648888888889	215.693333333333	130.053333333333	585.582222222222	176.92	653.573333333333	248.586666666667	389.128888888889	332.151111111111	332.995555555556	322.711111111111	341.808888888889	366.146666666667	116.657777777778	340.626666666667	476.017777777778	0	0	0	0	0	0	0	0	0	0	0	0	0	0	0	0	0	0	0	0	0	0	0	0	0	0	0	0	0	0	0	0
ANAPC15	194.43630017452	165.319371727749	273.841186736475	269.167539267016	674.054101221641	293.83595113438	935.61780104712	311.855148342059	424.870855148342	364.739965095986	432.00872600349	428.77312390925	420.371727748691	469.403141361257	221.247818499127	435.797556719023	642.39092495637	0	0	0	0	0	0	0	0	0	0	0	0	0	0	0	0	0	0	0	0	0	0	0	0	0	0	0	0	0	0	0	0
ANAPC16	165.60960960961	148.444444444444	220.741741741742	189.258258258258	607.633633633634	221.351351351351	803.468468468468	296.255255255255	442.648648648649	357.021021021021	402.204204204204	377.492492492492	385.33033033033	396.723723723724	157.363363363363	359.033033033033	528.387387387387	0	0	0	0	0	0	0	0	0	0	0	0	0	0	0	0	0	0	0	0	0	0	0	0	0	0	0	0	0	0	0	0
ANAPC2	114.606318347509	86.2053462940462	131.398136897529	159.149048197651	374.73390036452	158.297286350749	532.720939651681	177.066423653301	246.671121911705	211.818550020251	257.543134872418	237.897934386391	239.386391251519	271.350344268935	148.804374240583	268.13730255164	338.169299311462	0	0	0	0	0	0	0	0	0	0	0	0	0	0	0	0	0	0	0	0	0	0	0	0	0	0	0	0	0	0	0	0
ANAPC4	90.5	112.009053497942	118.22962962963	63.2740740740741	352.827572016461	81.1810699588477	423.919341563786	240.328395061728	303.052263374486	282.819341563786	261.842386831276	289.108230452675	236.562139917695	217.614403292181	94.6987654320988	178.320164609054	260.627160493827	0	0	0	0	0	0	0	0	0	0	0	0	0	0	0	0	0	0	0	0	0	0	0	0	0	0	0	0	0	0	0	0
ANAPC5	110.211199294533	109.760582010582	148.246913580247	152.037918871252	430.936507936508	184.354497354497	504.195767195767	206.086419753086	298.01455026455	243.30114638448	274.063492063492	247.721781305115	253.757495590829	272.436948853616	99.0811287477954	250.032627865961	351.729717813051	0	0	0	0	0	0	0	0	0	0	0	0	0	0	0	0	0	0	0	0	0	0	0	0	0	0	0	0	0	0	0	0
ANAPC7	116.682777777778	115.582777777778	159.576666666667	147.938888888889	482.941111111111	181.772222222222	565.542222222222	252.677222222222	362.035555555556	308.692777777778	319.831666666667	301.716666666667	313.466666666667	291.990555555556	116.297222222222	266.305555555556	382.086111111111	0	0	0	0	0	0	0	0	0	0	0	0	0	0	0	0	0	0	0	0	0	0	0	0	0	0	0	0	0	0	0	0
ANG	215.029279279279	155.567567567568	275.432432432432	261.768018018018	744.063063063063	288.452702702703	1019.42117117117	417.225225225225	506.240990990991	450.126126126126	493.463963963964	512.61036036036	499.373873873874	466.808558558559	268.851351351351	475.736486486487	661.351351351351	0	0	0	0	0	0	0	0	0	0	0	0	0	0	0	0	0	0	0	0	0	0	0	0	0	0	0	0	0	0	0	0
ANGEL1	157.97913561848	129.139095876801	198.969200198708	228.566815697963	554.065076999503	251.459016393443	729.187779433681	276.661202185792	386.203676105315	331.188772975658	363.369597615499	351.849975161451	345.089915548932	375.207153502235	177.040238450075	366.596621957278	486.573770491803	0	0	0	0	0	0	0	0	0	0	0	0	0	0	0	0	0	0	0	0	0	0	0	0	0	0	0	0	0	0	0	0
ANGEL2	190.577370030581	156.692966360856	243.450764525994	135.735168195719	675.160856269113	172.97370030581	875.829357798165	387.80244648318	501.522935779817	456.724159021407	459.049541284404	464.286850152905	461.485626911315	396.511314984709	234.204892966361	406.516819571865	540.779204892966	0	0	0	0	0	0	0	0	0	0	0	0	0	0	0	0	0	0	0	0	0	0	0	0	0	0	0	0	0	0	0	0
ANGPT1	150.591850367401	133.668002672011	197.164328657315	126.078824315297	547.068136272545	147.247160988644	677.404141616566	333.736138944556	415.318637274549	361.87374749499	393.959251837007	379.892451569806	376.812959251837	324.327989311957	154.38209752839	320.416165664663	455.866399465598	1101.50167000668	1607.39746158985	399.117568470274	1350.24181696727	447.724782899132	1154.31329325317	414.004008016032	1252.40280561122	517.941215764863	408.694722778891	1219.21175684703	552.682030728123	552.14963259853	629.124916499666	2201.40280561122	2797.95056780227	1921.79692718771	1334.05076820307	923.00334001336	1370.29258517034	1252.13159652639	2415.78824315297	1700.31796927188	2690.89311957248	1289.09418837675	1587.07080828323	1168.92451569806	1318.38810955244	1240.19973279893	975.885103540414	897.569138276553	904.574482297929
ANGPT2	137.655935613682	127.244802146211	176.238095238095	149.509725016767	522.303822937626	182.240778001341	617.140845070423	294.773977196512	385.990610328639	328.756539235412	349.559356136821	334.367538564722	335.604963112005	312.71160295104	132.437961099933	297.177062374245	407.997317236754	0	0	0	0	0	0	0	0	0	0	0	0	0	0	0	0	0	0	0	0	0	0	0	0	0	0	0	0	0	0	0	0
ANGPT4	75.8531746031746	77.1587301587302	91.630291005291	169.558862433862	342.876322751323	177.982142857143	409.937169312169	152.695767195767	240.771164021164	182.080687830688	229.042328042328	187.603835978836	208.64417989418	203.22619047619	72.4728835978836	178.078703703704	239.651455026455	0	0	0	0	0	0	0	0	0	0	0	0	0	0	0	0	0	0	0	0	0	0	0	0	0	0	0	0	0	0	0	0
ANGPTL1	283.337398373984	181.806233062331	344.951219512195	156.20325203252	864.659214092141	191.474254742547	1134.40921409214	535.273712737127	653.69647696477	593.154471544715	584.240514905149	647.511517615176	587.127371273713	514.871951219512	329.283875338753	594.523035230352	773.29945799458	0	0	0	0	0	0	0	0	0	0	0	0	0	0	0	0	0	0	0	0	0	0	0	0	0	0	0	0	0	0	0	0
ANGPTL2	171.118083670715	111.431174089069	174.153846153846	238.460863697706	625.726720647773	249.92375168691	848.919703103914	343.709176788124	443.45681511471	383.473009446694	439.612010796221	402.486504723347	420.411605937922	359.803643724696	195.992577597841	394.831309041835	463.039136302294	0	0	0	0	0	0	0	0	0	0	0	0	0	0	0	0	0	0	0	0	0	0	0	0	0	0	0	0	0	0	0	0
ANGPTL3	137.263919016631	134.360086767896	182.429501084599	73.3036876355748	511.114967462039	91.3318872017354	643.391178597252	353.45697758496	434.969631236443	409.514822848879	359.446131597975	399.636297903109	352.041937816341	298.451193058568	161.629067245119	275.639190166305	392.373101952278	0	0	0	0	0	0	0	0	0	0	0	0	0	0	0	0	0	0	0	0	0	0	0	0	0	0	0	0	0	0	0	0
ANGPTL4	90.7174447174447	73.2358722358722	108.506142506143	158.486486486486	354.632268632269	161.097461097461	461.850122850123	172.042588042588	237.316134316134	186.333333333333	238.180999180999	204.791154791155	218.536445536446	222.769860769861	109.816543816544	220.285012285012	264.331695331695	0	0	0	0	0	0	0	0	0	0	0	0	0	0	0	0	0	0	0	0	0	0	0	0	0	0	0	0	0	0	0	0
ANGPTL5	105.433590402742	117.273350471294	131.251928020566	74.0179948586118	376.353898886033	87.7489288774636	475.528706083976	284.288774635818	317.35646958012	312.628963153385	284.815766923736	329.814910025707	265.659811482434	251.895458440446	126.614395886889	210.683804627249	298.212510711225	0	0	0	0	0	0	0	0	0	0	0	0	0	0	0	0	0	0	0	0	0	0	0	0	0	0	0	0	0	0	0	0
ANGPTL6	122.734607218684	90.8733191790517	147.763623496108	154.680820948337	338.072186836518	152.119603680113	476.179759377212	175.43949044586	240.646850672328	185.326256192498	241.351733899505	212.366595895258	215.203821656051	275.069355980184	143.036093418259	286.845718329795	368.351733899505	0	0	0	0	0	0	0	0	0	0	0	0	0	0	0	0	0	0	0	0	0	0	0	0	0	0	0	0	0	0	0	0
ANGPTL7	153.951008645533	122.541786743516	188.93083573487	240.524495677233	624.3823246878	259.406340057637	784.62055715658	328.453410182517	443.367915465898	375.769452449568	443.784822286263	393.182516810759	410.40441882805	368.33525456292	149.629202689721	362.092219020173	464.409221902017	0	0	0	0	0	0	0	0	0	0	0	0	0	0	0	0	0	0	0	0	0	0	0	0	0	0	0	0	0	0	0	0
ANHX	96.7	93.2517543859649	112.177192982456	195.082456140351	417.842105263158	200.495614035088	505.168421052632	196.449122807018	284.228070175439	224.654385964912	284.920175438597	238.135964912281	254.999122807018	254.431578947368	85.4263157894737	228.158771929825	289.676315789474	0	0	0	0	0	0	0	0	0	0	0	0	0	0	0	0	0	0	0	0	0	0	0	0	0	0	0	0	0	0	0	0
ANK1	94.5741518013291	94.4935292060161	123.806400839454	196.430919902064	417.675061210213	207.46222455404	526.214235746765	208.42672263029	291.000699545296	243.106330884925	283.585169639734	245.40870933893	258.827387198321	254.534102833158	101.838230150402	230.904162294509	324.534802378454	0	0	0	0	0	0	0	0	0	0	0	0	0	0	0	0	0	0	0	0	0	0	0	0	0	0	0	0	0	0	0	0
ANK2	232.197069226882	164.683931278423	290.989641232946	202.328532929089	764.916119252147	248.143506821627	970.098871483914	435.353798214587	534.950648475661	493.078322385043	505.167929930942	517.795856493178	499.574869462692	475.625568468924	259.346387064174	513.664055920499	666.644096344955	0	0	0	0	0	0	0	0	0	0	0	0	0	0	0	0	0	0	0	0	0	0	0	0	0	0	0	0	0	0	0	0
ANK3	245.788183340947	166.433150601492	299.324120603015	189.683417085427	793.969164001827	231.997259022385	1020.21943048576	473.078726968174	566.81955230699	542.731384193696	538.223237399117	558.329526419979	523.566544845439	477.685472818639	265.8334094716	528.520405055581	671.194990102025	0	0	0	0	0	0	0	0	0	0	0	0	0	0	0	0	0	0	0	0	0	0	0	0	0	0	0	0	0	0	0	0
ANKAR	127.605110336818	136.912891986063	164.023228803717	77.658768873403	484.624390243902	107.729616724739	613.848548199768	296.232520325203	377.144947735192	344.600929152149	328.126829268293	365.356794425087	318.327526132404	288.90243902439	145.81556329849	250.121951219512	360.399070847851	0	0	0	0	0	0	0	0	0	0	0	0	0	0	0	0	0	0	0	0	0	0	0	0	0	0	0	0	0	0	0	0
ANKDD1A	60.748884639898	80.2402804333971	78.478648820905	166.08476736775	299.333970681963	176.520076481836	362.374760994264	130.5965583174	216.486297004461	153.182281708094	187.593371574251	156.695347355003	170.211599745061	189.303377947737	60.0414276609305	142.768642447419	216.78648820905	0	0	0	0	0	0	0	0	0	0	0	0	0	0	0	0	0	0	0	0	0	0	0	0	0	0	0	0	0	0	0	0
ANKDD1B	113.56647763075	117.613106490233	160.8531821046	164.56647763075	462.102709514808	190.869565217391	539.703843730309	221.076244486452	319.132325141777	265.200378071834	297.184625078765	272.018903591682	271.870195337114	294.875236294896	106.608695652174	259.908632640202	380.582860743541	0	0	0	0	0	0	0	0	0	0	0	0	0	0	0	0	0	0	0	0	0	0	0	0	0	0	0	0	0	0	0	0
ANKEF1	216.105105105105	168.138567138567	264.180609180609	169.639210639211	715.147576147576	207.533676533677	903.015873015873	443.80694980695	532.629343629344	494.187044187044	494.366366366366	505.84984984985	491.98712998713	436.87558987559	240.154011154011	459.024882024882	589.625053625054	0	0	0	0	0	0	0	0	0	0	0	0	0	0	0	0	0	0	0	0	0	0	0	0	0	0	0	0	0	0	0	0
ANKFN1	118.979420289855	112.041449275362	154.714492753623	138.910144927536	468.274782608696	167.912753623188	528.428405797102	239.347536231884	329.319420289855	279.01652173913	296.645797101449	273.017971014493	275.446666666667	283.39652173913	98.9168115942029	261.573623188406	369.934492753623	0	0	0	0	0	0	0	0	0	0	0	0	0	0	0	0	0	0	0	0	0	0	0	0	0	0	0	0	0	0	0	0
ANKFY1	112.325357535754	117.185643564356	157.163916391639	197.454345434543	483.967546754675	218.849834983498	594.097084708471	247.499724972497	350.545929592959	280.782453245325	323.918591859186	284.600935093509	290.66199119912	300.281903190319	102.90401540154	264.985148514851	381.271727172717	0	0	0	0	0	0	0	0	0	0	0	0	0	0	0	0	0	0	0	0	0	0	0	0	0	0	0	0	0	0	0	0
ANKH	115.454361054767	121.976335361731	158.41446923597	191.196754563895	452.628803245436	209.53076402975	567.10615280595	230.605814739689	330.124408384043	269.923597025017	305.416497633536	271.166328600406	279.857336037863	309.52062204192	112.856659905341	262.356997971602	388.00338066261	0	0	0	0	0	0	0	0	0	0	0	0	0	0	0	0	0	0	0	0	0	0	0	0	0	0	0	0	0	0	0	0
ANKHD1	174.428444104915	144.549783549784	217.643239113827	141.602113572702	612.934682964095	173.69073083779	783.62324929972	363.182836771072	451.750572956455	418.473389355742	424.187165775401	435.487267634326	408.701935319582	368.147695441813	188.218869365928	365.854341736695	489.453017570665	0	0	0	0	0	0	0	0	0	0	0	0	0	0	0	0	0	0	0	0	0	0	0	0	0	0	0	0	0	0	0	0
ANKHD1-EIF4EBP3	174.428444104915	144.549783549784	217.643239113827	141.602113572702	612.934682964095	173.69073083779	783.62324929972	363.182836771072	451.750572956455	418.473389355742	424.187165775401	435.487267634326	408.701935319582	368.147695441813	188.218869365928	365.854341736695	489.453017570665	0	0	0	0	0	0	0	0	0	0	0	0	0	0	0	0	0	0	0	0	0	0	0	0	0	0	0	0	0	0	0	0
ANKIB1	164.087767584098	147.81498470948	213.608868501529	146.56880733945	613.75871559633	173.566360856269	779.135779816514	355.76880733945	456.263302752294	402.294495412844	416.047706422018	424.276452599388	406.745565749235	364.293272171254	179.826911314985	345.903669724771	483.803058103976	0	0	0	0	0	0	0	0	0	0	0	0	0	0	0	0	0	0	0	0	0	0	0	0	0	0	0	0	0	0	0	0
ANKK1	162.264577893821	108.95953002611	179.610966057441	224.340731070496	571.817232375979	235.094865100087	759.496518711923	308.161444734552	407.88816362054	361.996953872933	402.167101827676	370.404699738903	396.790252393386	345.220191470844	179.917754569191	391.69408181027	452.915578764143	0	0	0	0	0	0	0	0	0	0	0	0	0	0	0	0	0	0	0	0	0	0	0	0	0	0	0	0	0	0	0	0
ANKLE1	138.162878787879	96.5476190476191	148.731601731602	203.339285714286	494.883658008658	213.005952380952	664.468073593074	235.273268398268	320.544372294372	273.089826839827	334.698051948052	315.788961038961	303.787878787879	306.778138528139	179.714826839827	326.161255411255	387.912337662338	0	0	0	0	0	0	0	0	0	0	0	0	0	0	0	0	0	0	0	0	0	0	0	0	0	0	0	0	0	0	0	0
ANKLE2	140.545260915868	107.937522186723	165.000354987575	187.655307064253	493.42847000355	202.957046503372	643.425630102946	273.946041888534	366.789847355343	309.307419240327	341.952076677316	322.443734469294	321.378771742989	309.214412495563	149.04117855875	316.701100461484	386.735179268726	0	0	0	0	0	0	0	0	0	0	0	0	0	0	0	0	0	0	0	0	0	0	0	0	0	0	0	0	0	0	0	0
ANKMY1	116.413837698028	95.8228257355319	142.058195926285	205.682508891044	482.77756223731	209.875848690592	610.505657937278	243.7141933398	334.330746847721	287.967668929842	329.064662140317	294.993533785968	315.660847074038	291.434852893631	138.947300355642	286.311671516327	359.104429356612	0	0	0	0	0	0	0	0	0	0	0	0	0	0	0	0	0	0	0	0	0	0	0	0	0	0	0	0	0	0	0	0
ANKMY2	117.873303167421	125.248868778281	162.269984917044	102.146304675716	451.893665158371	123.970588235294	559.361236802413	266.285822021116	355.138763197587	326.414027149321	301.031674208145	316.812971342383	299.536953242836	277.584464555053	122.088235294118	242.92383107089	369.918552036199	0	0	0	0	0	0	0	0	0	0	0	0	0	0	0	0	0	0	0	0	0	0	0	0	0	0	0	0	0	0	0	0
ANKRA2	110.853503184713	117.04033970276	157.158174097665	78.3757961783439	459.046709129512	111.083864118896	577.386411889597	256.227176220807	344.668789808917	289.331210191083	319.549893842887	305.109341825902	303.049893842887	252.013800424628	123.165605095541	217.976645435244	351.326963906582	0	0	0	0	0	0	0	0	0	0	0	0	0	0	0	0	0	0	0	0	0	0	0	0	0	0	0	0	0	0	0	0
ANKRD1	89.8510416666667	102.076041666667	124.766666666667	140.370833333333	375.663541666667	164.890625	439.403125	182.725	267.992708333333	238.217708333333	238.997916666667	234.132291666667	229.858333333333	235.911458333333	76.1791666666667	208.448958333333	304.43125	0	0	0	0	0	0	0	0	0	0	0	0	0	0	0	0	0	0	0	0	0	0	0	0	0	0	0	0	0	0	0	0
ANKRD10	153.079968329375	122.572446555819	209.398258115598	201.688836104513	581.43072050673	242.262866191607	769.47585114806	295.895486935867	404.74109263658	352.744259699129	395.40063341251	375.661916072842	362.867775138559	352.669833729216	175.272367379256	358.939034045922	487.676959619952	0	0	0	0	0	0	0	0	0	0	0	0	0	0	0	0	0	0	0	0	0	0	0	0	0	0	0	0	0	0	0	0
ANKRD11	149.52464964965	101.992992992993	172.649024024024	170.293043043043	451.357107107107	184.037787787788	576.9004004004	265.142892892893	314.71996996997	310.125125125125	309.101101101101	319.226601601602	293.685435435435	312.544044044044	168.142142142142	335.415415415415	417.465965965966	0	0	0	0	0	0	0	0	0	0	0	0	0	0	0	0	0	0	0	0	0	0	0	0	0	0	0	0	0	0	0	0
ANKRD12	188.652286314429	159.389723703345	252.3566004201	98.7214412667636	601.873000484731	127.646954273711	768.096299886896	411.078041686864	460.657295201163	485.226854095977	419.788334141218	491.041363709808	411.941185975117	384.444498303442	218.380998545807	381.704798836646	533.27338826951	2344.1093876232	3065.72305703668	877.474390046857	2304.74826304734	805.937631281306	2039.54774600097	902.010502504443	2036.08983680724	975.53094199386	722.570205202779	2457.55323961868	955.705445144611	914.00113103894	1015.50929067701	4095.14655033123	4623.83535304573	3759.79382775893	2180.96364517693	1621.25577637744	2255.32622394571	2128.95346582647	4042.49959605752	3357.39796412991	4036.35353045726	2234.47148166101	2897.35385361125	1993.87057682986	2178.12199062853	2114.42672483438	1751.16319276135	1620.70835353046	1595.96009048312
ANKRD13A	108.184997179921	123.819514946418	167.984207557812	154.750705019741	456.201917653694	196.267343485618	546.664410603497	232.85673998872	331.740552735477	265.322053017485	306.73209249859	286.251551043429	283.719684151156	293.531302876481	106.678510998308	250.111111111111	395.271855611957	0	0	0	0	0	0	0	0	0	0	0	0	0	0	0	0	0	0	0	0	0	0	0	0	0	0	0	0	0	0	0	0
ANKRD13B	115.637426900585	81.725677830941	130.816055289739	161.7336523126	374.11961722488	161.041998936736	515.204678362573	183.138224348751	253.301435406699	200.614035087719	263.988304093567	230.724082934609	241.518341307815	252.509303561935	141.540669856459	262.519936204147	335.24774056353	0	0	0	0	0	0	0	0	0	0	0	0	0	0	0	0	0	0	0	0	0	0	0	0	0	0	0	0	0	0	0	0
ANKRD13C	82.8874538745387	92.0535055350554	99.1758917589176	77.519680196802	310.853013530135	94.8444034440344	364.623001230012	174.441574415744	224.816113161132	207.886223862239	208.011685116851	217.39852398524	193.639606396064	193.032595325953	91.3327183271833	170.393603936039	227.983394833948	0	0	0	0	0	0	0	0	0	0	0	0	0	0	0	0	0	0	0	0	0	0	0	0	0	0	0	0	0	0	0	0
ANKRD13D	98.7513751375137	72.4317931793179	118.265676567657	161.784928492849	343.111111111111	156.085258525853	462.65896589659	153.926292629263	232.627612761276	183.088558855886	233.099559955996	206.500550055006	213.950495049505	228.04895489549	117.689768976898	228.768426842684	307.781628162816	0	0	0	0	0	0	0	0	0	0	0	0	0	0	0	0	0	0	0	0	0	0	0	0	0	0	0	0	0	0	0	0
ANKRD16	74.402394106814	92.0801104972376	106.582872928177	142.231123388582	284.22744014733	153.863720073665	341.809392265193	130.713627992634	185.865561694291	145.576427255985	171.503683241252	169.383057090239	158.591160220994	212.347145488029	78.1279926335175	174.680478821363	256.483425414365	0	0	0	0	0	0	0	0	0	0	0	0	0	0	0	0	0	0	0	0	0	0	0	0	0	0	0	0	0	0	0	0
ANKRD17	205.573732718894	160.965437788018	260.328341013825	161.13082437276	707.192908346134	195.58013312852	928.935483870968	409.040450588838	501.016257040451	456.373015873016	469.892345110087	494.383512544803	468.547363031234	424.963389656938	252.246671786994	436.86763952893	578.538658474142	0	0	0	0	0	0	0	0	0	0	0	0	0	0	0	0	0	0	0	0	0	0	0	0	0	0	0	0	0	0	0	0
ANKRD18A	138.45787176905	113.728096676737	167.326283987915	86.5730110775428	495.513259483048	107.31218529708	621.124874118832	347.325612621685	401.774085263511	404.208459214501	369.713662302786	403.281302450487	363.044645854314	287.462571332662	154.892917086271	282.965088956026	377.474655924807	0	0	0	0	0	0	0	0	0	0	0	0	0	0	0	0	0	0	0	0	0	0	0	0	0	0	0	0	0	0	0	0
ANKRD18B	118.258563899868	113.449275362319	143.933794466403	78.7058629776021	427.188405797101	94.5075757575758	558.204545454545	318.6930171278	376.333662714097	364.649209486166	340.652832674572	362.990447957839	327.662714097497	264.599472990777	141.587285902503	248.088932806324	328.804018445323	0	0	0	0	0	0	0	0	0	0	0	0	0	0	0	0	0	0	0	0	0	0	0	0	0	0	0	0	0	0	0	0
ANKRD2	87.4801477377655	84.4976915974146	111.970452446907	201.659279778393	409.095106186519	203.608494921514	523.380424746076	199.580794090489	275.758079409049	235.042474607572	289.677746999077	242.722991689751	244.41458910434	244.565096952909	102.200369344414	213.879039704524	281.845798707295	0	0	0	0	0	0	0	0	0	0	0	0	0	0	0	0	0	0	0	0	0	0	0	0	0	0	0	0	0	0	0	0
ANKRD22	91.5416666666667	117.508680555556	146.717013888889	116.378472222222	389.826388888889	141.822916666667	461.086805555556	192.013888888889	291.291666666667	232.621527777778	247.081597222222	246.131944444444	233.390625	249.986111111111	85.3680555555556	198.133680555556	333.003472222222	0	0	0	0	0	0	0	0	0	0	0	0	0	0	0	0	0	0	0	0	0	0	0	0	0	0	0	0	0	0	0	0
ANKRD23	81.6753812636166	77.0915032679739	105.0348583878	169.408496732026	323.19825708061	171.025054466231	424.466230936819	149.001089324619	230.815904139434	186.038126361656	217.366013071895	189.933551198257	182.364923747277	205.712418300654	93.983660130719	200.226579520697	274.588235294118	0	0	0	0	0	0	0	0	0	0	0	0	0	0	0	0	0	0	0	0	0	0	0	0	0	0	0	0	0	0	0	0
ANKRD24	92.9843707895446	69.8402047965508	99.7127458905955	138.291026677445	319.132848288871	146.610078146052	400.698733495015	172.842630018863	228.486391808138	199.99488008623	224.547022365939	203.384532471032	210.312584209108	207.785233090811	95.122877930477	215.729452977634	252.993802209647	0	0	0	0	0	0	0	0	0	0	0	0	0	0	0	0	0	0	0	0	0	0	0	0	0	0	0	0	0	0	0	0
ANKRD26	111.96274850415	114.241266164833	141.590812584443	67.9837869137232	409.777070063694	89.5026056745802	503.430804863926	274.82725342598	334.85832850801	320.403976066396	283.399343756032	310.473846747732	270.212121212121	246.465740204594	114.007720517275	217.686546998649	307.645435244161	0	0	0	0	0	0	0	0	0	0	0	0	0	0	0	0	0	0	0	0	0	0	0	0	0	0	0	0	0	0	0	0
ANKRD27	88.6026006977482	97.011417697431	116.969235648589	170.848081192515	382.549952426261	185.259118300032	474.374881065652	195.823025689819	285.884871550904	223.935299714558	270.513479226134	230.943545829369	233.748810656518	247.686647637171	81.9105613701237	209.198541071995	286.363463368221	0	0	0	0	0	0	0	0	0	0	0	0	0	0	0	0	0	0	0	0	0	0	0	0	0	0	0	0	0	0	0	0
ANKRD28	137.906777062251	131.604109168967	181.228150873965	111.636307881018	543.464888071144	146.577123581723	638.718184605949	302.183072677093	401.699172033119	341.195338853113	351.319840539712	352.132168046611	327.76847592763	309.834713278136	137.920883164673	283.253909843606	405.674639681079	0	0	0	0	0	0	0	0	0	0	0	0	0	0	0	0	0	0	0	0	0	0	0	0	0	0	0	0	0	0	0	0
ANKRD29	102.920529801325	116.33995584989	153.736203090508	170.751655629139	476.416114790287	200.818984547461	525.852097130243	218.926048565121	324.634657836645	271.854304635762	300.166666666667	258.550772626932	273.349889624724	284.411699779249	94.5905077262693	244.514348785872	355.419426048565	0	0	0	0	0	0	0	0	0	0	0	0	0	0	0	0	0	0	0	0	0	0	0	0	0	0	0	0	0	0	0	0
ANKRD30A	128.083048140543	108.021446497833	166.556468172485	74.9347478895733	444.882500570386	98.7081907369382	570.932694501483	318.60643394935	376.244353182752	363.938626511522	334.767738991558	373.917636322154	327.753365274926	269.761578827287	163.312114989733	271.765457449236	366.183207848506	0	0	0	0	0	0	0	0	0	0	0	0	0	0	0	0	0	0	0	0	0	0	0	0	0	0	0	0	0	0	0	0
ANKRD30B	71.3969849246231	73.1215601818617	89.5855467815267	52.1682220626944	256.600382866715	66.526920315865	332.554917444365	189.615697535296	219.909308446997	226.643216080402	195.976788705432	212.816463268725	185.00981095956	166.71189279732	88.511605647284	150.70136396267	202.09930605408	0	0	0	0	0	0	0	0	0	0	0	0	0	0	0	0	0	0	0	0	0	0	0	0	0	0	0	0	0	0	0	0
ANKRD30BL	26.2380952380952	38.3912483912484	41.1389961389961	34.010296010296	126.608751608752	41.979407979408	136.494208494208	55.1801801801802	104.866151866152	84.6537966537966	71.1930501930502	83.7464607464607	79.015444015444	81.1544401544402	29.6460746460746	56.1467181467181	99.7760617760618	0	0	0	0	0	0	0	0	0	0	0	0	0	0	0	0	0	0	0	0	0	0	0	0	0	0	0	0	0	0	0	0
ANKRD31	185.708268600035	150.532539271535	221.767650612809	94.1501812532367	642.030036250647	127.440531676161	805.048852062834	421.654065251165	495.188848610392	470.314344899016	446.815294320732	484.436561367167	441.5271879855	367.127049887796	207.207319178319	372.284653892629	484.305713792508	0	0	0	0	0	0	0	0	0	0	0	0	0	0	0	0	0	0	0	0	0	0	0	0	0	0	0	0	0	0	0	0
ANKRD32	109.82562165565	121.067044381492	143.650613786591	68.7909977966635	411.677683349071	92.4831602140384	524.644318539503	260.642429965376	336.410135347812	304.579477494492	284.637079005351	315.861504564054	271.819326408562	249.428391564369	119.450739691533	210.188227887945	307.581051306264	0	0	0	0	0	0	0	0	0	0	0	0	0	0	0	0	0	0	0	0	0	0	0	0	0	0	0	0	0	0	0	0
ANKRD33	146.81604120677	92.3061074319352	154.980132450331	216.861662987491	530.980868285504	217.018395879323	693.845474613687	276.39293598234	347.293598233996	314.317880794702	347.88153053716	315.117733627667	359.277409860191	289.501839587932	157.802060338484	319.944076526858	394.572479764533	0	0	0	0	0	0	0	0	0	0	0	0	0	0	0	0	0	0	0	0	0	0	0	0	0	0	0	0	0	0	0	0
ANKRD33B	77.3919191919192	52.8222222222222	91.6289562289562	105.824915824916	253.589898989899	110.888215488215	345.627609427609	132.063973063973	179.773737373737	149.751515151515	176.423569023569	164.422222222222	151.340067340067	168.342087542088	93.8929292929293	184.812121212121	229.057912457912	0	0	0	0	0	0	0	0	0	0	0	0	0	0	0	0	0	0	0	0	0	0	0	0	0	0	0	0	0	0	0	0
ANKRD34A	196.308517773307	103.472166331321	224.025486250838	202.132796780684	521.985244802146	196.207914151576	752.557344064386	260.364855801476	338.209255533199	316.887994634474	352.183769282361	397.859154929577	355.012743125419	379.531187122736	279.541247484909	438.089201877934	541.337357478203	0	0	0	0	0	0	0	0	0	0	0	0	0	0	0	0	0	0	0	0	0	0	0	0	0	0	0	0	0	0	0	0
ANKRD34B	244.617475728155	162.552103559871	302.9928802589	202.024595469256	789.777346278317	245.388349514563	994.124919093851	474.447896440129	577.783171521036	562.75857605178	552.097734627832	557.552103559871	523.843365695793	485.078964401295	263.476375404531	540.491262135922	686.322330097087	0	0	0	0	0	0	0	0	0	0	0	0	0	0	0	0	0	0	0	0	0	0	0	0	0	0	0	0	0	0	0	0
ANKRD34C	267.141169154229	166.422263681592	330.320273631841	270.935323383085	854.587686567164	310.192786069652	1090.55037313433	510.978233830846	592.041666666667	578.387437810945	568.188432835821	574.180970149254	575.708333333333	529.706467661692	277.606965174129	601.182213930348	745.673507462687	0	0	0	0	0	0	0	0	0	0	0	0	0	0	0	0	0	0	0	0	0	0	0	0	0	0	0	0	0	0	0	0
ANKRD35	150.167332002661	118.40119760479	181.941783100466	200.312042581504	478.442115768463	221.842315369261	616.523286759814	248.415502328676	319.85129740519	284.745176314039	312.786094477711	307.73253493014	294.412840984697	348.103459747172	180.346640053227	353.852295409182	448.132401862941	0	0	0	0	0	0	0	0	0	0	0	0	0	0	0	0	0	0	0	0	0	0	0	0	0	0	0	0	0	0	0	0
ANKRD36	76.2011671815997	71.5391349124614	83.6711294198421	55.8161688980433	263.260556127703	70.610710607621	276.53312736011	216.164263645726	209.748369378647	199.28578784758	217.374699622382	226.186749055956	226.426536216958	178.886543082733	72.6198077583248	163.871953312736	200.549776862341	0	0	0	0	0	0	0	0	0	0	0	0	0	0	0	0	0	0	0	0	0	0	0	0	0	0	0	0	0	0	0	0
ANKRD36C	76.7980138654675	68.9276747236275	97.684841671351	52.0968709012554	300.002623196552	70.0116170133034	380.429829492224	233.971144837924	253.434888514147	262.735994004122	250.097058272438	264.538317406783	247.090312909874	175.909124976579	101.595465617388	169.30878770845	231.980888139404	0	0	0	0	0	0	0	0	0	0	0	0	0	0	0	0	0	0	0	0	0	0	0	0	0	0	0	0	0	0	0	0
ANKRD37	131.77358490566	126.9035639413	179.731656184486	153.245283018868	478.622641509434	180.067085953878	607.251572327044	236.17819706499	340.861635220126	301.174004192872	311.362683438155	329.050314465409	284.981132075472	319.176100628931	135.624737945493	281.976939203354	441.350104821803	0	0	0	0	0	0	0	0	0	0	0	0	0	0	0	0	0	0	0	0	0	0	0	0	0	0	0	0	0	0	0	0
ANKRD39	89.286231884058	97.8278985507246	130.351449275362	192.967391304348	413.358695652174	207.474637681159	543.355072463768	195.067028985507	289.458333333333	227.692028985507	280.088768115942	245.521739130435	250.905797101449	250.108695652174	92.4257246376812	214.259057971014	327.251811594203	0	0	0	0	0	0	0	0	0	0	0	0	0	0	0	0	0	0	0	0	0	0	0	0	0	0	0	0	0	0	0	0
ANKRD40	168.843721770551	127.743450767841	213.945799457995	173.63504968383	610.116531165312	208.842818428184	738.219512195122	322.877145438121	411.780487804878	375.056910569106	410.719060523939	400.532971996387	384.615176151762	364.412827461608	188.046070460705	387.373983739837	502.342366757001	0	0	0	0	0	0	0	0	0	0	0	0	0	0	0	0	0	0	0	0	0	0	0	0	0	0	0	0	0	0	0	0
ANKRD42	126.738636363636	139.477272727273	173.323863636364	94.1275252525252	491.678661616162	125.994318181818	624.8125	302.402777777778	386.525883838384	341.418560606061	335.909722222222	354.438131313131	317.773358585859	302.436868686869	140.302398989899	260.166035353535	381.467803030303	0	0	0	0	0	0	0	0	0	0	0	0	0	0	0	0	0	0	0	0	0	0	0	0	0	0	0	0	0	0	0	0
ANKRD44	122.495267072346	132.687626774848	179.278228532792	151.716700473293	478.658215010142	184.848546315078	563.038201487492	242.028735632184	337.04800540906	279.157200811359	308.275862068966	294.819134550372	279.097025016903	314.151791751183	116.403651115619	271.551724137931	421.896889790399	0	0	0	0	0	0	0	0	0	0	0	0	0	0	0	0	0	0	0	0	0	0	0	0	0	0	0	0	0	0	0	0
ANKRD45	178.197253433208	135.63670411985	209.172284644195	109.589263420724	628.704119850187	148.247191011236	748.277153558052	378.913857677903	465.978776529338	415.549313358302	422.735330836454	424.911360799001	404.866416978777	339.789013732834	156.159800249688	351.56304619226	466.586766541823	0	0	0	0	0	0	0	0	0	0	0	0	0	0	0	0	0	0	0	0	0	0	0	0	0	0	0	0	0	0	0	0
ANKRD46	225.452074391989	166.047210300429	298.157367668097	183.248927038627	718.768240343348	233.195994277539	946.706723891273	411.998569384835	500.44635193133	467.649499284692	485.826895565093	502.55364806867	469.43347639485	462.383404864092	255.805436337625	486.805436337625	694.505007153076	0	0	0	0	0	0	0	0	0	0	0	0	0	0	0	0	0	0	0	0	0	0	0	0	0	0	0	0	0	0	0	0
ANKRD49	270.670833333333	188.456944444444	333.079166666667	201.65	901.681944444444	243.091666666667	1226.10277777778	565.144444444444	657.536111111111	647.0375	622.516666666667	686.429166666667	647.306944444444	540.697222222222	331.988888888889	569.366666666667	757.361111111111	0	0	0	0	0	0	0	0	0	0	0	0	0	0	0	0	0	0	0	0	0	0	0	0	0	0	0	0	0	0	0	0
ANKRD50	358.562237762238	212.538228438228	423.751515151515	237.920512820513	1164.21305361305	293.930769230769	1575.03123543124	703.989976689977	790.421445221445	783.844055944056	794.138694638695	813.64358974359	803.146153846154	671.625407925408	441.682284382284	788.059207459207	953.38344988345	0	0	0	0	0	0	0	0	0	0	0	0	0	0	0	0	0	0	0	0	0	0	0	0	0	0	0	0	0	0	0	0
ANKRD52	104.307954193748	109.678737233055	134.547818012999	201.90683998762	418.366759517177	226.065923862581	533.160631383473	196.025069637883	290.135252243887	226.476632621479	270.149489322191	251.709687403281	253.039925719591	286.971525843392	113.944599195296	251.229031259672	346.952955741257	0	0	0	0	0	0	0	0	0	0	0	0	0	0	0	0	0	0	0	0	0	0	0	0	0	0	0	0	0	0	0	0
ANKRD53	144.576898932831	96.3797865662272	162.474576271186	186.804770872567	469.757062146893	201.313873195229	663.280602636535	257.075957313245	318.8355304457	297.451349654739	330.854362837414	321.614563716259	317.523540489642	317.043314500942	190.97300690521	333.504708097928	401.454488386692	0	0	0	0	0	0	0	0	0	0	0	0	0	0	0	0	0	0	0	0	0	0	0	0	0	0	0	0	0	0	0	0
ANKRD54	74.5526024363234	76.0022148394241	77.5348837209302	146.34219269103	255.857142857143	164.196013289037	333.359911406423	107.592469545958	170.596899224806	132.781838316722	159.325581395349	142.211517165006	141.431893687708	186.616832779623	73.1461794019934	164.84496124031	210.469545957918	0	0	0	0	0	0	0	0	0	0	0	0	0	0	0	0	0	0	0	0	0	0	0	0	0	0	0	0	0	0	0	0
ANKRD55	171.211924119241	139.571815718157	228.468292682927	212.639024390244	599.166937669377	247.320867208672	768.676422764228	307.49485094851	420.689430894309	355.247696476965	391.372899728997	378.772899728997	373.144173441734	380.880216802168	185.460162601626	382.879132791328	522.970731707317	0	0	0	0	0	0	0	0	0	0	0	0	0	0	0	0	0	0	0	0	0	0	0	0	0	0	0	0	0	0	0	0
ANKRD6	140.85989010989	123.319139194139	175.442765567766	220.427655677656	554.118131868132	237.782509157509	694.588827838828	287.714743589744	395.42032967033	321.221611721612	373.007783882784	347.015567765568	337.146978021978	336.287087912088	149.962912087912	314.047161172161	436.25	0	0	0	0	0	0	0	0	0	0	0	0	0	0	0	0	0	0	0	0	0	0	0	0	0	0	0	0	0	0	0	0
ANKRD60	89.281310211946	81.4884393063584	106.925818882466	152.763005780347	347.776493256262	167.631984585742	444.446050096339	186.705202312139	257.812138728324	207.57225433526	247.315028901734	224.315028901734	211.407514450867	215.745664739884	99.718689788054	217.694605009634	268.591522157996	0	0	0	0	0	0	0	0	0	0	0	0	0	0	0	0	0	0	0	0	0	0	0	0	0	0	0	0	0	0	0	0
ANKRD61	223.929992044551	149.249801113763	263.705648369133	258.320604614161	822.245027844073	277.252983293556	1074.7446300716	446.466189339698	557.844868735084	513.285600636436	556.852028639618	509.21877486078	541.938743038982	443.350835322196	255.647573587908	503.357199681782	615.66984884646	0	0	0	0	0	0	0	0	0	0	0	0	0	0	0	0	0	0	0	0	0	0	0	0	0	0	0	0	0	0	0	0
ANKRD62	132.163035584604	115.175381263617	165.223311546841	104.018155410312	486.958242556282	121.657952069717	575.680101670298	300.660856935367	372.288307915759	350.555555555556	337.940450254176	346.593681917211	321.183369644154	281.793391430646	126.080610021786	272.236383442266	367.446623093682	0	0	0	0	0	0	0	0	0	0	0	0	0	0	0	0	0	0	0	0	0	0	0	0	0	0	0	0	0	0	0	0
ANKRD63	50.3805774278215	37.2668416447944	57.1933508311461	54.9711286089239	127.082239720035	55.0594925634296	178.498687664042	56.3613298337708	91.8705161854768	62.3630796150481	77.0944881889764	80.4260717410324	70.3665791776028	105.888888888889	52.6937882764654	113.990376202975	139.731408573928	0	0	0	0	0	0	0	0	0	0	0	0	0	0	0	0	0	0	0	0	0	0	0	0	0	0	0	0	0	0	0	0
ANKRD65	73.0258333333333	45.4641666666667	80.4891666666667	88.1691666666667	238.6075	91.905	307.901666666667	135.4725	181.626666666667	149.465833333333	176.9425	164.66	161.918333333333	152.135	93.7366666666667	173.925833333333	201.268333333333	0	0	0	0	0	0	0	0	0	0	0	0	0	0	0	0	0	0	0	0	0	0	0	0	0	0	0	0	0	0	0	0
ANKRD66	131.632275132275	118.150793650794	168.626984126984	189.887566137566	495.096560846561	228.596560846561	592.997354497355	270.246031746032	342.820105820106	297.421957671958	338.67328042328	321.207671957672	291.121693121693	312.482804232804	115.257936507937	301.031746031746	412.025132275132	0	0	0	0	0	0	0	0	0	0	0	0	0	0	0	0	0	0	0	0	0	0	0	0	0	0	0	0	0	0	0	0
ANKRD7	107.956363636364	112.944242424242	140.727272727273	85.56	408.711515151515	118.940606060606	500.69696969697	253.900606060606	342.460606060606	297.48	292.242424242424	286.454545454545	269.604848484849	238.401212121212	100.109090909091	211.709090909091	318.363636363636	0	0	0	0	0	0	0	0	0	0	0	0	0	0	0	0	0	0	0	0	0	0	0	0	0	0	0	0	0	0	0	0
ANKRD9	73.6907756813417	43.6373165618449	76.2358490566038	79.2190775681342	211.153039832285	86.667714884696	303.457023060797	84.8993710691824	135.856394129979	115.598532494759	140.779874213836	118.406708595388	112.205450733753	146.511530398323	81.9224318658281	168.136268343816	197.727463312369	0	0	0	0	0	0	0	0	0	0	0	0	0	0	0	0	0	0	0	0	0	0	0	0	0	0	0	0	0	0	0	0
ANKS1A	111.047283406755	98.0722466960352	134.143024963289	187.438766519824	439.716593245228	201.136270190896	555.809985315712	223.296916299559	318.432892804699	264.22731277533	304.628781204112	272.686049926579	276.777386196769	275.071659324523	113.247870778267	257.410866372981	343.449632892805	0	0	0	0	0	0	0	0	0	0	0	0	0	0	0	0	0	0	0	0	0	0	0	0	0	0	0	0	0	0	0	0
ANKS1B	164.16279690419	143.034694422204	209.932479316787	141.091006138244	611.572457966373	175.337336535895	734.306111555911	358.191619962637	447.265545769949	409.605817987724	410.14945289565	411.459300773953	396.23592207099	359.487590072058	165.213237256472	354.725914064585	480.87696824126	0	0	0	0	0	0	0	0	0	0	0	0	0	0	0	0	0	0	0	0	0	0	0	0	0	0	0	0	0	0	0	0
ANKS3	97.8635210553019	85.8630136986301	113.920345002537	181.92135971588	399.340436326738	184.855910705226	518.157280568239	196.64129883308	287.761542364282	230.904616945713	267.543378995434	242.483003551497	251.810248604769	245.514459665145	106.084728564181	229.900558092339	305.630644342973	0	0	0	0	0	0	0	0	0	0	0	0	0	0	0	0	0	0	0	0	0	0	0	0	0	0	0	0	0	0	0	0
ANKS4B	254.760765550239	158.915470494418	310.379585326954	274.334928229665	902.278309409888	301.87639553429	1155.53987240829	505.593301435407	615.933811802233	572.616427432217	600.917862838915	565.64673046252	611.888357256778	498.618022328549	302.029505582137	578.519936204147	717.203349282297	0	0	0	0	0	0	0	0	0	0	0	0	0	0	0	0	0	0	0	0	0	0	0	0	0	0	0	0	0	0	0	0
ANKS6	121.342878961436	97.1019473081329	145.649102710958	198.089347079038	491.510882016037	210.813287514318	630.699503627339	255.155021000382	350.727376861397	297.688048873616	341.470408552883	305.337915234822	317.776632302406	290.087056128293	135.8209240168	290.253150057274	359.741122565865	0	0	0	0	0	0	0	0	0	0	0	0	0	0	0	0	0	0	0	0	0	0	0	0	0	0	0	0	0	0	0	0
ANKUB1	253.828134556575	180.394495412844	308.935168195719	212.875840978593	863.974923547401	235.925993883792	1075.2501529052	507.612232415902	625.234862385321	587.748623853211	582.574311926606	588.96880733945	542.94373088685	518.74128440367	302.231804281346	548.794495412844	698.105198776758	0	0	0	0	0	0	0	0	0	0	0	0	0	0	0	0	0	0	0	0	0	0	0	0	0	0	0	0	0	0	0	0
ANKZF1	176.644658413572	145.446584135718	246.878037597432	215.688216414489	563.61989912884	244.259972489684	725.543328748281	282.86290692343	380.380559376433	336.573590096286	379.361760660248	384.129298486933	342.661623108666	415.682714351215	212.766620816139	412.52040348464	579.23979825768	0	0	0	0	0	0	0	0	0	0	0	0	0	0	0	0	0	0	0	0	0	0	0	0	0	0	0	0	0	0	0	0
ANLN	139.368296296296	134.91762962963	188.436740740741	105.139259259259	538.822518518519	141.787555555556	650.013925925926	319.311703703704	400.570962962963	362.524740740741	360.648888888889	374.867259259259	341.942814814815	311.889481481481	141.004148148148	293.896	417.497777777778	0	0	0	0	0	0	0	0	0	0	0	0	0	0	0	0	0	0	0	0	0	0	0	0	0	0	0	0	0	0	0	0
ANO1	82.4403917595407	83.5609591354272	101.870651806822	178.350894967916	378.816616008105	184.18777440054	449.453225261736	192.558595069233	277.101654846336	220.145558932793	268.87031408308	220.677136102668	234.986491050321	223.882472137791	79.9560959135427	198.744680851064	261.171225937183	0	0	0	0	0	0	0	0	0	0	0	0	0	0	0	0	0	0	0	0	0	0	0	0	0	0	0	0	0	0	0	0
ANO10	165.19868885527	145.045890065557	203.617246596067	150.133635905194	626.034291477559	182.67019667171	784.51235501765	368.983358547655	477.530509329299	444.799293998991	447.711548159354	439.820474029249	434.816944024206	357.687342410489	164.961169944528	357.085728693898	460.979828542612	0	0	0	0	0	0	0	0	0	0	0	0	0	0	0	0	0	0	0	0	0	0	0	0	0	0	0	0	0	0	0	0
ANO2	126.255	122.353	174.256666666667	213.268333333333	547.509333333333	238.222333333333	644.137666666667	290.057333333333	400.807333333333	342.55	376.164666666667	331.359	356.413666666667	335.276	110.890666666667	304.281	425.362	0	0	0	0	0	0	0	0	0	0	0	0	0	0	0	0	0	0	0	0	0	0	0	0	0	0	0	0	0	0	0	0
ANO3	133.215546503734	141.534623217923	183.591989137814	106.656822810591	549.413781398506	143.252545824847	646.912084181942	333.773591310251	426.320434487441	377.940597420231	381.683638832315	388.664969450102	359.21283095723	321.580448065173	134.232858112695	286.019008825526	425.948744059742	0	0	0	0	0	0	0	0	0	0	0	0	0	0	0	0	0	0	0	0	0	0	0	0	0	0	0	0	0	0	0	0
ANO4	138.635634588563	141.261854951185	195.632845188285	145.836820083682	588.534867503487	176.798814504881	677.344142259414	337.918758716876	446.229079497908	390.729428172943	400.160390516039	395.510460251046	382.547419804742	337.748256624826	132.981520223152	304.90760111576	456.045676429568	0	0	0	0	0	0	0	0	0	0	0	0	0	0	0	0	0	0	0	0	0	0	0	0	0	0	0	0	0	0	0	0
ANO5	136.558351568198	134.32640408461	186.37928519329	94.8125455871627	542.219183078045	129.959518599562	655.345733041575	316.330415754923	403.594456601021	359.630926331145	365.672501823487	376.937272064187	348.992706053975	308.59992706054	138.603574033552	283.066739606127	411.330415754923	0	0	0	0	0	0	0	0	0	0	0	0	0	0	0	0	0	0	0	0	0	0	0	0	0	0	0	0	0	0	0	0
ANO6	140.885550786838	139.416666666667	187.107296137339	117.910944206009	555.6330472103	152.469241773963	670.264306151645	337.175965665236	423.23104434907	382.641630901288	381.80364806867	398.296137339056	360.206008583691	326.288268955651	145.296852646638	297.029327610873	423.317954220315	1232.78397711016	1844.80829756795	472.636266094421	1485.77074391989	523.946709585122	1282.29113018598	478.868741058655	1411.72246065808	619.632331902718	487.950286123033	1440.84585121602	644.18669527897	644.898068669528	729.444921316166	2536.33154506438	3118.44849785408	2213.08154506438	1497.36516452074	1064.68705293276	1538.01037195994	1439.61087267525	2737.99785407725	2007.2299713877	3054.17417739628	1462.68347639485	1797.93025751073	1319.06831187411	1486.73175965665	1376.39663805436	1098.85371959943	1017.98104434907	1006.66559370529
ANO7	63.0189150606709	59.6049250535332	77.9775160599572	133.742683797288	275.11670235546	131.799785867238	345.552105638829	126.406495360457	190.298001427552	151.527837259101	186.952533904354	156.18022840828	165.348322626695	170.148108493933	69.482869379015	147.983940042827	207.203426124197	0	0	0	0	0	0	0	0	0	0	0	0	0	0	0	0	0	0	0	0	0	0	0	0	0	0	0	0	0	0	0	0
ANO8	92.9161935658286	64.853203568532	103.854284941876	130.61394971614	301.798864557989	133.71695052717	416.211408488781	142.14598540146	196.322519599892	164.278723979454	200.503649635037	186.151392268181	182.229791835631	212.695323060287	119.316572046499	219.08596918086	272.391997837253	0	0	0	0	0	0	0	0	0	0	0	0	0	0	0	0	0	0	0	0	0	0	0	0	0	0	0	0	0	0	0	0
ANO9	88.1362281822052	65.0459770114943	103.428267347808	145.744146445296	335.432098765432	142.584504044274	436.285653469562	158.372498935717	228.653469561516	182.252873563218	230.780332056194	196.610046828438	204.106002554278	211.74159216688	110.896977437207	216.315453384419	273.486164325245	0	0	0	0	0	0	0	0	0	0	0	0	0	0	0	0	0	0	0	0	0	0	0	0	0	0	0	0	0	0	0	0
ANP32A	102.153333333333	105.021333333333	138.354666666667	180.744	405.262666666667	200.065333333333	487.413333333333	225.98	305.789333333333	266.750666666667	278.158666666667	265.770666666667	274.718666666667	269.041333333333	106.6	242.917333333333	351.178666666667	0	0	0	0	0	0	0	0	0	0	0	0	0	0	0	0	0	0	0	0	0	0	0	0	0	0	0	0	0	0	0	0
ANP32B	81.9616402116402	102.94708994709	130.010582010582	95.2314814814815	345.441798941799	123.14417989418	374.403439153439	163.992063492063	263.009259259259	195.956349206349	218.501322751323	192.403439153439	193.170634920635	230.900793650794	72.6415343915344	186.486772486772	301.964285714286	0	0	0	0	0	0	0	0	0	0	0	0	0	0	0	0	0	0	0	0	0	0	0	0	0	0	0	0	0	0	0	0
ANP32D	268.184343434343	200.161616161616	334.015151515152	200.603535353535	834.34595959596	240.540404040404	1009.65151515152	565.510101010101	638.954545454545	627.037878787879	617.580808080808	650.838383838384	597.921717171717	553.063131313131	260.242424242424	604.825757575758	743.585858585859	0	0	0	0	0	0	0	0	0	0	0	0	0	0	0	0	0	0	0	0	0	0	0	0	0	0	0	0	0	0	0	0
ANP32E	116.639405204461	107.992565055762	134.520446096654	84.8314745972739	332.698884758364	102.543990086741	385.94175960347	191.837670384139	179.376703841388	162.177199504337	214.798017348203	276.842627013631	204.520446096654	258.237918215613	93.6728624535316	235.39405204461	297.641883519207	0	0	0	0	0	0	0	0	0	0	0	0	0	0	0	0	0	0	0	0	0	0	0	0	0	0	0	0	0	0	0	0
ANPEP	109.118112947658	91.4882920110193	128.856749311295	193.652548209366	435.690082644628	194.767906336088	563.994490358127	231.639462809917	319.676652892562	265.680096418733	312.462121212121	269.567148760331	296.337121212121	267.669421487603	126.164600550964	267.05544077135	333.60847107438	0	0	0	0	0	0	0	0	0	0	0	0	0	0	0	0	0	0	0	0	0	0	0	0	0	0	0	0	0	0	0	0
ANTXR1	88.3563421828909	98.4076696165192	120.456637168142	148.643657817109	413.024778761062	178.695575221239	484.151622418879	213.034218289086	295.148672566372	250.040707964602	272.480825958702	247.174041297935	256.963421828909	245.389380530973	82.7044247787611	212.517994100295	308.277286135693	0	0	0	0	0	0	0	0	0	0	0	0	0	0	0	0	0	0	0	0	0	0	0	0	0	0	0	0	0	0	0	0
ANTXR2	104.972108843537	120.436054421769	146.861904761905	89.3965986394558	391.765986394558	109.817006802721	464.013605442177	230.634693877551	292.412925170068	268.657823129252	269.618367346939	288.292517006803	252.560544217687	253.501360544218	114.05306122449	217.497959183673	325.895918367347	0	0	0	0	0	0	0	0	0	0	0	0	0	0	0	0	0	0	0	0	0	0	0	0	0	0	0	0	0	0	0	0
ANTXRL	93.7800632911392	86.2679324894515	108.305379746835	185.375	393.045358649789	196.815400843882	486.744725738397	190.102320675105	266.598101265823	333.997890295359	245.599683544304	226.366561181435	242.48417721519	236.262130801688	92.1693037974684	217.697784810127	278.123417721519	0	0	0	0	0	0	0	0	0	0	0	0	0	0	0	0	0	0	0	0	0	0	0	0	0	0	0	0	0	0	0	0
ANXA1	87.1027857829011	129.497598463016	127.125840537944	77.9846301633045	363.178674351585	108.788664745437	401.088376560999	192.738712776177	274.383285302594	236.73967339097	238.132564841499	255.844380403458	213.512968299712	249.28818443804	73.2334293948127	178.872238232469	290.187319884726	0	0	0	0	0	0	0	0	0	0	0	0	0	0	0	0	0	0	0	0	0	0	0	0	0	0	0	0	0	0	0	0
ANXA10	89.2533333333333	112.832820512821	138.608205128205	95.9907692307692	400.394871794872	120.361025641026	446.971282051282	222.989743589744	308.667692307692	253.847179487179	269.379487179487	259.731282051282	241.989743589744	238.441025641026	87.2964102564103	187.097435897436	307.442051282051	0	0	0	0	0	0	0	0	0	0	0	0	0	0	0	0	0	0	0	0	0	0	0	0	0	0	0	0	0	0	0	0
ANXA11	75.9552042160738	88.6475625823452	98.5691699604743	173.491436100132	333.030961791831	191.864953886693	409.144927536232	144.612648221344	227.259552042161	170.915678524374	216.065876152833	175.438076416337	190.384716732543	226.771409749671	81.8662714097497	182.719367588933	260.17720685112	0	0	0	0	0	0	0	0	0	0	0	0	0	0	0	0	0	0	0	0	0	0	0	0	0	0	0	0	0	0	0	0
ANXA13	101.495344506518	123.805400372439	144.297020484171	178.148044692737	462.810055865922	214.914338919926	522.278398510242	225.330540037244	333.926443202979	266.123836126629	299.922718808194	275.321229050279	281.754189944134	296.950651769088	92.1750465549348	239.020484171322	363.731843575419	0	0	0	0	0	0	0	0	0	0	0	0	0	0	0	0	0	0	0	0	0	0	0	0	0	0	0	0	0	0	0	0
ANXA2	83.4981378026071	110.864990689013	133.539106145251	143.842644320298	369.069832402235	170.805400372439	426.036312849162	182.140595903166	276.537243947858	218.220670391061	251.303538175047	224.252327746741	213.054003724395	254.187150837989	81.0521415270019	198.972998137803	313.651769087523	0	0	0	0	0	0	0	0	0	0	0	0	0	0	0	0	0	0	0	0	0	0	0	0	0	0	0	0	0	0	0	0
ANXA2R	217.625429553265	135.510309278351	248.527491408935	239.034364261168	610.216494845361	266.568728522337	868.510309278351	268.603092783505	387.103092783505	337.360824742268	378.240549828179	409.659793814433	389.419243986254	423.048109965636	257.847079037801	491.298969072165	610.3264604811	0	0	0	0	0	0	0	0	0	0	0	0	0	0	0	0	0	0	0	0	0	0	0	0	0	0	0	0	0	0	0	0
ANXA3	85.2448559670782	111.971193415638	128.452674897119	85.0534979423868	387.932098765432	119.093621399177	415.033950617284	200.036008230453	299.798353909465	240.440329218107	257.123456790123	252.284979423868	230.199588477366	226.40329218107	74.2438271604938	179.900205761317	293.5329218107	0	0	0	0	0	0	0	0	0	0	0	0	0	0	0	0	0	0	0	0	0	0	0	0	0	0	0	0	0	0	0	0
ANXA4	76.5	108.419254658385	119.577639751553	134.150103519669	342.48033126294	166.83850931677	399.504140786749	164.497929606625	254.302277432712	200.566252587992	233.361283643892	199.885093167702	195.068322981366	234.017598343685	70.8954451345756	173.914078674948	296.012422360248	0	0	0	0	0	0	0	0	0	0	0	0	0	0	0	0	0	0	0	0	0	0	0	0	0	0	0	0	0	0	0	0
ANXA5	101.630321910696	122.584631360332	148.695742471443	88.4039460020769	405.473520249221	117.468328141225	465.602284527518	230.725856697819	322.782969885774	277.905503634476	277.794392523364	287.195223260644	249.021806853583	254.905503634476	97.8452751817238	206.17549325026	329.445482866044	0	0	0	0	0	0	0	0	0	0	0	0	0	0	0	0	0	0	0	0	0	0	0	0	0	0	0	0	0	0	0	0
ANXA6	71.3620178041543	105.993076162216	111.244807121662	197.124134520277	360.998021760633	210.567260138477	458.938674579624	154.153808110781	253.03412462908	192.516815034619	240.75272007913	206.255192878338	211.116716122651	246.518298714144	75.5331355093966	179.305143422354	301.359050445104	0	0	0	0	0	0	0	0	0	0	0	0	0	0	0	0	0	0	0	0	0	0	0	0	0	0	0	0	0	0	0	0
ANXA7	106.169052488071	110.778459441036	142.927062031357	107.61145194274	403.418541240627	136.448534423995	472.556237218814	236.914110429448	317.062713019768	269.721881390593	277.907293796864	280.097477845944	245.484662576687	252.355828220859	104.552147239264	212.616905248807	322.687798227676	0	0	0	0	0	0	0	0	0	0	0	0	0	0	0	0	0	0	0	0	0	0	0	0	0	0	0	0	0	0	0	0
ANXA9	112.077071290944	116.384393063584	154.516377649326	209.911368015414	467.875722543353	236.861271676301	599.636801541426	216.171483622351	302.126204238921	247.522157996146	300.560693641619	269.610789980732	283.02119460501	323.275529865125	124.036608863198	271.026011560694	396.362235067437	0	0	0	0	0	0	0	0	0	0	0	0	0	0	0	0	0	0	0	0	0	0	0	0	0	0	0	0	0	0	0	0
AOAH	113.568775100402	122.720381526104	159.815763052209	166.623493975904	482.58483935743	192.402108433735	575.819277108434	241.203313253012	337.988955823293	279.015060240964	315.548694779116	285.177710843374	290.585843373494	297.427710843374	99.7018072289157	258.059236947791	382.313253012048	0	0	0	0	0	0	0	0	0	0	0	0	0	0	0	0	0	0	0	0	0	0	0	0	0	0	0	0	0	0	0	0
AOC1	168.07047124946	95.0700389105058	184.948119325551	220.162559446606	586.513618677043	221.990056204064	770.185041072201	318.765672287073	401.131431041937	373.166018158236	403.140942498919	381.439688715953	383.795936013835	327.64850843061	192.918287937743	385.14915693904	457.962818849978	0	0	0	0	0	0	0	0	0	0	0	0	0	0	0	0	0	0	0	0	0	0	0	0	0	0	0	0	0	0	0	0
AOC2	173.140026420079	126.257595772787	205.506384852488	248.976221928666	605.154117129018	257.446499339498	807.939674152356	328.593571114047	416.670629678556	350.530603258476	416.148833113166	386.589608102158	400.321003963012	387.105239982387	207.719506825187	408.56142668428	503.17965653897	0	0	0	0	0	0	0	0	0	0	0	0	0	0	0	0	0	0	0	0	0	0	0	0	0	0	0	0	0	0	0	0
AOC3	120.91797556719	80.5698080279232	143.276178010471	168.915357766143	442.286212914485	174.701570680628	571.369982547993	251.310209424084	305.882635253054	270.63219895288	304.47294938918	289.420593368237	300.838132635253	264.802356020942	151.431064572426	289.660994764398	354.40445026178	0	0	0	0	0	0	0	0	0	0	0	0	0	0	0	0	0	0	0	0	0	0	0	0	0	0	0	0	0	0	0	0
AOX1	124.424695046054	126.599950211601	169.641523525019	157.391585760518	520.220562608912	197.592481951705	596.894448593478	270.92357480707	381.424197162061	315.184963903411	339.886980333582	321.645506596963	318.378142892706	308.506845904904	113.85287528006	280.264127458302	397.907393577296	0	0	0	0	0	0	0	0	0	0	0	0	0	0	0	0	0	0	0	0	0	0	0	0	0	0	0	0	0	0	0	0
AP000275.65	130.07519640853	117.138047138047	167.271604938272	185.361391694725	485.117845117845	211.786756453423	595.863075196409	282.444444444444	357.48709315376	328.695847362514	349.934904601571	337.956228956229	333.951739618406	323.106621773288	130.707070707071	307.771043771044	393.848484848485	0	0	0	0	0	0	0	0	0	0	0	0	0	0	0	0	0	0	0	0	0	0	0	0	0	0	0	0	0	0	0	0
AP000304.1	0.388888888888889	2.75	0.527777777777778	0	0.25	0	0.388888888888889	1.13888888888889	0.722222222222222	1.19444444444444	0	0	0	2.75	0.388888888888889	0.388888888888889	0.944444444444444	0	0	0	0	0	0	0	0	0	0	0	0	0	0	0	0	0	0	0	0	0	0	0	0	0	0	0	0	0	0	0	0
AP000322.53	112.757142857143	110.280952380952	125.707142857143	212.533333333333	474.433333333333	226.188095238095	583.176190476191	206.835714285714	315.569047619048	247.62619047619	282.02619047619	273.847619047619	257.419047619048	260.538095238095	103.271428571429	250.661904761905	320.161904761905	0	0	0	0	0	0	0	0	0	0	0	0	0	0	0	0	0	0	0	0	0	0	0	0	0	0	0	0	0	0	0	0
AP000349.1	83.5796519410977	63.5006693440428	105.184738955823	128.872824631861	284.08969210174	128.726907630522	405.607764390897	157.453815261044	203.994645247657	174.813922356091	204.550200803213	200.175368139224	198.132530120482	194.025435073628	116.125836680054	199.21686746988	260.76171352075	0	0	0	0	0	0	0	0	0	0	0	0	0	0	0	0	0	0	0	0	0	0	0	0	0	0	0	0	0	0	0	0
AP000350.10	148.961904761905	107.74126984127	184.97619047619	197.134920634921	467.153968253968	199.97619047619	659.449206349206	288.485714285714	366.403174603175	316.834920634921	353.990476190476	333.622222222222	352.493650793651	330.239682539683	197.07619047619	346.54126984127	439.055555555556	0	0	0	0	0	0	0	0	0	0	0	0	0	0	0	0	0	0	0	0	0	0	0	0	0	0	0	0	0	0	0	0
AP000350.4	34.7385964912281	21.6210526315789	31.8245614035088	32.2052631578947	84.6894736842105	34.6175438596491	127.180701754386	47.3842105263158	58.8105263157895	60.3315789473684	65.219298245614	61.2473684210526	53.7578947368421	66.040350877193	42.2087719298246	79.9	85.1052631578947	0	0	0	0	0	0	0	0	0	0	0	0	0	0	0	0	0	0	0	0	0	0	0	0	0	0	0	0	0	0	0	0
AP000688.1	19.6052631578947	14.8333333333333	28.3684210526316	34.3333333333333	91.3771929824561	39.1228070175439	101.324561403509	42.5526315789474	58.8157894736842	51.7105263157895	56.2894736842105	52.6228070175439	43.2894736842105	46.1754385964912	22.3333333333333	44.1754385964912	65.4122807017544	0	0	0	0	0	0	0	0	0	0	0	0	0	0	0	0	0	0	0	0	0	0	0	0	0	0	0	0	0	0	0	0
AP000721.4	113.737373737374	70.8808080808081	109.850505050505	148.377777777778	358.216161616162	155.109090909091	499.278787878788	151.618181818182	241.6	188.759595959596	242.989898989899	210.351515151515	224.20202020202	246.927272727273	128.680808080808	255.733333333333	302.634343434343	0	0	0	0	0	0	0	0	0	0	0	0	0	0	0	0	0	0	0	0	0	0	0	0	0	0	0	0	0	0	0	0
AP000758.1	105.583333333333	102.255952380952	136.595238095238	65.5952380952381	449.452380952381	96.7619047619048	534.470238095238	268.821428571429	320.39880952381	304.255952380952	278.160714285714	309.755952380952	304.583333333333	219.625	75.3273809523809	199.357142857143	290.619047619048	0	0	0	0	0	0	0	0	0	0	0	0	0	0	0	0	0	0	0	0	0	0	0	0	0	0	0	0	0	0	0	0
AP000769.1	15.1297935103245	26.7227138643068	22.8702064896755	59.7994100294985	75.0029498525074	62.8023598820059	79.7905604719764	26.4395280235988	46.7374631268437	31.976401179941	42.1474926253687	39.0294985250737	35.952802359882	56.8702064896755	8.84660766961652	43.23598820059	56.4955752212389	0	0	0	0	0	0	0	0	0	0	0	0	0	0	0	0	0	0	0	0	0	0	0	0	0	0	0	0	0	0	0	0
AP000783.1	71.3406862745098	55.1740196078431	73.7573529411765	87.4093137254902	191.948529411765	82.7377450980392	234.713235294118	93.1421568627451	131.125	97.6666666666667	124.742647058824	86.2205882352941	103.372549019608	149.504901960784	58.5073529411765	151.671568627451	183.691176470588	0	0	0	0	0	0	0	0	0	0	0	0	0	0	0	0	0	0	0	0	0	0	0	0	0	0	0	0	0	0	0	0
AP001350.1	38.6140350877193	39.1929824561403	42.3684210526316	13.0292397660819	123.964912280702	19.8479532163743	192.514619883041	93.4912280701754	104.906432748538	114.777777777778	95.7777777777778	115.093567251462	80.5497076023392	82.0350877192982	48.6198830409357	69.6374269005848	98.3859649122807	0	0	0	0	0	0	0	0	0	0	0	0	0	0	0	0	0	0	0	0	0	0	0	0	0	0	0	0	0	0	0	0
AP001362.1	14.1277139208174	14.9731800766284	14.9476372924649	19.6411238825032	38.1443167305236	19.72030651341	46.2694763729247	11.1455938697318	22.6717752234994	19.9003831417625	19.7701149425287	18.1826309067688	16.765006385696	39.4316730523627	13.0638569604087	29.6807151979566	39.4865900383142	0	0	0	0	0	0	0	0	0	0	0	0	0	0	0	0	0	0	0	0	0	0	0	0	0	0	0	0	0	0	0	0
AP001468.1	0	0	0	0	0	0	0	0	0	0	0	0	0	0.00124378109452736	0	0	0	0	0	0	0	0	0	0	0	0	0	0	0	0	0	0	0	0	0	0	0	0	0	0	0	0	0	0	0	0	0	0	0
AP001888.1	0	0	0	0	0	0	0	0	0	0.0021505376344086	0	0	0	0	0	0	0	0	0	0	0	0	0	0	0	0	0	0	0	0	0	0	0	0	0	0	0	0	0	0	0	0	0	0	0	0	0	0	0
AP002884.2	17.8508771929825	27.280701754386	18.280701754386	12.3070175438596	29.1140350877193	21.9649122807018	40.9385964912281	20.3333333333333	25.3070175438597	24.1842105263158	19.2631578947368	31.0964912280702	17.4473684210526	52.9122807017544	17.6315789473684	42.9122807017544	35.8333333333333	0	0	0	0	0	0	0	0	0	0	0	0	0	0	0	0	0	0	0	0	0	0	0	0	0	0	0	0	0	0	0	0
AP002884.3	169.96925566343	155.563106796117	232.635922330097	199.495145631068	693.110032362459	207.461165048544	873.645631067961	397.648867313916	498.482200647249	460.221682847896	479.061488673139	463.122977346278	450.914239482201	398.072815533981	190.331715210356	371.245954692557	526.742718446602	0	0	0	0	0	0	0	0	0	0	0	0	0	0	0	0	0	0	0	0	0	0	0	0	0	0	0	0	0	0	0	0
AP002956.1	63.3125	90.1875	86.5416666666667	149.020833333333	302.520833333333	167	388.8125	150.520833333333	222.791666666667	178.458333333333	195.291666666667	174.9375	172.854166666667	210.1875	77.9166666666667	164.75	237.895833333333	0	0	0	0	0	0	0	0	0	0	0	0	0	0	0	0	0	0	0	0	0	0	0	0	0	0	0	0	0	0	0	0
AP005482.1	0	0	0	0	0	0	0.276729559748428	0	0	0	0	0	0	0	0	0	0	0	0	0	0	0	0	0	0	0	0	0	0	0	0	0	0	0	0	0	0	0	0	0	0	0	0	0	0	0	0	0	0
AP1AR	117.45104510451	107.565456545655	148.663366336634	68.993399339934	420.182618261826	97.8437843784378	516.722772277228	257.644664466447	308.893289328933	290.163916391639	273.484048404841	309.982398239824	280.289328932893	242.35203520352	154.523652365237	238.357535753575	341.862486248625	0	0	0	0	0	0	0	0	0	0	0	0	0	0	0	0	0	0	0	0	0	0	0	0	0	0	0	0	0	0	0	0
AP1B1	83.5614035087719	91.4568421052632	107.322105263158	186.178245614035	398.589473684211	202.04350877193	502.049824561404	187.011929824561	282.798596491228	223.024912280702	267.462456140351	226.361754385965	248.082105263158	239.746666666667	89.5729824561404	203.643859649123	286.163157894737	0	0	0	0	0	0	0	0	0	0	0	0	0	0	0	0	0	0	0	0	0	0	0	0	0	0	0	0	0	0	0	0
AP1G1	113.159968479117	125.218282111899	151.089440504334	122.844365642238	451.035460992908	148.221040189125	511.961386918834	244.064617809299	332.867218282112	281.217494089835	295.674940898345	280.451930654058	270.991331757289	288.458628841608	100.302206461781	234.444050433412	345.570921985816	0	0	0	0	0	0	0	0	0	0	0	0	0	0	0	0	0	0	0	0	0	0	0	0	0	0	0	0	0	0	0	0
AP1G2	121.867684478372	121.481340118745	160.304071246819	227.446564885496	454.308312128923	239.735368956743	637.595843935539	211.608566581849	304.523324851569	243.864291772689	310.794317217981	279.117896522477	279.25657336726	330.309584393554	148.916030534351	295.880407124682	416.818914334181	0	0	0	0	0	0	0	0	0	0	0	0	0	0	0	0	0	0	0	0	0	0	0	0	0	0	0	0	0	0	0	0
AP1M1	58.92125382263	62.3631498470948	71.67125382263	138.97629969419	265.483944954128	143.951070336391	323.079510703364	114.944189602446	178.72629969419	144.865443425076	178.405198776758	142.542048929664	158.886850152905	166.309633027523	56.5963302752294	136.639908256881	201.86620795107	0	0	0	0	0	0	0	0	0	0	0	0	0	0	0	0	0	0	0	0	0	0	0	0	0	0	0	0	0	0	0	0
AP1M2	73.7887323943662	86.7895148669797	99.1510172143975	175.637715179969	322.08607198748	190.85289514867	415.688575899843	140.176056338028	224.18544600939	166.427230046948	221.568075117371	189.226917057903	185.931142410016	214.127543035994	83.1189358372457	173.223787167449	270.374021909233	0	0	0	0	0	0	0	0	0	0	0	0	0	0	0	0	0	0	0	0	0	0	0	0	0	0	0	0	0	0	0	0
AP1S1	51.6394129979036	77.958071278826	74.7672955974843	155.446540880503	287.165618448637	163.205450733753	358.20964360587	119.037735849057	210.117400419287	153.637316561845	190.498951781971	153.924528301887	160.136268343816	177.943396226415	55.5157232704403	126.48427672956	212.664570230608	0	0	0	0	0	0	0	0	0	0	0	0	0	0	0	0	0	0	0	0	0	0	0	0	0	0	0	0	0	0	0	0
AP1S2	102.52052545156	108.106732348112	147.967159277504	50.671592775041	381.272577996716	79.3399014778325	257.195402298851	136.137931034483	316.530377668309	151.950738916256	286.540229885057	289.627257799672	278.770114942529	227.609195402299	73.2151067323481	204.213464696223	323.91789819376	0	0	0	0	0	0	0	0	0	0	0	0	0	0	0	0	0	0	0	0	0	0	0	0	0	0	0	0	0	0	0	0
AP1S3	175.757575757576	134.347474747475	212.270707070707	120.10505050505	621.60202020202	138.567676767677	755.305050505051	361.89494949495	441.044444444444	408.99797979798	431.163636363636	423.280808080808	440.989898989899	349.961616161616	199.781818181818	380.69898989899	468.181818181818	0	0	0	0	0	0	0	0	0	0	0	0	0	0	0	0	0	0	0	0	0	0	0	0	0	0	0	0	0	0	0	0
AP2A1	97.2361963190184	74.6816632583504	110.404226312202	151.485685071575	357.059304703476	156.237218813906	452.086571233811	178.114178595774	251.249829584185	206.02488070893	241.108725289707	219.303340149966	236.176550783913	230.238582140423	117.350715746421	223.976141785958	287.92160872529	0	0	0	0	0	0	0	0	0	0	0	0	0	0	0	0	0	0	0	0	0	0	0	0	0	0	0	0	0	0	0	0
AP2A2	152.809422600071	99.0959971661353	167.194828196954	195.428622033298	554.36344314559	207.438186326603	709.136025504782	324.615657102373	404.705632306057	365.080765143464	403.858660998937	364.726532058094	404.381863266029	318.594757350337	179.52639036486	352.314558979809	406.970244420829	0	0	0	0	0	0	0	0	0	0	0	0	0	0	0	0	0	0	0	0	0	0	0	0	0	0	0	0	0	0	0	0
AP2B1	137.189425770308	130.836484593838	198.007703081233	143.927521008403	552.606792717087	181.314075630252	614.746148459384	275.223389355742	377.321778711485	320.344537815126	351.450630252101	318.46918767507	320.711484593838	328.346638655462	111.13200280112	298.919117647059	442.208683473389	0	0	0	0	0	0	0	0	0	0	0	0	0	0	0	0	0	0	0	0	0	0	0	0	0	0	0	0	0	0	0	0
AP2M1	144.559652928416	127.198843094722	191.47143890094	244.955892986262	536.857556037599	254.903832248735	729.288503253796	252.906001446132	377.467100506146	309.352856109906	370.046999276934	324.646420824295	344.224150397686	365.130151843818	176.075198843095	349.336225596529	484.469992769342	0	0	0	0	0	0	0	0	0	0	0	0	0	0	0	0	0	0	0	0	0	0	0	0	0	0	0	0	0	0	0	0
AP2S1	47.9979035639413	64.1425576519916	66.5366876310272	143.100628930818	257.53249475891	151.450733752621	310.052410901468	99.0775681341719	178.631027253669	132.025157232704	160.72536687631	144.511530398323	140.880503144654	159.884696016771	44.979035639413	120.385744234801	179.756813417191	0	0	0	0	0	0	0	0	0	0	0	0	0	0	0	0	0	0	0	0	0	0	0	0	0	0	0	0	0	0	0	0
AP3B1	102.993607305936	127.271841704718	139.751293759513	74.9966514459665	421.795129375951	102.029528158295	524.613089802131	267.886149162861	347.919939117199	312.46697108067	301.966514459665	323.78295281583	273.668493150685	254.144901065449	114.669710806697	204.412785388128	312.1899543379	0	0	0	0	0	0	0	0	0	0	0	0	0	0	0	0	0	0	0	0	0	0	0	0	0	0	0	0	0	0	0	0
AP3B2	102.538112522686	97.1654567453116	122.179068360557	196.521173623714	418.58408953418	209.26225045372	524.339987900786	202.328493647913	294.756503327284	238.355414398064	283.744404113733	240.444343617665	257.619782214156	264.742891712039	101.957350272232	249.027828191168	317.289171203872	0	0	0	0	0	0	0	0	0	0	0	0	0	0	0	0	0	0	0	0	0	0	0	0	0	0	0	0	0	0	0	0
AP3D1	74.3865131578947	69.1737938596491	87.1343201754386	149.009320175439	300.465460526316	149.382949561404	383.403782894737	144.750548245614	210.251370614035	163.648026315789	201.717927631579	173.412280701754	181.848410087719	196.30975877193	83.8314144736842	177.673245614035	233.936677631579	0	0	0	0	0	0	0	0	0	0	0	0	0	0	0	0	0	0	0	0	0	0	0	0	0	0	0	0	0	0	0	0
AP3M1	139.167064439141	135.342879872713	195.097056483691	118.678599840891	557.253778838504	153.684964200477	653.447891805887	298.986475735879	410.628480509149	341.542561654734	366.283214001591	346.607796340493	347.182975338107	316.425616547335	142.145584725537	299.141607000796	439.255369928401	0	0	0	0	0	0	0	0	0	0	0	0	0	0	0	0	0	0	0	0	0	0	0	0	0	0	0	0	0	0	0	0
AP3M2	155.122513922037	141.709626093874	224.033412887828	173.216388225935	557.711217183771	205.762132060461	645.052505966587	289.124900556881	377.079554494829	329.870326173429	354.583134447096	367.439936356404	346.474144789181	370.615751789976	152.595067621321	349.892601431981	517.342879872713	0	0	0	0	0	0	0	0	0	0	0	0	0	0	0	0	0	0	0	0	0	0	0	0	0	0	0	0	0	0	0	0
AP3S1	27.0429553264605	59.3127147766323	43.0395189003436	32.926116838488	145.116838487973	48.0979381443299	170.072164948454	73.860824742268	108.053264604811	93.5704467353952	82.7817869415808	95.7852233676976	79.6494845360825	89.606529209622	25.7989690721649	49.0910652920962	88.5704467353952	0	0	0	0	0	0	0	0	0	0	0	0	0	0	0	0	0	0	0	0	0	0	0	0	0	0	0	0	0	0	0	0
AP3S2	75.3980582524272	99.0987055016181	108.050161812298	134.02427184466	334.441747572816	157.029126213592	384.009708737864	165.644012944984	246.663430420712	195.42071197411	220.54854368932	204.752427184466	196.313915857605	219.834951456311	66.378640776699	175.417475728155	263.669902912621	0	0	0	0	0	0	0	0	0	0	0	0	0	0	0	0	0	0	0	0	0	0	0	0	0	0	0	0	0	0	0	0
AP4B1	214.811261261261	166.839189189189	290.070720720721	196.651351351351	717.953153153153	236.313963963964	924.124774774775	383.99954954955	487.853153153153	444.127027027027	478.749099099099	469.692342342342	473.785135135135	457.030630630631	249.636936936937	477.340990990991	659.911261261261	0	0	0	0	0	0	0	0	0	0	0	0	0	0	0	0	0	0	0	0	0	0	0	0	0	0	0	0	0	0	0	0
AP4E1	122.969244288225	127.980082015231	164.386057410662	76.8037492677211	480.383714118336	100.804920913884	607.830111306385	304.279730521383	382.373169302871	346.269478617458	330.057996485061	347.679261862917	312.798476859988	277.669302870533	136.148799062683	246.2129466901	350.748096074985	0	0	0	0	0	0	0	0	0	0	0	0	0	0	0	0	0	0	0	0	0	0	0	0	0	0	0	0	0	0	0	0
AP4M1	107.255242227043	103.945046999277	147.70715835141	203.715112075199	445.62834417932	216.577006507592	569.019522776573	198.138828633406	288.133044107014	234.726681127983	270.046999276934	249.696312364425	260.327548806941	284.924801156905	134.006507592191	262.87852494577	372.772957339118	0	0	0	0	0	0	0	0	0	0	0	0	0	0	0	0	0	0	0	0	0	0	0	0	0	0	0	0	0	0	0	0
AP4S1	69.2895833333333	84.76875	105.825	93.0395833333333	338.747916666667	118.789583333333	342.777083333333	160.827083333333	248.454166666667	201.747916666667	212.514583333333	182.408333333333	188.552083333333	187.060416666667	66.55	155.410416666667	240.225	0	0	0	0	0	0	0	0	0	0	0	0	0	0	0	0	0	0	0	0	0	0	0	0	0	0	0	0	0	0	0	0
AP5B1	156.770951839211	83.3166477057262	170.222222222222	160.117937049678	433.399696624953	160.218809252939	633.153204398938	213.869169510808	287.879029199848	251.505498672734	297.157755024649	292.466059916572	284.197193780812	302.340538490709	200.514220705347	359.354190367842	416.61926431551	0	0	0	0	0	0	0	0	0	0	0	0	0	0	0	0	0	0	0	0	0	0	0	0	0	0	0	0	0	0	0	0
AP5M1	202.520792079208	160.013201320132	253.043564356436	123.350495049505	721.811881188119	157.333333333333	962.346534653465	450.03102310231	544.69702970297	524.881188118812	498.297689768977	547.362376237624	503.151815181518	421.530693069307	257.506930693069	436.623762376238	558.96501650165	0	0	0	0	0	0	0	0	0	0	0	0	0	0	0	0	0	0	0	0	0	0	0	0	0	0	0	0	0	0	0	0
AP5S1	151.903814262023	118.558872305141	176.615257048093	213.101160862355	535.22056384743	232.852404643449	705.427860696517	243.751243781095	365.147595356551	310.182421227197	358.36815920398	327.383084577114	338.008291873964	334.844112769486	187.114427860697	352.641791044776	441.824212271973	0	0	0	0	0	0	0	0	0	0	0	0	0	0	0	0	0	0	0	0	0	0	0	0	0	0	0	0	0	0	0	0
AP5Z1	94.5631188118812	71.6910066006601	102.410066006601	139.446369636964	317.687706270627	133.306518151815	409.191419141914	157.122937293729	223.96204620462	185.080858085809	219.294554455446	188.44595709571	204.14603960396	208.033828382838	103.011138613861	213.568069306931	267.471534653465	0	0	0	0	0	0	0	0	0	0	0	0	0	0	0	0	0	0	0	0	0	0	0	0	0	0	0	0	0	0	0	0
APAF1	118.005604483587	131.911128903122	159.889511609287	89.8323992527355	450.759274085935	119.52495329597	538.693354683747	271.912730184147	353.036295703229	312.017880971444	308.569522284494	317.57139044569	284.428876434481	287.459033893782	123.471310381639	240.69095276221	356.288497464638	0	0	0	0	0	0	0	0	0	0	0	0	0	0	0	0	0	0	0	0	0	0	0	0	0	0	0	0	0	0	0	0
APBA1	175.469371519491	116.5	202.232696897375	210.009148766905	612.486077963405	227.813444709626	781.326173428799	349.782418456643	437.834526650756	392.77923627685	432.973349244232	408.974940334129	424.772474144789	378.24860779634	203.245027844073	416.368735083532	497.853619729515	0	0	0	0	0	0	0	0	0	0	0	0	0	0	0	0	0	0	0	0	0	0	0	0	0	0	0	0	0	0	0	0
APBA2	215.912888888889	121.240888888889	228.939555555556	236.356444444444	704.784888888889	248.257333333333	910.356888888889	417.332	495.997777777778	471.651111111111	505.996	481.493333333333	532.888	414.480888888889	261.150666666667	496.102666666667	556.044	0	0	0	0	0	0	0	0	0	0	0	0	0	0	0	0	0	0	0	0	0	0	0	0	0	0	0	0	0	0	0	0
APBA3	114.62037037037	76.4594907407407	134.096064814815	147.825810185185	368.620949074074	152.942708333333	485.295138888889	196.158564814815	265.230902777778	220.463541666667	258.840277777778	259.747106481481	246.078125	259.319444444444	150.898148148148	274.850115740741	327.900462962963	0	0	0	0	0	0	0	0	0	0	0	0	0	0	0	0	0	0	0	0	0	0	0	0	0	0	0	0	0	0	0	0
APBB1	127.853258321613	110.417721518987	163.987341772152	219.284575714955	482.689170182841	218.638537271449	642.968120018753	219.934833567745	324.01547116737	267.741678387248	317.995780590717	294.530239099859	297.131270511017	333.664791373652	156.198312236287	316.659165494609	421.962962962963	0	0	0	0	0	0	0	0	0	0	0	0	0	0	0	0	0	0	0	0	0	0	0	0	0	0	0	0	0	0	0	0
APBB1IP	110.837581209395	105.584707646177	151.433783108446	113.612193903048	425.547726136932	137.788105947026	521.848075962019	243.691154422789	313.1964017991	281.250374812594	279.915542228886	299.588205897051	271.593703148426	255.851074462769	116.597701149425	237.419290354823	341.094952523738	0	0	0	0	0	0	0	0	0	0	0	0	0	0	0	0	0	0	0	0	0	0	0	0	0	0	0	0	0	0	0	0
APBB2	144.613157894737	121.150438596491	196.385526315789	207.624122807018	587.218421052632	232.640350877193	724.016666666667	325.787280701754	415.207456140351	372.324122807018	408.779385964912	375.066666666667	376.181578947368	336.273245614035	145.22149122807	330.162280701754	456.921929824561	0	0	0	0	0	0	0	0	0	0	0	0	0	0	0	0	0	0	0	0	0	0	0	0	0	0	0	0	0	0	0	0
APBB3	134.315789473684	125.051956815115	186.630904183536	229.249662618084	475.022267206478	245	682.141700404858	221.491228070175	325.616059379217	265.988529014845	331.614035087719	322.993927125506	293.950067476383	349.975033738192	174.248313090418	325.923076923077	465.639001349528	0	0	0	0	0	0	0	0	0	0	0	0	0	0	0	0	0	0	0	0	0	0	0	0	0	0	0	0	0	0	0	0
APC	274.884669479606	187.665729020159	330.619549929677	165.966830754805	888.313759962494	213.420886075949	1157.07794186592	524.727730895452	626.685419596812	600.468588842007	581.568330989217	624.710267229255	590.382442569151	524.384669479606	315.25445382091	578.470229723394	729.617440225035	2437.74812470699	3121.31036099391	910.973628691983	2617.15400843882	913.025082044069	2159.64146741678	913.894397562119	2422.08532583216	1107.11943272386	827.166549460853	2400.09868729489	1038.895100797	1004.06657290202	1156.13701359587	4075.07208157525	4785.60501640881	3694.39849976559	2151.40623534927	1649.49109235818	2132.79395218003	2153.45147679325	4069.83368495077	3369.38607594937	4442.26851851852	2206.22327707454	2882.82747304266	2041.22691045476	2201.9047116737	2164.5576652602	1787.18061415846	1643.16443975621	1625.39814814815
APC2	104.702980324074	58.8547453703704	108.757378472222	109.03197337963	291.300491898148	110.110966435185	403.433159722222	152.339699074074	201.603153935185	180.552951388889	207.711082175926	195.59693287037	188.472511574074	212.036747685185	142.631221064815	244.615885416667	270.740885416667	0	0	0	0	0	0	0	0	0	0	0	0	0	0	0	0	0	0	0	0	0	0	0	0	0	0	0	0	0	0	0	0
APCDD1	192.578640776699	127.317799352751	232.409061488673	251.568284789644	684.8	258.923624595469	906.477669902913	372.633656957929	442.026537216829	432.492556634304	469.618122977346	445.590938511327	460.345631067961	398.591585760518	251.341747572816	456.544336569579	547.076375404531	0	0	0	0	0	0	0	0	0	0	0	0	0	0	0	0	0	0	0	0	0	0	0	0	0	0	0	0	0	0	0	0
APCDD1L	123.359324236517	74.7147498375569	129.766081871345	154.14489928525	424.148148148148	155.365172189734	567.796621182586	231.256660168941	292.174139051332	278.280051981806	297.018193632229	270.7102014295	279.476283300845	253.493177387914	142.61273554256	287.77452891488	326.340480831709	0	0	0	0	0	0	0	0	0	0	0	0	0	0	0	0	0	0	0	0	0	0	0	0	0	0	0	0	0	0	0	0
APCS	242.214285714286	157.258928571429	270.660714285714	211.462797619048	788.508928571429	236.638392857143	983.248511904762	441.915178571429	558.986607142857	500.02380952381	545.65625	511.608630952381	512.00744047619	478.686011904762	259.486607142857	511.727678571429	635.936011904762	0	0	0	0	0	0	0	0	0	0	0	0	0	0	0	0	0	0	0	0	0	0	0	0	0	0	0	0	0	0	0	0
APEH	108.969738030714	100.668925022584	138.69512195122	203.268292682927	391.664859981933	217.009033423668	535.162149954833	184.823396567299	276.873080397471	211.670731707317	265.275971093044	242.87037037037	241.29674796748	274.157181571816	133.519873532069	264.868112014453	359.994579945799	0	0	0	0	0	0	0	0	0	0	0	0	0	0	0	0	0	0	0	0	0	0	0	0	0	0	0	0	0	0	0	0
APEX1	216.121212121212	148.818181818182	274.585161964472	218.431556948798	618.466039707419	260.163009404389	857.650992685475	340.17868338558	407.30407523511	367.981191222571	419.501567398119	447.587251828631	387.626959247649	437.670846394984	229.478578892372	462.1065830721	654.206896551724	0	0	0	0	0	0	0	0	0	0	0	0	0	0	0	0	0	0	0	0	0	0	0	0	0	0	0	0	0	0	0	0
APEX2	257.038535645472	147.992292870906	291.92164418754	255.290301862556	760.116891457932	267.317919075145	554.99100834939	234.821451509313	538.859987154785	255.868978805395	540.279383429672	490.205523442518	564.562620423892	493.543352601156	185.707129094412	588.667951188182	668.303789338471	0	0	0	0	0	0	0	0	0	0	0	0	0	0	0	0	0	0	0	0	0	0	0	0	0	0	0	0	0	0	0	0
APH1A	115.97619047619	119.517543859649	171.951127819549	232.9335839599	484.735588972431	247.671679197995	593.367167919799	217.72305764411	329.743107769424	255.550125313283	301.621553884712	278.459899749373	288.09649122807	319.352130325815	121.968671679198	288.075187969925	448.441102756892	0	0	0	0	0	0	0	0	0	0	0	0	0	0	0	0	0	0	0	0	0	0	0	0	0	0	0	0	0	0	0	0
APH1B	85.5258397932816	106.466408268734	134.24677002584	120.789405684755	350.096899224806	140.604651162791	387.621447028424	187.479328165375	261.817829457364	220.414728682171	238.44315245478	233.425064599483	205.029715762274	236.612403100775	72.4612403100775	188.910852713178	320.835917312661	0	0	0	0	0	0	0	0	0	0	0	0	0	0	0	0	0	0	0	0	0	0	0	0	0	0	0	0	0	0	0	0
API5	147.045714285714	135.996825396825	183.816507936508	110.208253968254	565.678095238095	142.079365079365	699.013333333333	343.631111111111	423.608253968254	380.704761904762	388.749841269841	398.113650793651	381.801904761905	327.661587301587	163.372063492063	298.992380952381	416.005714285714	0	0	0	0	0	0	0	0	0	0	0	0	0	0	0	0	0	0	0	0	0	0	0	0	0	0	0	0	0	0	0	0
APIP	97.5576923076923	107.462820512821	142.496153846154	71.1102564102564	412.579487179487	99.3961538461539	470.720512820513	245.130769230769	328.124358974359	282.651282051282	279.025641025641	280.85641025641	274.764102564103	227.316666666667	93.2948717948718	195.096153846154	314.680769230769	0	0	0	0	0	0	0	0	0	0	0	0	0	0	0	0	0	0	0	0	0	0	0	0	0	0	0	0	0	0	0	0
APITD1	113.309090909091	116.416161616162	158.935353535354	167.49898989899	453.086868686869	200.09494949495	540.70101010101	226.153535353535	330.630303030303	285.335353535354	300.89898989899	253.40404040404	266.783838383838	279.478787878788	117.381818181818	252.561616161616	365.309090909091	0	0	0	0	0	0	0	0	0	0	0	0	0	0	0	0	0	0	0	0	0	0	0	0	0	0	0	0	0	0	0	0
APITD1-CORT	113.309090909091	116.416161616162	158.935353535354	167.49898989899	453.086868686869	200.09494949495	540.70101010101	226.153535353535	330.630303030303	285.335353535354	300.89898989899	253.40404040404	266.783838383838	279.478787878788	117.381818181818	252.561616161616	365.309090909091	0	0	0	0	0	0	0	0	0	0	0	0	0	0	0	0	0	0	0	0	0	0	0	0	0	0	0	0	0	0	0	0
APLF	163.059895833333	142.240234375	199.817708333333	101.029947916667	541.288411458333	124.744140625	662.07421875	346.514973958333	424.361328125	409.311848958333	368.296875	412.714192708333	377.850911458333	333.843098958333	169.79296875	327.089192708333	436.677734375	0	0	0	0	0	0	0	0	0	0	0	0	0	0	0	0	0	0	0	0	0	0	0	0	0	0	0	0	0	0	0	0
APLN	32.1165311653117	28.3712737127371	41.260162601626	55.0027100271003	120.067750677507	63.3360433604336	72.3794037940379	26.1246612466125	84.4146341463415	26.4092140921409	65.4742547425474	52.3658536585366	59.3875338753388	79.4254742547426	15.89972899729	69.3848238482385	107.368563685637	0	0	0	0	0	0	0	0	0	0	0	0	0	0	0	0	0	0	0	0	0	0	0	0	0	0	0	0	0	0	0	0
APLNR	187.959755030621	112.715660542432	201.285214348206	223.272090988626	614.814523184602	227.970253718285	797.038495188101	331.946631671041	411.128608923885	367.113735783027	399.128608923885	383.097987751531	391.385826771654	389.022747156605	218.90813648294	433.913385826772	490.264216972878	0	0	0	0	0	0	0	0	0	0	0	0	0	0	0	0	0	0	0	0	0	0	0	0	0	0	0	0	0	0	0	0
APLP1	90.5864008179959	91.7372188139059	110.501533742331	176.708077709611	369.346114519427	184.232617586912	474.685582822086	174.122699386503	254.477505112474	211.056748466258	244.517893660532	219.222903885481	227.383946830266	245.439161554192	102.412576687117	219.424335378323	289.93609406953	0	0	0	0	0	0	0	0	0	0	0	0	0	0	0	0	0	0	0	0	0	0	0	0	0	0	0	0	0	0	0	0
APLP2	125.166230366492	129.105584642234	178.855148342059	192.643542757417	506.807155322862	220.941535776614	619.198952879581	252.524869109948	358.541448516579	289.746073298429	340.254363001745	309.286212914485	319.521378708551	332.261780104712	125.790139616056	294.198952879581	439.989528795812	0	0	0	0	0	0	0	0	0	0	0	0	0	0	0	0	0	0	0	0	0	0	0	0	0	0	0	0	0	0	0	0
APMAP	103.244604316547	111.664268585132	142.077537969624	188.123900879297	450.370103916867	209.466027178257	553.310951239009	226.976818545164	322.911270983213	267.595523581135	304.081534772182	280.9448441247	272.966426858513	290.73381294964	108.031974420464	242.027977617906	346.96003197442	0	0	0	0	0	0	0	0	0	0	0	0	0	0	0	0	0	0	0	0	0	0	0	0	0	0	0	0	0	0	0	0
APOA1	110.424129353234	79.7176616915423	126.018656716418	159.63184079602	341.69776119403	158.082089552239	433.055970149254	155.32960199005	228.126865671642	196.860696517413	220.644278606965	226.017412935323	212.740049751244	264.36815920398	124.190298507463	253.654228855721	323.598258706468	0	0	0	0	0	0	0	0	0	0	0	0	0	0	0	0	0	0	0	0	0	0	0	0	0	0	0	0	0	0	0	0
APOA1BP	92.679354094579	83.7727797001153	128.713956170704	172.356401384083	385.794694348328	182.170703575548	566.051903114187	192.642445213379	262.922722029988	211.966551326413	270.682814302191	260.284890426759	255.715109573241	238.509803921569	130.476355247982	222.58246828143	315.437139561707	0	0	0	0	0	0	0	0	0	0	0	0	0	0	0	0	0	0	0	0	0	0	0	0	0	0	0	0	0	0	0	0
APOA2	98.136815920398	105.768656716418	126.208955223881	207.082089552239	378.460199004975	211.114427860697	470.664179104478	149.917910447761	235.34328358209	188.014925373134	225.082089552239	219.686567164179	202.539800995025	272.641791044776	99.7338308457711	245.310945273632	348.467661691542	0	0	0	0	0	0	0	0	0	0	0	0	0	0	0	0	0	0	0	0	0	0	0	0	0	0	0	0	0	0	0	0
APOA4	169.308144416457	93.5936188077246	185.972292191436	203.839630562552	528.339210747271	198.251049538203	689.692695214106	292.597816960537	350.211586901763	324.392947103275	363.259445843829	352.810243492863	351.31234256927	318.151133501259	193.382871536524	388.007556675063	435.07556675063	0	0	0	0	0	0	0	0	0	0	0	0	0	0	0	0	0	0	0	0	0	0	0	0	0	0	0	0	0	0	0	0
APOA5	152.223433242507	90.1816530426885	157.376930063579	181.668483197094	429.783832879201	170.244323342416	582.517711171662	204.598546775658	277.176203451408	247.610354223433	279.785649409628	270.999091734787	255.314259763851	302.83651226158	191.606721162579	330.786557674841	402.531335149864	0	0	0	0	0	0	0	0	0	0	0	0	0	0	0	0	0	0	0	0	0	0	0	0	0	0	0	0	0	0	0	0
APOB	270.953403447268	180.886137890739	332.145486415425	194.334940111014	927.476920829682	244.888694127958	1182.78045574058	557.185509786737	655.410896874087	640.516798130295	623.621019573474	634.422655565294	627.894609991236	525.013292433538	291.475533158049	585.757668711656	743.332456909144	0	0	0	0	0	0	0	0	0	0	0	0	0	0	0	0	0	0	0	0	0	0	0	0	0	0	0	0	0	0	0	0
APOBEC1	155.962025316456	126.721518987342	184.306610407876	152.036568213783	556.165963431786	173.867791842475	668.154711673699	332.565400843882	406.668073136428	374.181434599156	371.285513361463	348.012658227848	340.113924050633	319.95358649789	142.651195499297	338.001406469761	423.752461322082	0	0	0	0	0	0	0	0	0	0	0	0	0	0	0	0	0	0	0	0	0	0	0	0	0	0	0	0	0	0	0	0
APOBEC2	230.582222222222	145.48	270.066666666667	240.688888888889	657.448888888889	248.851851851852	930.25037037037	383.660740740741	457.373333333333	413.687407407407	471.792592592593	490.844444444444	458.176296296296	432.013333333333	260.072592592593	504.493333333333	625.463703703704	0	0	0	0	0	0	0	0	0	0	0	0	0	0	0	0	0	0	0	0	0	0	0	0	0	0	0	0	0	0	0	0
APOBEC3A	72.9933333333333	42.2333333333333	76.61	89.8516666666667	232.908333333333	94.7666666666667	331.178333333333	130.005	165.135	157.26	169.863333333333	163.158333333333	169.205	145.025	98.4033333333333	165.968333333333	194.063333333333	0	0	0	0	0	0	0	0	0	0	0	0	0	0	0	0	0	0	0	0	0	0	0	0	0	0	0	0	0	0	0	0
APOBEC3B	47.673455532926	42.2878479293958	57.1642905634759	83.9986422267481	194.241683638832	87.6666666666667	400.266123557366	80.6035302104548	163.232858112695	122.992532247115	50.7610319076714	103.83638832315	52.9348268839104	115.156143923965	99.5587236931432	120.49083503055	151.048879837067	0	0	0	0	0	0	0	0	0	0	0	0	0	0	0	0	0	0	0	0	0	0	0	0	0	0	0	0	0	0	0	0
APOBEC3C	126.799301919721	113.914485165794	158.816753926702	192.849912739965	424.401396160558	193.593368237347	586.558464223386	251.9092495637	329.075043630017	286.394415357766	324.104712041885	304.020942408377	310.750436300174	299.122164048866	162.640488656195	304.931937172775	408.560209424084	0	0	0	0	0	0	0	0	0	0	0	0	0	0	0	0	0	0	0	0	0	0	0	0	0	0	0	0	0	0	0	0
APOBEC3D	102.006890611542	83.7467700258398	127.614125753661	157.830318690784	401.434969853575	164.927648578811	548.169681309216	220.320413436693	296.339362618432	259.503875968992	291.592592592593	276.887166236003	274.275624461671	256.554694229113	138.675279931094	251.598621877692	342.716623600345	0	0	0	0	0	0	0	0	0	0	0	0	0	0	0	0	0	0	0	0	0	0	0	0	0	0	0	0	0	0	0	0
APOBEC3F	77.7370766488414	64.6524064171123	88.807486631016	126.714795008913	259.483957219251	138.713903743316	388.04367201426	212.601604278075	259.942959001783	191.46256684492	210.967914438503	194.795008912656	217.873440285205	194.420677361854	106.503565062389	188.819073083779	229.122103386809	0	0	0	0	0	0	0	0	0	0	0	0	0	0	0	0	0	0	0	0	0	0	0	0	0	0	0	0	0	0	0	0
APOBEC3G	97.5298701298701	88.4744588744589	130.077922077922	170.262337662338	369.822510822511	188.522943722944	485.139393939394	184.023376623377	257.083116883117	220.308225108225	251.042424242424	240.764502164502	248.899567099567	248.841558441558	121.993073593074	234.968831168831	317.272727272727	0	0	0	0	0	0	0	0	0	0	0	0	0	0	0	0	0	0	0	0	0	0	0	0	0	0	0	0	0	0	0	0
APOBEC3H	77.4046434494196	66.1857379767827	77.9701492537313	152.812603648425	291.996683250415	158.144278606965	444.144278606965	90.2537313432836	124.295190713101	170.393034825871	182.706467661692	179.056384742952	168.636815920398	183.822553897181	78.2985074626866	170.865671641791	215.648424543947	0	0	0	0	0	0	0	0	0	0	0	0	0	0	0	0	0	0	0	0	0	0	0	0	0	0	0	0	0	0	0	0
APOBEC4	294.013586956522	201.011775362319	367.188405797101	257.586956521739	994.126811594203	281.277173913043	1301.33876811594	584.548913043478	716.033514492754	644.096014492754	651.064311594203	695.521739130435	649.110507246377	612.509057971014	367.352355072464	660.54347826087	854.14402173913	0	0	0	0	0	0	0	0	0	0	0	0	0	0	0	0	0	0	0	0	0	0	0	0	0	0	0	0	0	0	0	0
APOBR	193.167577413479	103.20218579235	213.200971463267	201.238312082574	541.227686703097	216.647237401336	735.769581056466	294.368548876746	358.776867030965	326.571645415908	363.283242258652	369.986945962356	363.449908925319	351.612021857923	251.615361262902	432.676988463874	527.071038251366	0	0	0	0	0	0	0	0	0	0	0	0	0	0	0	0	0	0	0	0	0	0	0	0	0	0	0	0	0	0	0	0
APOC1	82.8871794871795	72.7102564102564	93.3871794871795	144.751282051282	284.494871794872	163.017948717949	367.266666666667	165.907692307692	244.458974358974	186.835897435897	217.035897435897	204.276923076923	197.866666666667	195.838461538462	69.374358974359	189.615384615385	224.123076923077	0	0	0	0	0	0	0	0	0	0	0	0	0	0	0	0	0	0	0	0	0	0	0	0	0	0	0	0	0	0	0	0
APOC2	81.0359477124183	101.156862745098	129.885620915033	170.225490196078	358.800653594771	201.421568627451	465.035947712418	181.555555555556	275.774509803922	205.692810457516	246.267973856209	213.898692810458	222.611111111111	266.797385620915	107.111111111111	208.941176470588	308.441176470588	0	0	0	0	0	0	0	0	0	0	0	0	0	0	0	0	0	0	0	0	0	0	0	0	0	0	0	0	0	0	0	0
APOC3	93.9915254237288	90.1073446327684	110.621468926554	189.627118644068	397.245762711864	184.341807909605	505.050847457627	178.822033898305	267.138418079096	215.302259887006	259.110169491525	232.050847457627	207.573446327684	249.745762711864	105.050847457627	218.997175141243	301.680790960452	0	0	0	0	0	0	0	0	0	0	0	0	0	0	0	0	0	0	0	0	0	0	0	0	0	0	0	0	0	0	0	0
APOC4	65.9192708333333	71.5572916666667	89.203125	142.838541666667	285.533854166667	156.838541666667	334.322916666667	136.515625	196.705729166667	136.583333333333	173.924479166667	157.713541666667	168.403645833333	184.854166666667	74.3463541666667	163.044270833333	235.809895833333	0	0	0	0	0	0	0	0	0	0	0	0	0	0	0	0	0	0	0	0	0	0	0	0	0	0	0	0	0	0	0	0
APOC4-APOC2	66.072625698324	80.3054003724395	102.230912476723	150.981378026071	308.767225325885	165.338919925512	384.927374301676	155.135940409683	225.905027932961	168.601489757914	205.57355679702	181.495344506518	191.253258845438	216.486033519553	86.2160148975791	169.867783985102	254.500931098696	0	0	0	0	0	0	0	0	0	0	0	0	0	0	0	0	0	0	0	0	0	0	0	0	0	0	0	0	0	0	0	0
APOD	106.394736842105	114.784210526316	144.008771929825	198.229824561404	489.764912280702	232.515789473684	592.942105263158	252.305263157895	358.963157894737	313.356140350877	343.985964912281	325.198245614035	319.10701754386	306.538596491228	111.305263157895	249.959649122807	379.419298245614	0	0	0	0	0	0	0	0	0	0	0	0	0	0	0	0	0	0	0	0	0	0	0	0	0	0	0	0	0	0	0	0
APOE	92.1090146750524	59.7589098532495	97.9381551362683	120.476939203354	287.940251572327	125.201257861635	375.43605870021	145.785115303983	193.35534591195	167.162473794549	186.792452830189	175.778825995807	186.41928721174	191.394129979036	113.235849056604	213.870020964361	241.530398322851	0	0	0	0	0	0	0	0	0	0	0	0	0	0	0	0	0	0	0	0	0	0	0	0	0	0	0	0	0	0	0	0
APOF	245.665647298675	149.82874617737	341.639143730887	285.995922528033	827.386340468909	297.628950050968	1167.28848114169	405.592252803262	528.091743119266	476.816513761468	538.261977573904	563.515800203874	545.291539245668	518.742099898063	325.151885830785	572.165137614679	784.879714576962	0	0	0	0	0	0	0	0	0	0	0	0	0	0	0	0	0	0	0	0	0	0	0	0	0	0	0	0	0	0	0	0
APOH	154.953757225434	125.672447013487	203.839113680154	143.861271676301	633.066473988439	180.968208092486	691.487475915222	351.80732177264	456.868015414258	406.368978805395	425.543352601156	398.015414258189	388.441233140655	326.185934489403	118.238921001927	321.719653179191	448.511560693642	0	0	0	0	0	0	0	0	0	0	0	0	0	0	0	0	0	0	0	0	0	0	0	0	0	0	0	0	0	0	0	0
APOL1	196.307630522088	132.087550200803	239.066666666667	230.398393574297	681.865863453815	254.44016064257	886.473092369478	373.078714859438	486.657831325301	425.414457831325	467.661044176707	448.335742971888	439.297991967871	419.268273092369	268.441767068273	458.261847389558	571.330120481928	0	0	0	0	0	0	0	0	0	0	0	0	0	0	0	0	0	0	0	0	0	0	0	0	0	0	0	0	0	0	0	0
APOL2	164.181481481481	130.006666666667	193.726666666667	235.038518518519	554.488148148148	259.637037037037	801.323703703704	302.982222222222	399.793333333333	349.42	395.531851851852	379.705185185185	385.997037037037	376.271111111111	197.457037037037	381.194814814815	482.602222222222	0	0	0	0	0	0	0	0	0	0	0	0	0	0	0	0	0	0	0	0	0	0	0	0	0	0	0	0	0	0	0	0
APOL3	230.105872622002	154.566583953681	275.111662531017	265.382133995037	759.401985111662	285.537634408602	1037.13813068652	438.344913151365	543.909842845327	485.085194375517	525.995037220844	531.483043837883	532.464019851117	489.22911497105	280.281224152192	531.593879239041	660.531844499586	0	0	0	0	0	0	0	0	0	0	0	0	0	0	0	0	0	0	0	0	0	0	0	0	0	0	0	0	0	0	0	0
APOL4	176.703703703704	134.870845204179	228.368471035138	241.816714150047	635.962013295347	274.941120607787	849.293447293447	384.958214624881	463.261158594492	424.803418803419	478.699905033238	459.265906932574	440.960113960114	431.81861348528	212.884140550807	426.879392212726	552.207027540361	0	0	0	0	0	0	0	0	0	0	0	0	0	0	0	0	0	0	0	0	0	0	0	0	0	0	0	0	0	0	0	0
APOL5	275.023041474654	159.040706605223	302.477726574501	282.5	894.593701996928	307.464669738863	1207.01689708141	572.424731182796	641.657450076805	602.716589861751	631.236559139785	614.279569892473	668.997695852535	508.958525345622	349.862519201229	625.319508448541	702.764976958525	0	0	0	0	0	0	0	0	0	0	0	0	0	0	0	0	0	0	0	0	0	0	0	0	0	0	0	0	0	0	0	0
APOL6	232.126937984496	153.234496124031	277.973837209302	266.531976744186	785.132751937984	292.739341085271	1059.62015503876	476.613372093023	544.856589147287	531.658914728682	539.096899224806	566.954457364341	563.684108527132	485.890503875969	307.053294573643	535.410852713178	649.201550387597	0	0	0	0	0	0	0	0	0	0	0	0	0	0	0	0	0	0	0	0	0	0	0	0	0	0	0	0	0	0	0	0
APOLD1	136.313095238095	82.0619047619048	142.296428571429	136.044047619048	371.953571428571	146.194047619048	535.471428571429	194.761904761905	237.105952380952	209.403571428571	279.629761904762	267.313095238095	236.388095238095	264.186904761905	174.409523809524	307.792857142857	345.405952380952	0	0	0	0	0	0	0	0	0	0	0	0	0	0	0	0	0	0	0	0	0	0	0	0	0	0	0	0	0	0	0	0
APOM	249.126984126984	167.795414462081	327.322751322751	298.511463844797	816.426807760141	315.975308641975	1174.7848324515	436.031746031746	559.384479717813	510.839506172839	558.601410934744	572.832451499118	598.137566137566	535.231040564374	356.144620811287	592.94708994709	790.553791887125	0	0	0	0	0	0	0	0	0	0	0	0	0	0	0	0	0	0	0	0	0	0	0	0	0	0	0	0	0	0	0	0
APOO	135.877721943049	129.073701842546	166.901172529313	114.266331658291	498.969849246231	144.031825795645	298.956448911223	173.747068676717	420.120603015075	196.083752093802	397.98324958124	341.596314907873	341.097152428811	304.070351758794	75.929648241206	275.530988274707	384.252931323283	0	0	0	0	0	0	0	0	0	0	0	0	0	0	0	0	0	0	0	0	0	0	0	0	0	0	0	0	0	0	0	0
APOOL	182.162329615861	180.188351920694	228.773234200744	123.827757125155	720.640644361834	151.275092936803	482.230483271375	268.198265179678	614.291201982652	306.705080545229	544.482032218092	571.008674101611	541.786864931846	419.990086741016	129.221809169765	389.556381660471	525.438661710037	0	0	0	0	0	0	0	0	0	0	0	0	0	0	0	0	0	0	0	0	0	0	0	0	0	0	0	0	0	0	0	0
APOPT1	73.9210950080515	71.2576489533011	104.97423510467	84.8582930756844	293.104669887279	101.769726247987	345.932367149758	161.21578099839	219.613526570048	191.378421900161	218.14653784219	201.328502415459	194.009661835749	165.964573268921	80.5265700483092	160.969404186795	232.177133655395	0	0	0	0	0	0	0	0	0	0	0	0	0	0	0	0	0	0	0	0	0	0	0	0	0	0	0	0	0	0	0	0
APP	135.00691742326	133.47859922179	194.999567661046	190.17682663208	562.691742325984	221.234760051881	676.222654561176	293.92607003891	401.258538694336	335.549935149157	372.067444876783	343.845222654561	349.659316904453	342.07047124946	120.5317769131	307.410722006053	459.534803285776	0	0	0	0	0	0	0	0	0	0	0	0	0	0	0	0	0	0	0	0	0	0	0	0	0	0	0	0	0	0	0	0
APPBP2	86.7838452787258	106.733788395904	119.635949943117	77.1217292377702	377.910125142207	98.2155858930603	451.824232081911	227.80204778157	295.907849829352	261.552901023891	257.968145620023	260.387940841866	246.821387940842	218.222411831627	88.4869169510808	175.927758816837	263.751422070535	0	0	0	0	0	0	0	0	0	0	0	0	0	0	0	0	0	0	0	0	0	0	0	0	0	0	0	0	0	0	0	0
APPL1	105.037089201878	120.185915492958	145.278403755869	87.1558685446009	407.878873239437	111.929577464789	503.816901408451	268.515492957746	324.452582159624	306.207511737089	293.794835680751	302.315962441315	276.870422535211	256.142253521127	109.730046948357	215.07558685446	324.993896713615	0	0	0	0	0	0	0	0	0	0	0	0	0	0	0	0	0	0	0	0	0	0	0	0	0	0	0	0	0	0	0	0
APPL2	140.037257824143	129.651763537009	191.50173869846	161.27521112767	538.063089915549	198.353204172876	655.137108792846	280.928961748634	396.872329855936	342.450074515648	362.98609041232	339.222056631893	332.179831097864	335.4739195231	139.154495777447	313.479384003974	442.32041728763	0	0	0	0	0	0	0	0	0	0	0	0	0	0	0	0	0	0	0	0	0	0	0	0	0	0	0	0	0	0	0	0
APRT	105.064456721915	82.7292817679558	127.885819521179	164.093922651934	328.475138121547	156.482504604052	454.662983425414	143.828729281768	209.915285451197	182.609576427256	232.75138121547	204.764272559853	191.423572744015	257.67955801105	121.644567219153	245.342541436464	339.206261510129	0	0	0	0	0	0	0	0	0	0	0	0	0	0	0	0	0	0	0	0	0	0	0	0	0	0	0	0	0	0	0	0
APTX	145.575163398693	132.800186741363	176.281045751634	183.166199813259	499.634920634921	216.254901960784	649.887955182073	269.208216619981	362.477124183007	293.34827264239	343.240896358543	310.952380952381	307.556489262372	340.762838468721	136.34827264239	317.631185807656	410.803921568627	0	0	0	0	0	0	0	0	0	0	0	0	0	0	0	0	0	0	0	0	0	0	0	0	0	0	0	0	0	0	0	0
AQP1	102.183445190157	92.1580909768829	123.773303504847	199.987322893363	441.639075316928	207.69052945563	546.21029082774	210.119313944817	317.434004474273	259.466815809098	308.233407904549	248.063385533184	264.624906785981	254.492170022371	101.5182699478	241.444444444444	322.193139448173	0	0	0	0	0	0	0	0	0	0	0	0	0	0	0	0	0	0	0	0	0	0	0	0	0	0	0	0	0	0	0	0
AQP10	125.389624724062	105.014348785872	153.315673289183	199.759381898455	452.793598233996	224.005518763797	589.473509933775	212.359823399559	294.813465783664	237.824503311258	293.835540838852	273.312362030905	272.355408388521	304.128035320088	148.045253863135	291.824503311258	382.786975717439	0	0	0	0	0	0	0	0	0	0	0	0	0	0	0	0	0	0	0	0	0	0	0	0	0	0	0	0	0	0	0	0
AQP11	140.502450980392	101.045343137255	166.922794117647	150.051470588235	483.55637254902	155.421568627451	611.105392156863	255.93137254902	327.484068627451	298.975490196078	342.959558823529	308.171568627451	308.781862745098	303.761029411765	176.323529411765	329.736519607843	396.863970588235	0	0	0	0	0	0	0	0	0	0	0	0	0	0	0	0	0	0	0	0	0	0	0	0	0	0	0	0	0	0	0	0
AQP12A	54.9718614718615	19.3441558441558	46.215367965368	44.2532467532468	119.458874458874	40.5119047619048	249.366883116883	105.782467532468	115.651515151515	103.400432900433	123.426406926407	122.195887445887	131.812770562771	79.0854978354978	81.8766233766234	124.670995670996	109.187229437229	0	0	0	0	0	0	0	0	0	0	0	0	0	0	0	0	0	0	0	0	0	0	0	0	0	0	0	0	0	0	0	0
AQP12B	43.7943722943723	21.0811688311688	46.9004329004329	43.9101731601732	133.408008658009	45.241341991342	228	92.780303030303	113.561688311688	80.1731601731602	113.345238095238	110.277056277056	131.522727272727	81.1287878787879	83.245670995671	99.9058441558442	115.439393939394	0	0	0	0	0	0	0	0	0	0	0	0	0	0	0	0	0	0	0	0	0	0	0	0	0	0	0	0	0	0	0	0
AQP2	143.781862745098	101.265931372549	156.15931372549	214.436274509804	469.180147058824	201.984068627451	633.808823529412	253.539215686275	350.906862745098	287.503676470588	336.415441176471	298.144607843137	323.612745098039	303.708333333333	164.334558823529	334.74387254902	404.165441176471	0	0	0	0	0	0	0	0	0	0	0	0	0	0	0	0	0	0	0	0	0	0	0	0	0	0	0	0	0	0	0	0
AQP3	104.452787258248	92.7883959044369	119.38566552901	193.552901023891	399.650739476678	196.985210466439	560.278725824801	210.125142207053	290.219567690557	239.366325369738	285.038680318544	266.46188850967	263.324232081911	270.767918088737	131.411831626849	251.523321956769	324.60409556314	0	0	0	0	0	0	0	0	0	0	0	0	0	0	0	0	0	0	0	0	0	0	0	0	0	0	0	0	0	0	0	0
AQP4	218.396090534979	171.446502057613	307.210905349794	233.829218106996	818.933127572016	268.039094650206	1002.33744855967	441.460905349794	577.230452674897	524.20987654321	558.474279835391	534.18621399177	545.297325102881	492.949588477366	241.496913580247	497.033950617284	678.539094650206	0	0	0	0	0	0	0	0	0	0	0	0	0	0	0	0	0	0	0	0	0	0	0	0	0	0	0	0	0	0	0	0
AQP5	89.9110275689223	80.0187969924812	101.901002506266	169.513784461153	360.820802005013	176.263157894737	475.416040100251	173.617794486216	245.233082706767	203.763157894737	262.327067669173	212.771929824561	225.598997493734	226.300751879699	95.2994987468672	217.918546365915	270.093984962406	0	0	0	0	0	0	0	0	0	0	0	0	0	0	0	0	0	0	0	0	0	0	0	0	0	0	0	0	0	0	0	0
AQP6	104.425206124853	85.5606595995289	117.778563015312	181.157832744405	386.371024734982	185.345111896349	482.323910482921	191.441696113074	259.036513545347	216.13074204947	253.981154299176	222.179034157833	243.837455830389	244.734982332155	99.0612485276796	233.510011778563	286.584216725559	0	0	0	0	0	0	0	0	0	0	0	0	0	0	0	0	0	0	0	0	0	0	0	0	0	0	0	0	0	0	0	0
AQP7	80.7609329446064	81.2779397473275	88.11175898931	176.385811467444	350.909620991254	176.898931000972	443.924198250729	179.540330417881	266.326530612245	213.890184645287	257.668610301263	218.926141885326	227.884353741497	220.510204081633	94.5131195335277	193.66472303207	248.919339164237	0	0	0	0	0	0	0	0	0	0	0	0	0	0	0	0	0	0	0	0	0	0	0	0	0	0	0	0	0	0	0	0
AQP8	106.67048346056	98.8193384223919	129.620865139949	208.685750636132	480.90203562341	217.988549618321	576.139949109415	233.067430025445	328.997455470738	290.910941475827	326.541984732824	281.472010178117	303.41475826972	271.25572519084	106.080152671756	253.791348600509	332.080152671756	0	0	0	0	0	0	0	0	0	0	0	0	0	0	0	0	0	0	0	0	0	0	0	0	0	0	0	0	0	0	0	0
AQP9	135.719594594595	127.925675675676	186.19481981982	175.197072072072	540.796171171171	220.425675675676	608.634009009009	278.525900900901	383.783783783784	322.054054054054	362.648648648649	315.772522522523	328.506756756757	334.98536036036	106.769144144144	304.806306306306	441.503378378378	0	0	0	0	0	0	0	0	0	0	0	0	0	0	0	0	0	0	0	0	0	0	0	0	0	0	0	0	0	0	0	0
AQPEP	102.394887319206	104.18197107299	140.712411705348	95.7114026236125	410.828456104945	117.699966363942	488.938446014127	247.193070972082	325.050117726202	287.099899091826	291.619239825093	298.420787083754	270.738984191053	240.405314497141	104.511268079381	216.616885301043	319.015136226034	0	0	0	0	0	0	0	0	0	0	0	0	0	0	0	0	0	0	0	0	0	0	0	0	0	0	0	0	0	0	0	0
AQR	115.857110812023	115.148721399731	148.563481381786	90.4802602063706	432.280619111709	115.964782413638	510.391431135038	256.54822790489	328.751458052939	296.184836249439	288.244504262001	302.242485419471	280.888963660834	256.248990578735	111.90758187528	233.257065948856	329.645132346344	0	0	0	0	0	0	0	0	0	0	0	0	0	0	0	0	0	0	0	0	0	0	0	0	0	0	0	0	0	0	0	0
AR	189.61635903004	107.759319580166	212.619978284473	179.379659790083	563.020629750271	199.362649294245	375.826275787188	184.24031849439	411.490770901194	197.503800217155	425.674990951864	368.826999638075	419.813246471227	355.391965255157	108.020991675715	425.591386174448	492.160332971408	512.983351429605	1336.28845457836	373.461454940282	1383.6268548679	367.788635541079	1084.10387260224	378.626492942454	1290.20846905537	490.403908794788	361.973217517191	949.030039811799	469.360115816142	446.008324285197	564.986608758596	821.19507781397	1117.2696344553	779.946796959826	969.163590300398	742.322475570033	951.262757871878	969.830618892508	1835.38762214984	1428.60152008686	2202.08830980818	1011.17806731813	1314.82193268187	493.320304017372	530.19507781397	536.418747737966	818.125226203402	725.95584509591	719.248280854144
ARAF	197.381658429434	121.461285008237	210.561230093355	250.870950027457	660.423942888523	260.514552443712	471.320702910489	181.973640856672	484.370126304228	212.616694124108	483.947830862164	412.238879736409	475.129049972543	400.025809994509	143.588138385502	451.838550247117	520.259198242724	573.511806699616	1177.21142229544	307.62273476112	1316.9203734212	338.392641405821	988.428336079077	315.349807797913	1194.0313014827	450.951674903899	327.176825919824	821.624931356398	439.859417902251	419.883580450302	506.316309719934	778.650192202087	1121.53596924767	710.054914881933	905.404173531027	680.334980779791	899.81164195497	905.572762218561	1716.50796265788	1232.04448105437	2125.90389895662	904.060406370126	1148.91323448655	465.597473915431	486.497528830313	485.796265788029	747.308621636463	642.88522789676	644.084019769357
ARAP1	97.5267631518493	83.8986905582357	117.562370778773	186.470709855272	415.199632437399	191.074201699977	549.84355616816	198.704112106593	284.875028715828	231.050769584195	284.229726625316	247.583505628302	262.948311509304	244.606937744085	121.002526992878	233.236158970825	306.838502182403	0	0	0	0	0	0	0	0	0	0	0	0	0	0	0	0	0	0	0	0	0	0	0	0	0	0	0	0	0	0	0	0
ARAP2	151.903616813294	143.732942326491	192.359139784946	96.0592375366569	543.468230694037	125.625219941349	685.780058651026	323.497751710655	399.386901270772	381.911632453568	359.645356793744	387.20742913001	355.009188660802	324.248680351906	159.883870967742	307.892668621701	426.051221896383	0	0	0	0	0	0	0	0	0	0	0	0	0	0	0	0	0	0	0	0	0	0	0	0	0	0	0	0	0	0	0	0
ARAP3	138.094714131607	113.114778856526	168.629557713053	227.931391585761	539.402157497303	239.759223300971	686.318015102481	267.11758360302	363.132038834951	317.260194174757	365.201294498382	333.422653721683	334.341963322546	333.302481121899	164.131823085221	331.88932038835	420.615749730313	0	0	0	0	0	0	0	0	0	0	0	0	0	0	0	0	0	0	0	0	0	0	0	0	0	0	0	0	0	0	0	0
ARC	156.204869857263	67.7195633921075	147.359361880772	150.218303946264	421.998320738875	142.503778337531	609.407220822838	243.87489504618	291.254408060453	271.186397984887	325.625524769102	309.748110831234	299.734676742233	264.829554995802	201.83207388749	353.452560873216	347.497061293031	0	0	0	0	0	0	0	0	0	0	0	0	0	0	0	0	0	0	0	0	0	0	0	0	0	0	0	0	0	0	0	0
ARCN1	131.992163954189	131.443037974684	189.033755274262	127.432790837854	488.775768535262	166.515973477999	575.861362266426	255.271247739602	368.251959011453	309.160940325497	332.446654611212	313.22845087402	302.978300180832	309.031946955998	131.921639541893	281.196503918023	418.2194092827	0	0	0	0	0	0	0	0	0	0	0	0	0	0	0	0	0	0	0	0	0	0	0	0	0	0	0	0	0	0	0	0
AREL1	132.605582524272	127.639563106796	179.962783171521	188.987459546926	530.458333333333	212.696601941748	642.940938511327	276.659385113269	367.944174757282	318.063915857605	341.852346278317	322.884708737864	324.147249190939	331.708737864078	125.836569579288	305.328883495146	422.454692556634	0	0	0	0	0	0	0	0	0	0	0	0	0	0	0	0	0	0	0	0	0	0	0	0	0	0	0	0	0	0	0	0
ARF1	134.989010989011	104.701465201465	146.703296703297	215.408424908425	484.68315018315	213.179487179487	640.57326007326	247.961538461538	326.772893772894	277.589743589744	357.35347985348	302.750915750916	317.02380952381	331.965201465201	186.245421245421	317.479853479853	403.032967032967	0	0	0	0	0	0	0	0	0	0	0	0	0	0	0	0	0	0	0	0	0	0	0	0	0	0	0	0	0	0	0	0
ARF3	106.857142857143	121.772893772894	151.503663003663	236.527472527473	469.139194139194	248.584249084249	605.598901098901	244.014652014652	364.826007326007	277.913919413919	342.095238095238	299.688644688645	319.216117216117	325.587912087912	116.217948717949	286.071428571429	406.782051282051	0	0	0	0	0	0	0	0	0	0	0	0	0	0	0	0	0	0	0	0	0	0	0	0	0	0	0	0	0	0	0	0
ARF4	69.8950276243094	98.9815837937385	101.184162062615	67.3499079189687	315.637200736648	91.6445672191529	342.279926335175	180.372007366483	253.510128913444	208.31123388582	214.204419889503	213.685082872928	190.561694290976	182.403314917127	70.8379373848987	133.779005524862	216.160220994475	0	0	0	0	0	0	0	0	0	0	0	0	0	0	0	0	0	0	0	0	0	0	0	0	0	0	0	0	0	0	0	0
ARF5	67.5598526703499	88.6850828729282	107.955801104972	150.449355432781	301.922651933702	169.7605893186	351.826887661142	129.219152854512	203.812154696133	158.092081031308	193.972375690608	162.716390423573	151.933701657459	208.456721915285	67.9834254143646	163.561694290976	265.642725598527	0	0	0	0	0	0	0	0	0	0	0	0	0	0	0	0	0	0	0	0	0	0	0	0	0	0	0	0	0	0	0	0
ARF6	192.136363636364	130.407196969697	205.104166666667	226.308712121212	568.390151515152	224.988636363636	795.642045454545	268.670454545455	371.498106060606	320.922348484848	363.49053030303	385.943181818182	387.357954545455	410.166666666667	247.210227272727	420.943181818182	513.306818181818	0	0	0	0	0	0	0	0	0	0	0	0	0	0	0	0	0	0	0	0	0	0	0	0	0	0	0	0	0	0	0	0
ARFGAP1	79.3317269076305	74.2128514056225	94.5413654618474	162.084337349398	339.060240963855	169.350200803213	446.928514056225	174.580722891566	247.919678714859	199.881927710843	245.483534136546	207.330120481928	218.268273092369	207.522088353414	93.8771084337349	186.331726907631	246.410441767068	0	0	0	0	0	0	0	0	0	0	0	0	0	0	0	0	0	0	0	0	0	0	0	0	0	0	0	0	0	0	0	0
ARFGAP2	96.3333333333333	98.5619412515964	124.307151979566	181.256704980843	358.784802043423	199.833333333333	463.991698595147	171.496168582375	259.157726692209	204.676883780332	244.348020434227	226.281609195402	219.787994891443	259.421455938697	97.4546615581098	222.009578544061	322.512132822478	0	0	0	0	0	0	0	0	0	0	0	0	0	0	0	0	0	0	0	0	0	0	0	0	0	0	0	0	0	0	0	0
ARFGAP3	78.3584784010316	101.579626047711	116.828497743391	117.882656350741	359.906511927789	142.45970341715	398.336557059961	186.38362346873	274.035460992908	216.312056737589	238.379110251451	224.905867182463	208.84912959381	221.04835589942	70.635718891038	173.181173436493	278.439716312057	0	0	0	0	0	0	0	0	0	0	0	0	0	0	0	0	0	0	0	0	0	0	0	0	0	0	0	0	0	0	0	0
ARFGEF1	119.885945945946	131.348468468468	160.706486486486	87.1540540540541	469.228468468468	111.076216216216	571.427387387387	294.523243243243	368.344324324324	338.147387387387	329.155315315315	349.522522522523	309.666486486486	276.54990990991	128.311531531532	237.787387387387	352.323063063063	0	0	0	0	0	0	0	0	0	0	0	0	0	0	0	0	0	0	0	0	0	0	0	0	0	0	0	0	0	0	0	0
ARFGEF2	124.225643896976	126.547592385218	174.762784621127	170.367674505412	518.316349384099	205.198581560284	616.153228816723	279.611048898843	384.720604703247	317.165360209033	351.082680104517	325.764650989175	325.047965658828	318.661814109742	124.358156028369	284.002239641657	415.79022023143	0	0	0	0	0	0	0	0	0	0	0	0	0	0	0	0	0	0	0	0	0	0	0	0	0	0	0	0	0	0	0	0
ARFIP1	114.131907308378	128.811051693405	148.286096256684	89.1604278074866	459.75311942959	112.319964349376	551.870766488414	286.601604278075	375.27183600713	339.629233511586	326.404634581105	345.548128342246	310.794117647059	266.585561497326	111.332442067736	227.298573975045	326.606060606061	0	0	0	0	0	0	0	0	0	0	0	0	0	0	0	0	0	0	0	0	0	0	0	0	0	0	0	0	0	0	0	0
ARFIP2	135.221247563353	137.203703703704	187.923976608187	234.186159844055	517.404483430799	263.557504873294	700.728070175439	250.461988304094	350.337231968811	293.716374269006	354.523391812865	340.230019493177	331.799220272905	372.363547758285	159.493177387914	328.765107212476	479.848927875244	0	0	0	0	0	0	0	0	0	0	0	0	0	0	0	0	0	0	0	0	0	0	0	0	0	0	0	0	0	0	0	0
ARFRP1	50.8498349834983	62.6452145214521	62.4339933993399	130.978547854785	196.869636963696	132.054455445545	259.948844884488	73.3201320132013	131.42904290429	88.5858085808581	117.287128712871	100.468646864686	98.0660066006601	160.943894389439	51.9174917491749	126.004950495049	177.211221122112	0	0	0	0	0	0	0	0	0	0	0	0	0	0	0	0	0	0	0	0	0	0	0	0	0	0	0	0	0	0	0	0
ARG1	154.19335347432	159.552870090634	199.65055387714	138.749244712991	522.649546827795	162.357502517623	656.91641490433	316.823766364552	428.028197381672	364.006042296073	353.561933534743	385.015105740181	345.454179254783	358.669687814703	161.200402819738	323.389728096677	456.935548841893	0	0	0	0	0	0	0	0	0	0	0	0	0	0	0	0	0	0	0	0	0	0	0	0	0	0	0	0	0	0	0	0
ARG2	145.851643192488	134.37558685446	201.071361502347	170.980281690141	576.784037558685	208.000938967136	729.9220657277	281.241314553991	418.521126760563	345.543661971831	385.268544600939	359.560563380282	362.145539906103	326.129577464789	136.906103286385	323.205633802817	468.31455399061	0	0	0	0	0	0	0	0	0	0	0	0	0	0	0	0	0	0	0	0	0	0	0	0	0	0	0	0	0	0	0	0
ARGFX	157.852320675105	119.861814345992	197.338607594937	174.491561181435	665.042194092827	198.064345991561	799.438818565401	330.189873417722	456.293248945148	394.208860759494	418.591772151899	386.35970464135	410.37552742616	352.716244725738	163.114978902954	364.298523206751	463.206751054852	0	0	0	0	0	0	0	0	0	0	0	0	0	0	0	0	0	0	0	0	0	0	0	0	0	0	0	0	0	0	0	0
ARGLU1	96.6058394160584	91.9695863746959	125.489051094891	94.0231143552311	337.429440389294	103.498783454988	430.07299270073	195.575425790754	254.664233576642	233.092457420925	221.798053527981	242.447688564477	213.525547445255	226.935523114355	117.38199513382	211.665450121654	291.344282238443	0	0	0	0	0	0	0	0	0	0	0	0	0	0	0	0	0	0	0	0	0	0	0	0	0	0	0	0	0	0	0	0
ARHGAP1	70.9636363636364	78.0787878787879	83.1166666666667	165.032575757576	273.684848484848	159.144696969697	360.983333333333	129.738636363636	201.101515151515	155.662121212121	182.55303030303	165.622727272727	168.670454545455	202.190151515152	72.4060606060606	166.895454545455	226.612878787879	0	0	0	0	0	0	0	0	0	0	0	0	0	0	0	0	0	0	0	0	0	0	0	0	0	0	0	0	0	0	0	0
ARHGAP10	106.111817026684	118.762812367641	145.825921219822	121.017365523083	411.483269800932	150.177467174926	488.984328674291	237.620923337569	326.81236764083	280.13553578992	288.268530283778	284.085556967387	272.923337568827	268.754341380771	101.409572215163	233.465904277848	343.104193138501	0	0	0	0	0	0	0	0	0	0	0	0	0	0	0	0	0	0	0	0	0	0	0	0	0	0	0	0	0	0	0	0
ARHGAP11A	251.458658854167	155.7958984375	286.180338541667	100.001953125	746.058268229167	129.0517578125	1069.03059895833	516.009765625	583.484700520833	576.875325520833	543.464192708333	592.428385416667	294.992513020833	445.344075520833	359.406575520833	512.905598958333	637.751953125	0	0	0	0	0	0	0	0	0	0	0	0	0	0	0	0	0	0	0	0	0	0	0	0	0	0	0	0	0	0	0	0
ARHGAP11B	36.6853233830846	29.6691542288557	50.2164179104478	20.3296019900498	127.822139303483	25.8258706467662	155.087064676617	85.3743781094527	101.89552238806	92.4427860696517	92.5124378109453	96.1940298507463	94.6703980099502	80.1094527363184	41.3805970149254	81.8818407960199	115	0	0	0	0	0	0	0	0	0	0	0	0	0	0	0	0	0	0	0	0	0	0	0	0	0	0	0	0	0	0	0	0
ARHGAP12	148.236914600551	142.536796536797	190.916174734357	103.682802046438	537.742621015348	137.950806768989	671.322314049587	341.494687131051	416.981896890988	384.691460055096	377.103502558048	391.849271940181	355.75049193231	325.85556867375	152.214088941362	298.401810310901	411.212121212121	0	0	0	0	0	0	0	0	0	0	0	0	0	0	0	0	0	0	0	0	0	0	0	0	0	0	0	0	0	0	0	0
ARHGAP15	116.658963585434	128.448879551821	151.320028011204	95.0588235294118	428.077731092437	127.071428571429	534.119047619048	271.417366946779	356.539915966387	314.841036414566	310.194677871148	320.925070028011	277.913165266106	277.906862745098	125.078431372549	245.136554621849	361.187675070028	0	0	0	0	0	0	0	0	0	0	0	0	0	0	0	0	0	0	0	0	0	0	0	0	0	0	0	0	0	0	0	0
ARHGAP17	97.8133030990174	102.899470899471	129.005291005291	184.422524565382	450.507558578987	196.584278155707	552.756991685563	243.510204081633	334.015495086924	290.501889644747	318.715797430083	286.691987906274	281.430839002268	263.02380952381	92.8873771730915	227.374905517763	322.573318216175	0	0	0	0	0	0	0	0	0	0	0	0	0	0	0	0	0	0	0	0	0	0	0	0	0	0	0	0	0	0	0	0
ARHGAP18	123.196285140562	131.3609437751	164.489959839357	114.281626506024	445.52359437751	141.168674698795	567.910140562249	278.035140562249	350.303212851406	325.292670682731	318.700301204819	347.555220883534	287.116967871486	289.88453815261	132.330823293173	252.450301204819	368.644578313253	0	0	0	0	0	0	0	0	0	0	0	0	0	0	0	0	0	0	0	0	0	0	0	0	0	0	0	0	0	0	0	0
ARHGAP19	156.475420875421	135.67138047138	198.63771043771	144.116498316498	593.347474747475	179.692255892256	719.749494949495	349.921212121212	436.616161616162	396.979124579125	407.399326599327	387.380471380471	402.374410774411	353.791245791246	155.555555555556	344.79595959596	462.912457912458	0	0	0	0	0	0	0	0	0	0	0	0	0	0	0	0	0	0	0	0	0	0	0	0	0	0	0	0	0	0	0	0
ARHGAP19-SLIT1	150.027670527671	131.065637065637	190.471042471042	144.298584298584	573.190476190476	176.473616473616	697.072715572716	337.003861003861	421.990990990991	382.692406692407	392.930501930502	373.199485199485	388.15250965251	340.957528957529	149.237451737452	331.530244530245	445.052123552124	0	0	0	0	0	0	0	0	0	0	0	0	0	0	0	0	0	0	0	0	0	0	0	0	0	0	0	0	0	0	0	0
ARHGAP20	201.000559284116	150.007829977629	257.466722595078	195.334451901566	667.401286353468	226.517617449664	872.062639821029	409.965604026846	493.858501118568	465.242170022371	463.988255033557	476.305648769575	455.350391498881	413.992170022371	216.96336689038	441.689876957494	575.89932885906	0	0	0	0	0	0	0	0	0	0	0	0	0	0	0	0	0	0	0	0	0	0	0	0	0	0	0	0	0	0	0	0
ARHGAP21	123.514378084056	97.6670069763485	156.00935851625	109.382678237196	432.309001191084	129.708014293007	565.183256763655	269.986557767569	316.310532584652	301.911009018207	302.634167092054	311.800408371618	292.758039816233	264.033010039136	134.185128466905	268.670580228008	354.78186149396	0	0	0	0	0	0	0	0	0	0	0	0	0	0	0	0	0	0	0	0	0	0	0	0	0	0	0	0	0	0	0	0
ARHGAP22	126.513752913753	92.169696969697	147.956643356643	192.035431235431	453.451748251748	187.142191142191	589.447552447552	237.973892773893	311.608391608392	269.28344988345	317.745454545455	280.079254079254	306.770163170163	291.708158508159	153.3668997669	293.194405594406	363.282051282051	0	0	0	0	0	0	0	0	0	0	0	0	0	0	0	0	0	0	0	0	0	0	0	0	0	0	0	0	0	0	0	0
ARHGAP23	98.8208221626452	59.753127792672	103.844057193923	123.98726541555	315.612153708668	125.41309204647	430.483690795353	184.822832886506	238.258936550492	207.67873100983	244.551385165326	221.090035746202	232.023905272565	210.573949955317	132.357908847185	235.661304736372	261.289320822163	0	0	0	0	0	0	0	0	0	0	0	0	0	0	0	0	0	0	0	0	0	0	0	0	0	0	0	0	0	0	0	0
ARHGAP24	209.886515353805	152.481530930129	275.367156208278	216.026702269693	763.700934579439	245.858032932799	991.54116599911	451.791277258567	531.530930129061	510.348909657321	526.839341344014	525.876724521584	523.265687583445	447.622162883845	258.258121940365	482.816644414775	642.607476635514	0	0	0	0	0	0	0	0	0	0	0	0	0	0	0	0	0	0	0	0	0	0	0	0	0	0	0	0	0	0	0	0
ARHGAP25	168.768160741886	145.842349304482	237.575476558475	221.958268933539	592.846986089644	264.46780010304	774.654301906234	321.994848016486	423.714064914992	369.643482740855	411.745492014426	413.58114374034	386.515713549717	411.988150437919	207.514167954663	394.824832560536	562.911901081917	0	0	0	0	0	0	0	0	0	0	0	0	0	0	0	0	0	0	0	0	0	0	0	0	0	0	0	0	0	0	0	0
ARHGAP26	111.886298568507	116.697341513292	162.496932515337	161.525562372188	471.931697341513	198.726380368098	566.542331288344	235.537832310838	339.81226993865	275.275664621677	315.99018404908	288.298977505112	291.61145194274	293.455623721881	110.323108384458	262.19427402863	390.199591002045	1005.86871165644	1282.55582822086	309.254396728016	1289.34683026585	357.481390593047	1053.89243353783	310.924744376278	1167.16237218814	443.313701431493	323.81063394683	939.099795501023	469.067075664622	456.79672801636	524.883844580777	1751.5063394683	2447.34601226994	1473.74805725971	1061.74601226994	797.59754601227	1087.47689161554	1048.73701431493	2004.52719836401	1384.98527607362	2408.14519427403	1002.10920245399	1270.84948875256	989.319427402863	1101.84867075665	1046.82944785276	797.319427402863	742.98200408998	722.41717791411
ARHGAP27	151.787640449438	82.5041198501873	161.510861423221	162.181647940075	418.12734082397	173.214606741573	581.470037453184	232.308988764045	296.615730337079	265.23670411985	298.157303370787	289.248314606742	300.932584269663	289.961423220974	206.883895131086	345.966666666667	391.59925093633	0	0	0	0	0	0	0	0	0	0	0	0	0	0	0	0	0	0	0	0	0	0	0	0	0	0	0	0	0	0	0	0
ARHGAP28	136.065296803653	134.969406392694	189.364840182648	140.734246575342	571.951598173516	175.055251141553	657.262100456621	312.960730593607	427.577168949772	370.443835616438	377.836073059361	361.563926940639	360.857534246575	328.244292237443	125.529223744292	301.021917808219	438.748858447489	0	0	0	0	0	0	0	0	0	0	0	0	0	0	0	0	0	0	0	0	0	0	0	0	0	0	0	0	0	0	0	0
ARHGAP29	151.332540940306	134.653195985209	194.540676175383	106.566825145272	547.696249339672	132.650818806128	693.68383518225	350.273111463286	419.573428420497	401.461436872689	385.177496038035	397.736925515055	382.52324352879	317.680401479134	160.951928156366	312.156101426307	427.548864236661	0	0	0	0	0	0	0	0	0	0	0	0	0	0	0	0	0	0	0	0	0	0	0	0	0	0	0	0	0	0	0	0
ARHGAP30	201.068058076225	130.152450090744	247.599516031458	235.038415003025	599.095281306715	244.397459165154	836.429522081065	305.864186327889	391.679068360557	350.042952208106	384.271022383545	403.303387779794	391.658197217181	420.440411373261	261.598306110103	456.968844525106	585.843617664852	0	0	0	0	0	0	0	0	0	0	0	0	0	0	0	0	0	0	0	0	0	0	0	0	0	0	0	0	0	0	0	0
ARHGAP31	199.170242214533	138.067358708189	241.492272202999	243.528489042676	664.948558246828	259.01384083045	895.060438292964	364.660438292964	460.069665513264	421.774394463668	449.348327566321	442.921799307958	450.912572087659	423.033448673587	243.825144175317	456.075432525952	564.352710495963	0	0	0	0	0	0	0	0	0	0	0	0	0	0	0	0	0	0	0	0	0	0	0	0	0	0	0	0	0	0	0	0
ARHGAP32	234.248563218391	152.375638569604	279.076947637292	230.514208173691	797.311302681992	258.948275862069	1040.17416985951	455.565293742018	566.717432950192	521.95945083014	548.538473818646	535.599137931035	541.871168582376	458.959770114943	263.038633461047	524.200989782886	642.798690932312	0	0	0	0	0	0	0	0	0	0	0	0	0	0	0	0	0	0	0	0	0	0	0	0	0	0	0	0	0	0	0	0
ARHGAP33	99.4195134575569	67.7362836438923	109.057971014493	159.935300207039	387.663819875776	162.318064182195	512.131211180124	195.278726708075	272.61102484472	224.908902691511	261.549430641822	241.02380952381	246.353260869565	223.513198757764	126.485248447205	235.475672877847	283.304865424431	0	0	0	0	0	0	0	0	0	0	0	0	0	0	0	0	0	0	0	0	0	0	0	0	0	0	0	0	0	0	0	0
ARHGAP35	240.588444444444	163.569333333333	307.408444444444	252.845777777778	832.925777777778	283.681777777778	1105.95822222222	479.878	586.317777777778	550.088666666667	561.030888888889	572.257555555556	565.178666666667	506.787333333333	275.703555555556	555.201555555556	702.736	1952.82711111111	2536.91088888889	754.563777777778	2409.812	737.745777777778	1929.426	765.828888888889	2246.186	918.117111111111	679.707333333333	1919.51577777778	878.484	870.816888888889	989.654444444444	3110.13066666667	3909.28755555556	2860.27066666667	1687.15088888889	1350.63355555556	1667.71022222222	1735.23933333333	3359.97422222222	2755.18933333333	3790.84955555556	1791.00355555556	2366.68222222222	1747.612	1808.292	1866.29088888889	1486.43777777778	1372.20177777778	1329.33488888889
ARHGAP36	276.737834549878	162.234184914842	305.22201946472	270.520072992701	867.703771289538	297.363138686131	564.76703163017	276.116180048662	638.245742092457	318.860705596107	611.515815085158	559.282238442822	629.259732360097	534.936131386861	154.25304136253	624.264598540146	718.321776155718	0	0	0	0	0	0	0	0	0	0	0	0	0	0	0	0	0	0	0	0	0	0	0	0	0	0	0	0	0	0	0	0
ARHGAP39	110.663677130045	67.3022421524664	115.289387144993	140.940807174888	356.625411061285	138.318684603886	484.162929745889	210.362630792227	262.745889387145	236.167414050822	270.319880418535	244.742301943199	254.350971599402	228.437967115097	132.203886397608	253.453213751868	282.260687593423	0	0	0	0	0	0	0	0	0	0	0	0	0	0	0	0	0	0	0	0	0	0	0	0	0	0	0	0	0	0	0	0
ARHGAP4	152.424181019926	84.7828436339075	160.09388720027	174.658223573117	459.362715298886	179.702803107058	336.730158730159	131.062478892266	326.725430597771	149.77304964539	338.019250253293	291.205336035123	333.208375548801	309.957109084769	110.339074636947	349.432624113475	400.606551840594	0	0	0	0	0	0	0	0	0	0	0	0	0	0	0	0	0	0	0	0	0	0	0	0	0	0	0	0	0	0	0	0
ARHGAP42	73.5325714285714	105.113142857143	108.345142857143	90.9165714285714	326.283047619048	116.60380952381	375.084952380952	170.073523809524	246.840380952381	213.904	208.182095238095	210.830476190476	190.261714285714	212.443047619048	62.6651428571429	159.953142857143	247.908952380952	0	0	0	0	0	0	0	0	0	0	0	0	0	0	0	0	0	0	0	0	0	0	0	0	0	0	0	0	0	0	0	0
ARHGAP44	77.1855921855922	87.0769230769231	102.149776149776	157.347171347171	357.994708994709	181.692307692308	440.285307285307	178.797313797314	257.490435490436	207.252747252747	237.311762311762	207.751322751323	221.703296703297	216.418396418396	74.7370777370777	183.575091575092	261.287342287342	0	0	0	0	0	0	0	0	0	0	0	0	0	0	0	0	0	0	0	0	0	0	0	0	0	0	0	0	0	0	0	0
ARHGAP5	252.84542027057	190.202483921047	312.469061876248	135.274783765802	835.296074517631	182.275005544467	1117.14792636948	545.343535151918	633.560434686183	616.922155688623	581.079174983367	638.152140164116	573.184076291861	491.197826569084	308.201596806387	520.068973164782	684.60922599246	0	0	0	0	0	0	0	0	0	0	0	0	0	0	0	0	0	0	0	0	0	0	0	0	0	0	0	0	0	0	0	0
ARHGAP6	229.873504273504	128.41811965812	254.875213675214	195.806837606838	674.774017094017	225.300854700855	468.870769230769	211.997948717949	481.857094017094	237.998632478632	487.057094017094	451.110769230769	494.480683760684	419.749401709402	143.61094017094	503.736752136752	583.92	0	0	0	0	0	0	0	0	0	0	0	0	0	0	0	0	0	0	0	0	0	0	0	0	0	0	0	0	0	0	0	0
ARHGAP8	77.4761904761905	74.5652173913043	91.6335403726708	168.355590062112	340.729813664596	161.245341614907	441.087991718427	173.408902691511	243.131469979296	197.707039337474	243.571428571429	201.652173913043	216.620600414079	208.042960662526	77.4477225672878	192.570393374741	244.638716356108	0	0	0	0	0	0	0	0	0	0	0	0	0	0	0	0	0	0	0	0	0	0	0	0	0	0	0	0	0	0	0	0
ARHGAP9	123.606244931062	110.954176804542	164.938361719384	192.143552311436	431.287104622871	206.875912408759	559.861313868613	201.14395782644	280.017437145174	243.35604217356	276.746147607461	267.872262773723	263.144768856448	302.942416869424	143.284266017843	291.33698296837	404.852392538524	0	0	0	0	0	0	0	0	0	0	0	0	0	0	0	0	0	0	0	0	0	0	0	0	0	0	0	0	0	0	0	0
ARHGDIA	90.7542372881356	75.1920903954802	113.40395480226	133	295.966101694915	126.333333333333	411.956214689266	123.874293785311	175.932203389831	147.812146892655	206.206214689266	173.833333333333	164.159604519774	210.840395480226	102.209039548023	203.377118644068	289.641242937853	0	0	0	0	0	0	0	0	0	0	0	0	0	0	0	0	0	0	0	0	0	0	0	0	0	0	0	0	0	0	0	0
ARHGDIB	104.630363036304	131.059405940594	180.839933993399	164.546204620462	413.181518151815	208.772277227723	505.468646864686	173.853135313531	298.042904290429	220.658415841584	261.415841584158	260.13696369637	248.019801980198	316.752475247525	99.503300330033	251.316831683168	430.402640264026	0	0	0	0	0	0	0	0	0	0	0	0	0	0	0	0	0	0	0	0	0	0	0	0	0	0	0	0	0	0	0	0
ARHGDIG	89.4837758112094	54.9631268436578	88.0530973451327	134.609144542773	319.126843657817	128.952802359882	427.002949852507	167.710914454277	226.576696165192	188.836283185841	218.989675516224	195.032448377581	205.553097345133	185.985250737463	99.5073746312684	207.309734513274	221.213864306785	0	0	0	0	0	0	0	0	0	0	0	0	0	0	0	0	0	0	0	0	0	0	0	0	0	0	0	0	0	0	0	0
ARHGEF1	104.887168902649	88.4733402132783	125.847265221878	182.960784313725	395.570347437221	188.375988992088	513.287581699346	183.803577571379	265.922600619195	222.183694530444	263.790505675955	233.062263501892	246.515995872033	255.636738906089	127.8087375301	243.599243206054	325.821809425525	0	0	0	0	0	0	0	0	0	0	0	0	0	0	0	0	0	0	0	0	0	0	0	0	0	0	0	0	0	0	0	0
ARHGEF10	186.104379562044	130.736253041363	221.957420924574	216.886618004866	667.915815085158	236.669343065693	842.063503649635	406.009245742092	490.389537712895	453.970559610706	476.864476885645	452.36496350365	489.345255474453	401.207542579075	204.747688564477	429.477858880779	523.043795620438	0	0	0	0	0	0	0	0	0	0	0	0	0	0	0	0	0	0	0	0	0	0	0	0	0	0	0	0	0	0	0	0
ARHGEF10L	78.2856770833333	78.0575520833333	96	174.927864583333	370.531770833333	179.050260416667	465.073958333333	182.250520833333	261.541145833333	215.697395833333	252.85703125	210.582552083333	224.828385416667	216.54296875	77.971875	193.005729166667	258.601302083333	589.761979166667	809.8546875	209.275520833333	972.936197916667	234.959114583333	726.640364583333	208.883072916667	851.900260416667	310.201041666667	217.43203125	544.320833333333	293.359635416667	289.27734375	364.865885416667	1037.96875	1527.67109375	936.282552083333	661.954166666667	484.515364583333	681.472916666667	657.140885416667	1302.29895833333	922.822395833333	1644.865625	644.148958333333	802.959895833333	628.583854166667	696.232291666667	675.739583333333	527.5734375	466.401041666667	457.199739583333
ARHGEF11	101.906163361058	111.80315632331	137.341863936874	214.578161654937	441.315632330987	232.486884197057	550.354659842184	215.844956280657	317.269993602047	256.547451482192	301.873320537428	260.77457880145	269.841544039241	290.169119215184	98.7615696310514	245.106419279164	349.892727660482	0	0	0	0	0	0	0	0	0	0	0	0	0	0	0	0	0	0	0	0	0	0	0	0	0	0	0	0	0	0	0	0
ARHGEF12	130.808845738943	130.982955771305	178.251995685005	123.362243797195	527.82740021575	153.820280474649	609.270981661273	296.259115426106	385.131823085221	331.454584681769	349.132901833873	333.894929881338	333.39309600863	308.792664509169	120.729018338727	277.77907227616	402.811218985976	0	0	0	0	0	0	0	0	0	0	0	0	0	0	0	0	0	0	0	0	0	0	0	0	0	0	0	0	0	0	0	0
ARHGEF15	104.596199524941	81.6136183689628	121.880047505938	187.437846397466	432.527711797308	196.391132224861	562.42478226445	237.846793349169	314.779493269992	277.978622327791	303.779889152811	280.065320665083	288.847980997625	252.325019794141	117.072050673001	247.359461599367	310.526920031671	0	0	0	0	0	0	0	0	0	0	0	0	0	0	0	0	0	0	0	0	0	0	0	0	0	0	0	0	0	0	0	0
[truncated: 17,888 more rows]
[truncated: 37 more columns]
