# Supplementary material for: Polyclonal selection of immune checkpoint mutations in thyroid autoimmunity
Source: Nature. 2026 Apr 14;654(8117):131–41. doi: 10.1038/s41586-026-10493-9 (PMC13233322; doi:10.1038/s41586-026-10493-9)
Supplement: Supplementary file 10 — Additional annotation per nucleus. [file 41586_2026_10493_MOESM10_ESM.tsv]

cell_ID	well_ID	median_dna_hyb_cov	wgs_sequencing	median_dna_wgs_cov	proportion_sites_10x_dna_wgs_cov	mean_csr_coverage	clade_ID	subclade_ID	additional_structural_variants	biallelic_TNFRSF14	chr1p_breakpoint	chr1p_haplotype	biallelic_CD274	celltype_VDJ_recomb	productive_heavy_chain_read_support	productive_heavy_chain_V	productive_heavy_chain_D	productive_heavy_chain_J	productive_heavy_chain_CDR3_nt_sequence	productive_heavy_chain_CDR3_nt_length	productive_heavy_chain_CDR3_aa_sequence	productive_light_chain_read_support	productive_light_chain_V	productive_light_chain_J	BCR_light_chain_identity	light_chain_CDR3_nt_sequence	light_chain_CDR3_nt_length	light_chain_CDR3_aa_sequence	productive_TCRA_read_support	productive_TCRA_chain_V	productive_TCRA_chain_J	TCRA_CDR3_nt_sequence	TCRA_CDR3_nt_length	TCRA_CDR3_aa_sequence
1	plate10_wellH5	359	1	16	0.751492	0	1	1A	9q CN LOH; 7 loss	TRUE_LOH	25224412	A	WT	B cell	21	IGHV1-46*01	IGHD4-17*01,IGHD4-23*01	IGHJ4*02	GCGAGAGACTCTAATCGGCGATTGACTACGAATTACTTCTTTGACTAT	48	ARDSNRRLTTNYFFDY	4	IGKV3-20*01,IGKV3D-20*01	IGKJ1*01	Kappa	CAACAGTATGCTACCTCACCTCCGACG	27	QQYATSPPT	2	TRAV16*01	TRAJ43*01	GACAATAACAATGACATGCGC	21	DNNNDMR
2	plate10_wellA8	360	1	19	0.818821	0	1	1A	9q CN LOH; 9p CN LOH	TRUE_LOH	25269870	A	TRUE_LOH	B cell	228	IGHV1-46*01	IGHD4-11*01,IGHD4-4*01	IGHJ4*02	GCGCGAAATGCTATTGGGACATTGACTACAGATTTCTTCTTTGACTCC	48	ARNAIGTLTTDFFFDS	9	IGKV3-20*01	IGKJ1*01	Kappa	CAACAGTATGGAACCTTACCTCCGACA	27	QQYGTLPPT	2	TRAV35*01,TRAV35*03	TRAJ14*01	GCTGGGCAGCACAGTGCTGTGATTTATAGCACATTCATC	39	AGQHSAVIYSTFI
3	plate3_wellE11	293	1	25	0.870778	0	1	1A	9q CN LOH	TRUE_LOH	25224412	A	FALSE_Het	B cell	4	IGHV1-46*01,IGHV1-46*02	IGHD4-11*01,IGHD4-4*01	IGHJ4*02	GCGAGAGATAGTAATCGGGGCTTGACTACAACTTACTACTTTGAAGAT	48	ARDSNRGLTTTYYFED	0	-	-	-	-	-	-	2	TRAV16*01	TRAJ43*01	GACAATAACAATGACATGCGC	21	DNNNDMR
4	plate3_wellD4	275	1	18	0.800998	0.004734	1	1A	9q CN LOH; 9p deletion	TRUE_LOH	25224321	A	TRUE_Compound	B cell	37	IGHV1-46*01,IGHV1-46*02	IGHD4-17*01	IGHJ4*02	GCGAGGGATTCTGAACGGGGACTAAACACCGCTTTTTACTTTGATCAC	48	ARDSERGLNTAFYFDH	0	-	-	-	-	-	-	0	-	-	-	-	-
5	plate10_wellB6	332	1	16	0.763416	0	1	1B		TRUE_LOH	25866793	A	WT	B cell	92	IGHV1-18*01,IGHV1-18*04	IGHD5-24*01	IGHJ5*02	GCGCGAGAGGTGCCAGGGCGAAAAGATGGTTTCGCCCCC	39	AREVPGRKDGFAP	6	IGLV2-18*02	IGLJ3*02	Lambda	AGTGCATATGCCAACACGAATACGGTGGTG	30	SAYANTNTVV	2	TRAV35*01	TRAJ14*01	GCTGGGCAGCACAGTGCTGTGATTTATAGCACATTCATC	39	AGQHSAVIYSTFI
6	plate10_wellG3	345	1	17	0.786409	0	1	1B		TRUE_LOH	121213348	A	WT	B cell	21	IGHV3-23*01,IGHV3-23*04,IGHV3-23D*01	IGHD6-19*01	IGHJ4*02	GCGAAAGGATACACACTCTATAATTTGAGAGCAGTGGACGATCTTGACCAG	51	AKGYTLYNLRAVDDLDQ	5	IGKV3-15*01	IGKJ2*01,IGKJ2*02	Kappa	CAGCAATATAATTCTTGGCCGACT	24	QQYNSWPT	0	-	-	-	-	-
7	plate10_wellF6	343	1	17	0.795597	0	2	2A	9p CN LOH	TRUE_Compound	-	-	TRUE_LOH	B cell	36	IGHV1-18*01	IGHD3-16*03	IGHJ6*02	GCGAGAGACATTGGGGGGGATGTCCCCTACGCTTTGGACGTC	42	ARDIGGDVPYALDV	0	-	-	-	-	-	-	4	TRAV35*01,TRAV35*03	TRAJ14*01	GCTGGGCAGCACAGTGCTGTGATTTATAGCACATTCATC	39	AGQHSAVIYSTFI
8	plate10_wellF7	357	1	18	0.814202	0	2	2A	9p CN LOH	TRUE_Compound	-	-	TRUE_LOH	B cell	120	IGHV1-18*01	IGHD3-16*03	IGHJ6*02	GCGAGAGACATTGGGGGGGGTGTCCCCTACGGTTTGGACGTC	42	ARDIGGGVPYGLDV	2	IGKV3-20*01,IGKV3D-20*01	IGKJ1*01	Kappa	CACCAGTATGGTGCGTCAGTTAGGGCG	27	HQYGASVRA	0	-	-	-	-	-
9	plate10_wellC9	297	1	15	0.73484	0	2	2B		TRUE_Compound	-	-	WT	B cell	7	IGHV1-18*01,IGHV1-18*04	IGHD3-16*01,IGHD3-16*02	IGHJ6*02	GCGAGAGAGTTTGGCGGACGTGTCCCCCTCGGGTTGGACTTG	42	AREFGGRVPLGLDL	3	IGKV1-5*03,IGKV1-5*04	IGKJ2*02	Kappa	CAACAGTGTCATTTTTACCCGTGCACC	27	QQCHFYPCT	4	TRAV35*01,TRAV35*03	TRAJ14*01	GCTGGGCAGCACAGTGCTGTGATTTATAGCACATTCATC	39	AGQHSAVIYSTFI
10	plate10_wellC6	327	1	14	0.714541	0	3	3A	6p CN LOH	TRUE_Compound	-	-	WT	B cell	5	IGHV3-30*02,IGHV3-30*18,IGHV3-30-3*02	IGHD6-19*01	IGHJ6*02	GCGAAAGGGGATTCAGGTTCGGTGGCCGGTAATCCCCATATGGACGTC	48	AKGDSGSVAGNPHMDV	0	-	-	-	-	-	-	0	-	-	-	-	-
11	plate10_wellA11	331	1	17	0.801608	0	3	3A	6p CN LOH	TRUE_Compound	-	-	WT	B cell	85	IGHV1-2*02	IGHD3-3*01,IGHD3-3*02	IGHJ4*02	GCGACAAGTCTTTTTGGAGAATCAGAGGCCCCCCAC	36	ATSLFGESEAPH	6	IGLV3-25*03	IGLJ3*02	Lambda	CTGTCGCCAGACATAAGTGGTGCTTCCGGGGTG	33	LSPDISGASGV	3	TRAV16*01	TRAJ43*01	GACAATAACAATGACATGCGC	21	DNNNDMR
12	plate10_wellF8	370	1	22	0.85996	0.002497	3	3B		Possible_Focal	-	-	WT	B cell	204	IGHV1-2*06	IGHD3-3*01,IGHD3-3*02	IGHJ4*02	GCGACGAATCTTTTTGGAATGACGCAGGCCCCGCAG	36	ATNLFGMTQAPQ	2	IGLV3-25*03	IGLJ3*02	Lambda	CTGTCAGCAGACATCAGTTCCAACTCAGGGGTG	33	LSADISSNSGV	0	-	-	-	-	-
13	plate10_wellD6	351	1	17	0.783686	0	4			TRUE_LOH	32314614	B	WT	B cell	118	IGHV3-33*01,IGHV3-33*04,IGHV3-33*08		IGHJ3*02	GCGAGAGATGGTCACCAAGAAAAGGCTCTTGATATC	36	ARDGHQEKALDI	8	IGKV3-11*01	IGKJ1*01	Kappa	CAGCAGCGTTACAGCTGGCCTCGAACG	27	QQRYSWPRT	2	TRAV35*01,TRAV35*03	TRAJ14*01	GCTGGGCAGCACAGTGCTGTGATTTATAGCACATTCATC	39	AGQHSAVIYSTFI
14	plate3_wellH5	218	1	16	0.771592	0	4			TRUE_LOH	32387420	B	WT	B cell	97	IGHV3-33*01	IGHD3-22*01	IGHJ3*01	GCGAGAGATGGTCACTATGATAAGGGTTTAGATGTG	36	ARDGHYDKGLDV	6	IGKV3-11*01	IGKJ1*01	Kappa	CAGCAGCGTGACAATTGGCCTCAAACG	27	QQRDNWPQT	2	TRAV35*01,TRAV35*03	TRAJ14*01	GCTGGGCAGCACAGTGCTGTGATTTATAGCACATTCATC	39	AGQHSAVIYSTFI
15	plate10_wellD2	282	1	13	0.684219	0	5			TRUE_LOH	26272139	B	WT	B cell	189	IGHV1-8*01,IGHV1-8*02	IGHD4-17*01	IGHJ6*02	GCGGCAAGGGGGCGTTTTGTTGTTTCGCGTGACTATATTGAGGACGTC	48	AARGRFVVSRDYIEDV	25	IGKV2-28*01,IGKV2D-28*01,IGKV2D-28*02	IGKJ1*01	Kappa	ATGCAGGCTCTACATACGCCGTGGACG	27	MQALHTPWT	2	TRAV35*01,TRAV35*03	TRAJ14*01	GCTGGGCAGCACAGTGCTGTGATTTATAGCACATTCATC	39	AGQHSAVIYSTFI
16	plate10_wellD3	301	1	13	0.669737	0	5			TRUE_LOH	26215316	B	WT	B cell	7	IGHV1-8*01,IGHV1-8*02	IGHD4-17*01	IGHJ6*02	GCGGCAAGGGGGCGTTTTGTTCTTTCGCGTGACTATATTGAGGACGTC	48	AARGRFVLSRDYIEDV	4	IGKV2-28*01,IGKV2D-28*01,IGKV2D-28*02	IGKJ1*01	Kappa	ATGCAGGCTCTACATACGCCGTGGACG	27	MQALHTPWT	2	TRAV35*01,TRAV35*03	TRAJ14*01	GCTGGGCAGCACAGTGCTGTGATTTATAGCACATTCATC	39	AGQHSAVIYSTFI
17	plate10_wellG2	306	1	17	0.795732	0.002081	6			TRUE_LOH	87792681	A	WT	B cell	111	IGHV1-2*06	IGHD3-10*01,IGHD3-10*02,IGHD4-17*01	IGHJ6*02	GCGAGAGAGTGGTCAAGGGGACCTACGGGGATTAACCCTTCGTCTTGGCACTATTATGGTATAGACGTC	69	AREWSRGPTGINPSSWHYYGIDV	8	IGKV3-20*01	IGKJ2*02	Kappa	CAGCAGTGTGATGGCTCACAGTGCTCT	27	QQCDGSQCS	0	-	-	-	-	-
18	plate10_wellG10	369	1	21	0.845625	0	6			TRUE_LOH	87792681	A	WT	B cell	5	IGHV1-2*02,IGHV1-2*03,IGHV1-2*06	IGHD3-10*01,IGHD3-10*03	IGHJ6*02	GCGAGAGATTCTCCAATGCAAACTATGGTGCCAGTTTCTTCCCCCTTGTACTACTACGGTATGGACGTC	69	ARDSPMQTMVPVSSPLYYYGMDV	5	IGKV3-20*01	IGKJ2*01	Kappa	CAGCAGTATGGTAGCTCACAGTACACT	27	QQYGSSQYT	4	TRAV16*01	TRAJ43*01	GACAATAACAATGACATGCGC	21	DNNNDMR
19	plate10_wellC3	312	1	16	0.770224	7.751977	7			TRUE_LOH	44772626	B	WT	B cell	63	IGHV3-9*04	IGHD1-20*01,IGHD1-7*01	IGHJ1*01	GTAAAAGGGTCAAGTTCTAATTGGAACCTCCCTGGGGACGTTGAATACTTGCAACAT	57	VKGSSSNWNLPGDVEYLQH	9	IGKV1-39*01,IGKV1D-39*01	IGKJ1*01	Kappa	CAACAGAGTTTCAGAAGCCCTTGGACG	27	QQSFRSPWT	0	-	-	-	-	-
20	plate3_wellF7	341	1	24	0.871539	0.000624	7			TRUE_LOH	44776240	B	WT	B cell	137	IGHV3-9*01,IGHV3-9*02	IGHD1-1*01,IGHD1-20*01,IGHD1-7*01	IGHJ1*01	ACAAAAGGGCCAACCTCTGACTGGAATCTCCCTGGGGCCGTTCAATACTTGCAGCTC	57	TKGPTSDWNLPGAVQYLQL	7	IGKV1-39*01,IGKV1D-39*01	IGKJ1*01	Kappa	CAACAGAGTTACAGACCCCCTTGGACG	27	QQSYRPPWT	8	TRAV35*01	TRAJ14*01	GCTGGGCAGCACAGTGCTGTGATTTATAGCACATTCATC	39	AGQHSAVIYSTFI
21	plate3_wellF11	333	1	30	0.903035	0	8			TRUE_Compound	-	-	WT	B cell	38	IGHV3-30*18,IGHV3-30-5*01	IGHD6-6*01	IGHJ6*02	GCGAAAGATCTGAGGTCGACTCCATCAACTCGTCCCACGACCTTCCTCTATGGTCTGGACGTC	63	AKDLRSTPSTRPTTFLYGLDV	8	IGKV1-39*01,IGKV1D-39*01	IGKJ4*01	Kappa	CAGCAGACTTACAGTCCGCCTCTCATT	27	QQTYSPPLI	6	TRAV35*01,TRAV35*03	TRAJ14*01	GCTGGGCAGCACAGTGCTGTGATTTATAGCACATTCATC	39	AGQHSAVIYSTFI
22	plate3_wellB4	266	1	18	0.796568	0	9			TRUE_Compound	-	-	WT	B cell	46	IGHV3-23*01,IGHV3-23*04,IGHV3-23D*01	IGHD4-23*01	IGHJ4*02	GCGAAATCATTGACTCCTTACGGTGGAAAAGCCCCCTTTGATTCC	45	AKSLTPYGGKAPFDS	9	IGKV3-20*01	IGKJ2*01	Kappa	CAGCACTACGGTGCCTCACCCATGTCCACT	30	QHYGASPMST	2	TRAV35*01,TRAV35*03	TRAJ14*01	GCTGGGCAGCACAGTGCTGTGATTTATAGCACATTCATC	39	AGQHSAVIYSTFI
23	plate3_wellD9	270	1	26	0.872252	0	10			Possible_Focal	-	-	WT	B cell	89	IGHV1-69*18	IGHD4-11*01,IGHD4-4*01	IGHJ4*02	GCGAGAGACTCTCTACAGTCCTTCGACTAC	30	ARDSLQSFDY	11	IGKV3-20*01	IGKJ3*01	Kappa	CAGCAGTATGGTAGCTCACCTACT	24	QQYGSSPT	0	-	-	-	-	-
24	plate10_wellE10	303	1	17	0.792166	0	11		9p CN LOH	TRUE_Compound	-	-	TRUE_LOH	B cell	31	IGHV1-3*01,IGHV1-3*04,IGHV1-3*05	IGHD3-10*03,IGHD5-12*01,IGHD5-18*02	IGHJ2*01	GCGACTAGACGACAGGGATCCTACGACGAGGATCACTGGTATCTCGATGTC	51	ATRRQGSYDEDHWYLDV	5	IGKV3-15*01	IGKJ3*01	Kappa	CAGCGCTATGATGTGTGGCCTCCGAATTCT	30	QRYDVWPPNS	6	TRAV35*01,TRAV35*03	TRAJ14*01	GCTGGGCAGCACAGTGCTGTGATTTATAGCACATTCATC	39	AGQHSAVIYSTFI
25	plate3_wellA2	299	1	20	0.828581	0	12			TRUE_LOH	121478395	A	WT	B cell	15	IGHV3-7*01	IGHD5-12*01	IGHJ4*02	GCCAAAGTACGTGGATATCCTTATGGTCTTTTCTCTCGTCCCGTCTCTCGTGTTCCTACCGAGATTGACCAC	72	AKVRGYPYGLFSRPVSRVPTEIDH	12	IGKV3-15*01	IGKJ1*01	Kappa	CATCAATATAGTACATGGTCTTCGTGGACG	30	HQYSTWSSWT	4	TRAV16*01	TRAJ43*01	GACAATAACAATGACATGCGC	21	DNNNDMR
26	plate10_wellF12	348	1	20	0.841258	0	13			TRUE_LOH	108607992	B	WT	B cell	730	IGHV3-7*01	IGHD3-10*01,IGHD3-10*03,IGHD5-18*01	IGHJ4*01,IGHJ4*02	GCGAGGTCTCTATGGTTGCACGACATCCCTGATTAT	36	ARSLWLHDIPDY	17	IGKV1-8*02	IGKJ4*01	Kappa	CAACAGTATCATTCTCACCCCTGGACT	27	QQYHSHPWT	4	TRAV35*01	TRAJ14*01	GCTGGGCAGCACAGTGCTGTGATTTATAGCACATTCATC	39	AGQHSAVIYSTFI
27	plate10_wellD7	353	1	17	0.786186	0	14			TRUE_LOH	78339481	A	WT	B cell	3	IGHV4-59*01,IGHV4-59*02,IGHV4-59*07	IGHD1-1*01,IGHD2-2*01,IGHD2-2*02	IGHJ4*02,IGHJ5*02	GCGCTTCTTCCAGCAACTCTTAAGACCCAGGGTCAGGCCCGC	42	ALLPATLKTQGQAR	2	IGKV2-28*01,IGKV2D-28*01,IGKV2D-28*02	IGKJ4*01	Kappa	ATGCAAGCTTTTGAAGCTCCGCGCACT	27	MQAFEAPRT	0	-	-	-	-	-
28	plate10_wellG4	349	1	16	0.78218	0	15			TRUE_LOH	51319346	A	WT	B cell	19	IGHV3-11*03,IGHV3-11*05,IGHV3-21*04	IGHD3-22*01	IGHJ6*02	GCGAGATCGTCCTCAAAATATAATGATGATGATAGTGGTTATCTGGACGTC	51	ARSSSKYNDDDSGYLDV	7	IGKV3-20*01	IGKJ4*01	Kappa	CAACAATATGGTCCCTCAGTCGCT	24	QQYGPSVA	6	TRAV35*01,TRAV35*03	TRAJ14*01	GCTGGGCAGCACAGTGCTGTGATTTATAGCACATTCATC	39	AGQHSAVIYSTFI
29	plate3_wellD7	340	1	27	0.891733	0	16			TRUE_LOH	36773761	B	FALSE_Het	B cell	24	IGHV3-53*01,IGHV3-53*02	IGHD3-16*02,IGHD3-16*03,IGHD3-22*01	IGHJ3*02	GCGAGAGGAGGTTATCTTGATGCTTTTGAAATC	33	ARGGYLDAFEI	16	IGKV6-21*02	IGKJ1*01	Kappa	CATCAGAGTAGGAGTTTACCGTGGACG	27	HQSRSLPWT	4	TRAV35*01,TRAV35*03	TRAJ14*01	GCTGGGCAGCACAGTGCTGTGATTTATAGCACATTCATC	39	AGQHSAVIYSTFI
30	plate3_wellF6	269	1	20	0.827748	0	17			TRUE_LOH	36765912	B	WT	B cell	50	IGHV1-69*01,IGHV1-69D*01	IGHD2-21*02	IGHJ4*02	GCGAGATTTTTTTGTGTTGGTGCCTGCCAGCAGGGGGTGGGATATTTTGACTAT	54	ARFFCVGACQQGVGYFDY	11	IGKV1-5*01,IGKV1-5*02	IGKJ1*01	Kappa	CAACAGTATAGCAGTTATTCGGAATTG	27	QQYSSYSEL	6	TRAV35*01,TRAV35*03	TRAJ14*01	GCTGGGCAGCACAGTGCTGTGATTTATAGCACATTCATC	39	AGQHSAVIYSTFI
31	plate10_wellA10	275	1	16	0.746261	0	18			TRUE_LOH	36652068	B	WT	B cell	79	IGHV2-5*01,IGHV2-5*02,IGHV2-5*08	IGHD1-14*01,IGHD3-10*01,IGHD3-10*02	IGHJ5*01,IGHJ5*02	GTACACTCTGCTTCGGGAACCTTCTCTACGAAGTATGAAAATTGGTTCGACTAC	54	VHSASGTFSTKYENWFDY	3	IGKV3-15*01,IGKV3D-15*01	IGKJ5*01	Kappa	CAACAATATTATCACTGGCCTCCGCAGATCACA	33	QQYYHWPPQIT	0	-	-	-	-	-
32	plate10_wellF5	345	1	14	0.718191	0	19			TRUE_LOH	32315551	A	WT	B cell	25	IGHV1-69*01,IGHV1-69*18,IGHV1-69D*01	IGHD1-1*01,IGHD1-20*01,IGHD5-18*01	IGHJ6*02	GCGAGAGGACACAAGCACGACGACAGCACTATGGACGTC	39	ARGHKHDDSTMDV	12	IGKV1-17*03	IGKJ1*01	Kappa	CTGCAGTATGATTCTTATCCGTGGACG	27	LQYDSYPWT	2	TRAV35*01,TRAV35*03	TRAJ14*01	GCTGGGCAGCACAGTGCTGTGATTTATAGCACATTCATC	39	AGQHSAVIYSTFI
33	plate10_wellG9	334	1	16	0.760362	1.946941	20			TRUE_LOH	29428170	B	WT	B cell	182	IGHV1-18*01,IGHV1-18*04	IGHD6-13*01	IGHJ6*02	GCGAGAGACCTCCGAGCAGCAGGTGCCACAGACTTCTACTACGATTTGGACGTC	54	ARDLRAAGATDFYYDLDV	7	IGKV1-17*03	IGKJ4*01	Kappa	CTACAACATAATACTTATCCTCTCACT	27	LQHNTYPLT	4	TRAV35*01,TRAV35*03	TRAJ14*01	GCTGGGCAGCACAGTGCTGTGATTTATAGCACATTCATC	39	AGQHSAVIYSTFI
34	plate10_wellC7	314	1	15	0.733149	0	21			TRUE_LOH	28391482	A	WT	B cell	52	IGHV3-30*18,IGHV3-30-5*01	IGHD3-10*01	IGHJ4*02	GCGAAATCCCTGGTCGTCACGCGGTCATCAGTTGTCCCCCCCCGACATGTGGTTCGGGGAAATGTCTTCGACTTT	75	AKSLVVTRSSVVPPRHVVRGNVFDF	2	IGKV3-11*01	IGKJ1*01	Kappa	CAGCAATATAGCGACTGGCCTCCTACG	27	QQYSDWPPT	2	TRAV35*01,TRAV35*03	TRAJ14*01	GCTGGGCAGCACAGTGCTGTGATTTATAGCACATTCATC	39	AGQHSAVIYSTFI
35	plate3_wellE10	241	1	19	0.812405	0	22			TRUE_LOH	27031032	B	WT	B cell	0	-	-	-	-	-	-	9	IGKV1-6*01	IGKJ2*01	Kappa	CTCCAAGCTTATGATTTCCCATACACT	27	LQAYDFPYT	2	TRAV35*01,TRAV35*03	TRAJ14*01	GCTGGGCAGCACAGTGCTGTGATTTATAGCACATTCATC	39	AGQHSAVIYSTFI
36	plate3_wellH6	220	1	20	0.840028	0	23			TRUE_LOH	20838219	B	WT	B cell	24	IGHV7-4-1*02	IGHD2-21*01,IGHD3-16*01,IGHD3-16*02	IGHJ4*02,IGHJ5*02	GCGAGAGTTTTGGTGCCTACAGGCAGAGGGGGCCAGTTCGCCAATGATTGC	51	ARVLVPTGRGGQFANDC	5	IGLV3-19*01	IGLJ1*01	Lambda	GGCTCCCGGGACAACAGTGGTAACTATTCC	30	GSRDNSGNYS	2	TRAV35*01	TRAJ14*01	GCTGGGCAGCACAGTGCTGTGATTTATAGCACATTCATC	39	AGQHSAVIYSTFI
37	plate10_wellA9	329	1	14	0.712564	0	24			TRUE_LOH	13783751	B	WT	B cell	13	IGHV3-30*02,IGHV3-30*18,IGHV3-30-3*02	IGHD6-19*01	IGHJ6*02	GCGAAAGATCAGGGGTGGAGAAGTGGTTGGTTTTTCTACTACTACGGTCTGGACGTC	57	AKDQGWRSGWFFYYYGLDV	3	IGLV1-51*01,IGLV1-51*02	IGLJ2*01,IGLJ3*01,IGLJ3*02	Lambda	GGAACATGGGACACCAGCCTGACTGCCCTC	30	GTWDTSLTAL	4	TRAV35*01,TRAV35*03	TRAJ14*01	GCTGGGCAGCACAGTGCTGTGATTTATAGCACATTCATC	39	AGQHSAVIYSTFI
38	plate10_wellH4	298	1	17	0.787429	0	25			TRUE_LOH	8983655	A	WT	B cell	4	IGHV4-59*03	IGHD1-14*01	IGHJ1*01	GTCATCCTTCCTTCAAGAACCACTGACCCTTATCGGGGCGGCTGT	45	VILPSRTTDPYRGGC	9	IGKV2-28*01,IGKV2D-28*01,IGKV2D-28*02	IGKJ2*01,IGKJ2*02	Kappa	ATGCAAGGTCTACAAACTCCTCGGACT	27	MQGLQTPRT	2	TRAV35*01	TRAJ14*01	GCTGGGCAGCACAGTGCTGTGATTTATAGCACATTCATC	39	AGQHSAVIYSTFI
39	plate3_wellB3	210	1	18	0.806026	2.889877	26			TRUE_LOH	6257856	B	WT	B cell	29	IGHV3-30*18,IGHV3-30-5*01	IGHD3-16*03	IGHJ6*02	GCGAAAGAGACGACTCCCTATAATGATAAGATGTGGGGGAGTTCTAGAGGCCCTTTGGACGTC	63	AKETTPYNDKMWGSSRGPLDV	7	IGKV1-16*01,IGKV1-16*02,IGKV1D-16*01	IGKJ2*01	Kappa	CAAGAACGGGGGTACACT	18	QERGYT	2	TRAV35*01,TRAV35*03	TRAJ14*01	GCTGGGCAGCACAGTGCTGTGATTTATAGCACATTCATC	39	AGQHSAVIYSTFI
40	plate3_wellC8	343	1	25	0.869732	0	27			TRUE_LOH	5956909	B	WT	B cell	36	IGHV4-4*01,IGHV4-4*02,IGHV4-4*03	IGHD1-7*01	IGHJ4*02	GCGAGACTTGGGGAGGGAACTAGTTCGTTCTTTGACTAC	39	ARLGEGTSSFFDY	4	IGKV4-1*01/*03	IGKJ1*01	Kappa	CAGCAATATTATAGTAGTCCTCTGACG	27	QQYYSSPLT	2	TRAV16*01	TRAJ43*01	GACAATAACAATGACATGCGC	21	DNNNDMR
41	plate10_wellF3	318	1	17	0.792154	2.182584	28		9p deletion	Possible_Focal	-	-	Unclear - 9p del + intronic	B cell	11	IGHV4-34*01,IGHV4-34*02,IGHV4-34*12	IGHD3-10*01,IGHD3-10*03,IGHD4-23*01	IGHJ6*02	GCGAGACACCAAAGATCAACCTATGGTAAATGGGGTAACTTCGACTACGGTATTGACGTC	60	ARHQRSTYGKWGNFDYGIDV	6	IGLV1-47*01,IGLV1-47*02	IGLJ1*01	Lambda	GGAGTTAAGGACGACAAGTTGAGTAGTTTTGTC	33	GVKDDKLSSFV	2	TRAV35*01,TRAV35*03	TRAJ14*01	GCTGGGCAGCACAGTGCTGTGATTTATAGCACATTCATC	39	AGQHSAVIYSTFI
42	plate10_wellE7	313	1	15	0.736066	0	29			WT	-	-	FALSE_Het	B cell	324	IGHV1-3*01,IGHV1-3*05	IGHD3-10*01	IGHJ5*02	GCGAGATCCGGGCAGACGACTATGACTCGGGGAGTTATGTTTTGGTTCGACCCC	54	ARSGQTTMTRGVMFWFDP	34	IGKV4-1*02	IGKJ4*01	Kappa	CAGCAGTATTTTGATACTCCGCTCACT	27	QQYFDTPLT	2	TRAV35*01,TRAV35*03	TRAJ14*01	GCTGGGCAGCACAGTGCTGTGATTTATAGCACATTCATC	39	AGQHSAVIYSTFI
43	plate3_wellB2	264	1	17	0.785647	0	30			WT	-	-	-	B cell	99	IGHV4-59*01	IGHD3-10*01,IGHD3-10*02,IGHD3-10*03	IGHJ6*02	GCGAGAGAGAGGTTTTACTATACTTTAGGCAATTATTACCCCTCCTCCGGTATGGACGTC	60	ARERFYYTLGNYYPSSGMDV	4	IGLV1-47*01,IGLV1-47*02	IGLJ3*02	Lambda	GCAGGATGGGATAACAGTCTGGGTGGGAGGGTG	33	AGWDNSLGGRV	2	TRAV16*01	TRAJ43*01	GACAATAACAATGACATGCGC	21	DNNNDMR
44	plate3_wellA12	146	1	22	0.846384	0	31			WT	-	-	-	B cell	35	IGHV4-31*02,IGHV4-31*11	IGHD3-10*01	IGHJ5*02	GCGAGAGGAGCTGGGTCGGGTGCGAGAGGAGTTGGGTCGGGATGGTTCGATCCC	54	ARGAGSGARGVGSGWFDP	10	IGKV3-20*01	IGKJ1*01	Kappa	CAGCAGTATGATAACTTACCTCGGACG	27	QQYDNLPRT	2	TRAV35*01,TRAV35*03	TRAJ14*01	GCTGGGCAGCACAGTGCTGTGATTTATAGCACATTCATC	39	AGQHSAVIYSTFI
45	plate10_wellA4	253	1	14	0.696405	0	32		13q deletion	WT	-	-	-	B cell	65	IGHV1-46*01	IGHD2-15*01	IGHJ4*02	GCGAGTTATGGTTGCAGTGGTGGCACCTGTTATATGGGAGAAAGTGGCGTCGACTAT	57	ASYGCSGGTCYMGESGVDY	11	IGKV3-11*01	IGKJ2*01	Kappa	CAGCAGCGTAACAACTGGCCTCCGAAGTACACT	33	QQRNNWPPKYT	6	TRAV35*01,TRAV35*03	TRAJ14*01	GCTGGGCAGCACAGTGCTGTGATTTATAGCACATTCATC	39	AGQHSAVIYSTFI
46	plate10_wellF9	222	1	14	0.722479	0.364908	33			WT	-	-	-	B cell	43	IGHV3-33*01	IGHD5-24*01	IGHJ3*01,IGHJ3*02	GCGAGAGGAGAGATGAGTACAATTAGGAACGCTTTTGATCTT	42	ARGEMSTIRNAFDL	0	-	-	-	-	-	-	6	TRAV35*01,TRAV35*03	TRAJ14*01	GCTGGGCAGCACAGTGCTGTGATTTATAGCACATTCATC	39	AGQHSAVIYSTFI
47	plate3_wellF2	246	1	21	0.836926	0	34			WT	-	-	-	B cell	9	IGHV3-9*01	IGHD5-12*01	IGHJ3*01,IGHJ3*02	ACAAAAGCTCTTTATGGATATAGTTATGGCTTCGATGCTTTTGTTTTT	48	TKALYGYSYGFDAFVF	0	-	-	-	-	-	-	4	TRAV35*01	TRAJ14*01	GCTGGGCAGCACAGTGCTGTGATTTATAGCACATTCATC	39	AGQHSAVIYSTFI
48	plate3_wellA3	258	1	16	0.757951	0	35			WT	-	-	-	B cell	20	IGHV1-8*02	IGHD7-27*01	IGHJ4*02	GCGAGAGGGTCCGCGATGCGATTGTTTAATTGGGGAGCCCCCTACAAATATTATTTTGACTAC	63	ARGSAMRLFNWGAPYKYYFDY	5	IGKV1-5*01,IGKV1-5*02,IGKV1-5*03	IGKJ1*01	Kappa	CAACAGTATCATAGTTATTTTCCGACA	27	QQYHSYFPT	4	TRAV35*01,TRAV35*03	TRAJ14*01	GCTGGGCAGCACAGTGCTGTGATTTATAGCACATTCATC	39	AGQHSAVIYSTFI
49	plate3_wellC5	285	1	23	0.872215	11.677695	36			WT	-	-	-	B cell	42	IGHV3-21*01	IGHD5-12*01,IGHD5-18*02	IGHJ6*02	GCGAGAGCCTCGTATAGTGGCTACGACACATACTACTACTACGGTATGGACGTC	54	ARASYSGYDTYYYYGMDV	7	IGKV1-5*01,IGKV1-5*02	IGKJ1*01	Kappa	CAACAGTATAATAGTTATCCGTGGACG	27	QQYNSYPWT	2	TRAV16*01	TRAJ43*01	GACAATAACAATGACATGCGC	21	DNNNDMR
50	plate3_wellC10	346	1	22	0.862509	3.465616	37			WT	-	-	-	B cell	6	IGHV1-69*01,IGHV1-69*02,IGHV1-69*04	IGHD4-11*01,IGHD4-17*01,IGHD4-23*01	IGHJ4*02	GCGAGAGACTCTAATCGGGTATTGACTACCAATTACTACTTTGACTGT	48	ARDSNRVLTTNYYFDC	7	IGLV1-47*01,IGLV1-47*02	IGLJ2*01,IGLJ3*01,IGLJ3*02	Lambda	GCGGCATGGGATGACAGCCTGAGCGGTCTC	30	AAWDDSLSGL	4	TRAV35*03	TRAJ14*01	GCTGGGCAGCACAGTGCTGTGATTTATAGCACATTCATC	39	AGQHSAVIYSTFI
51	plate10_wellF2	340	1	17	0.792402	0	38			WT	-	-	-	B cell	51	IGHV3-30*01,IGHV3-30*03,IGHV3-30*04	IGHD2-21*01,IGHD2-21*02,IGHD2-8*02	IGHJ6*02	GCGAGGGCTGGGTTACCTCGTTTAAATCCTGGTGAGGTCGGGCGGAAACCCAAAACGGCCGACTTCCACTACTACGGTATGGACGTC	87	ARAGLPRLNPGEVGRKPKTADFHYYGMDV	12	IGKV1-39*01,IGKV1D-39*01	IGKJ3*01	Kappa	CAACACAGTTATAATCCCCCCTTCACT	27	QHSYNPPFT	6	TRAV35*01,TRAV35*03	TRAJ14*01	GCTGGGCAGCACAGTGCTGTGATTTATAGCACATTCATC	39	AGQHSAVIYSTFI
52	plate10_wellH3	314	1	14	0.730546	0.002081	39		14p deletion	WT	-	-	-	B cell	77	IGHV1-18*01	IGHD6-6*01	IGHJ5*01,IGHJ5*02	GCGAGAACGGATGTGTATATCGCAACTCGTCCGTCCGTCCTCGACTCC	48	ARTDVYIATRPSVLDS	7	IGLV3-1*01	IGLJ2*01,IGLJ3*01,IGLJ3*02	Lambda	CAGACGTGGGACAGCAGCACTGCACTT	27	QTWDSSTAL	2	TRAV35*01,TRAV35*03	TRAJ14*01	GCTGGGCAGCACAGTGCTGTGATTTATAGCACATTCATC	39	AGQHSAVIYSTFI
53	plate10_wellE4	269	1	17	0.789552	0.000988	40			WT	-	-	-	B cell	31	IGHV3-21*01,IGHV3-21*02,IGHV3-21*05	IGHD3-3*01	IGHJ4*02	GCGAGAGATCTTACGATTTTTGGAGTGGTTAAGGGTTCCTTTGACTAC	48	ARDLTIFGVVKGSFDY	4	IGKV3-20*01,IGKV3D-20*01	IGKJ5*01	Kappa	CAGCAGTTTGGTAGCTCACCCCGGATCACC	30	QQFGSSPRIT	0	-	-	-	-	-
54	plate10_wellE6	331	1	16	0.744748	0.002029	41			WT	-	-	-	B cell	257	IGHV1-18*01,IGHV1-18*04	IGHD3-16*01,IGHD3-16*02	IGHJ4*02	GCGAGACATATGACTTCGTTCGACAGTGACTTCGGGAGCCAC	42	ARHMTSFDSDFGSH	12	IGKV3-11*01	IGKJ1*01	Kappa	CAGCAGCGTAGCAACTGGGTTTGGACG	27	QQRSNWVWT	6	TRAV35*01,TRAV35*03	TRAJ14*01	GCTGGGCAGCACAGTGCTGTGATTTATAGCACATTCATC	39	AGQHSAVIYSTFI
55	plate10_wellH7	287	1	13	0.686904	0.004734	42			WT	-	-	-	B cell	113	IGHV4-31*02,IGHV4-31*03,IGHV4-31*11	IGHD2-2*01,IGHD2-2*02,IGHD2-2*03	IGHJ4*02	GCGAGGACCTATTGCAGTACTACCAACTGCTACCCATACGCGTGGGGCTATTTTGACAAC	60	ARTYCSTTNCYPYAWGYFDN	6	IGKV1-5*01,IGKV1-5*02	IGKJ2*01	Kappa	CAACAGTATAATACTTTTTACACT	24	QQYNTFYT	2	TRAV35*01,TRAV35*03	TRAJ14*01	GCTGGGCAGCACAGTGCTGTGATTTATAGCACATTCATC	39	AGQHSAVIYSTFI
56	plate10_wellE8	346	1	17	0.802522	2.590928	43			WT	-	-	-	B cell	94	IGHV4-61*08	IGHD2-15*01	IGHJ5*02	GCGAGAGATTGCGGGGCCTTATATTGTACTGGTGGTAGGTGCTATGGTAGTAACTGGTTCGACCCC	66	ARDCGALYCTGGRCYGSNWFDP	0	-	-	-	-	-	-	0	-	-	-	-	-
57	plate10_wellB10	330	1	17	0.800533	0	44			WT	-	-	-	B cell	458	IGHV1-3*04		IGHJ3*01	GCGCGATCCCCCTTGAGTCCCCGTGATGCTTTTGATGTC	39	ARSPLSPRDAFDV	11	IGKV1-5*04	IGKJ2*01	Kappa	CATCAATATAATTTTTATTCTCACTACACC	30	HQYNFYSHYT	8	TRAV35*01,TRAV35*03	TRAJ14*01	GCTGGGCAGCACAGTGCTGTGATTTATAGCACATTCATC	39	AGQHSAVIYSTFI
58	plate10_wellB11	347	1	19	0.836401	0.000988	45			WT	-	-	-	B cell	30	IGHV6-1*01	IGHD4-17*01	IGHJ5*02	GTTAGAGACCGGGCCGGTGACTCCGTGGAGTGGTTCGACCCC	42	VRDRAGDSVEWFDP	4	IGLV1-40*01,IGLV1-40*02	IGLJ3*02	Lambda	CAGTCGTTTGACAGGAGCCTGAGGGGTTGGGTG	33	QSFDRSLRGWV	2	TRAV35*01,TRAV35*03	TRAJ14*01	GCTGGGCAGCACAGTGCTGTGATTTATAGCACATTCATC	39	AGQHSAVIYSTFI
59	plate10_wellH11	372	1	20	0.843021	0	46			WT	-	-	-	B cell	64	IGHV1-2*06	IGHD6-19*01	IGHJ4*02	GCGAGAGGGGGTTTAGAGGGTATAGAAGTGGCTGGTCCTGACTAC	45	ARGGLEGIEVAGPDY	4	IGKV2-29*02	IGKJ2*01	Kappa	ATGCAAGGTATACACCTTCCGTACACT	27	MQGIHLPYT	12	TRAV35*01	TRAJ14*01	GCTGGGCAGCACAGTGCTGTGATTTATAGCACATTCATC	39	AGQHSAVIYSTFI
60	plate10_wellA12	314	1	19	0.828439	4.140085	47			WT	-	-	-	B cell	7	IGHV1-3*01,IGHV1-3*05	IGHD6-6*01	IGHJ6*02	GCGAGAGAGCTCGTCGGTCCCATTAACTACTCCTACGGTATGGACGTC	48	ARELVGPINYSYGMDV	0	-	-	-	-	-	-	2	TRAV35*01	TRAJ14*01	GCTGGGCAGCACAGTGCTGTGATTTATAGCACATTCATC	39	AGQHSAVIYSTFI
61	plate10_wellC12	331	1	19	0.833476	4.562162	48			WT	-	-	-	B cell	26	IGHV3-7*01	IGHD2-2*01,IGHD2-2*02,IGHD2-2*03	IGHJ6*02	GCGAGTTTAGGGTCAGTGTACCAGCTGCTTCAACATTACTACTACTACGGTATGGACGTC	60	ASLGSVYQLLQHYYYYGMDV	15	IGKV1-5*04	IGKJ1*01	Kappa	CTACAGTATAATACTTATTCGTGGACG	27	LQYNTYSWT	2	TRAV35*01,TRAV35*03	TRAJ14*01	GCTGGGCAGCACAGTGCTGTGATTTATAGCACATTCATC	39	AGQHSAVIYSTFI
62	plate10_wellH12	311	1	18	0.807508	0.000988	49			WT	-	-	-	B cell	81	IGHV3-23*01,IGHV3-23D*01	IGHD3-3*01	IGHJ4*02	ACGAGAGATCACCTTCGGAACTCCAATTACGGTCTGAGGAGTGCTTATTACACGAACTTTGACCAC	66	TRDHLRNSNYGLRSAYYTNFDH	2	IGLV2-14*01,IGLV2-14*02,IGLV2-14*03	IGLJ2*01,IGLJ3*01	Lambda	AGTTCATATACAATTACTGACAGTCTCGTACTA	33	SSYTITDSLVL	0	-	-	-	-	-
63	plate10_wellG12	313	1	19	0.835341	0.001613	50			WT	-	-	-	B cell	350	IGHV3-23*01,IGHV3-23*04,IGHV3-23D*01	IGHD5-12*01,IGHD5-18*02	IGHJ4*02	GCGAAGTCAGCACCCCTCAGATCAGGACTTATAGTGGCTATGATTCTGCTTGACTAC	57	AKSAPLRSGLIVAMILLDY	32	IGKV3-15*01	IGKJ1*01	Kappa	CAGCAGTATAATACTTGGCCTCCGACG	27	QQYNTWPPT	2	TRAV35*01,TRAV35*03	TRAJ14*01	GCTGGGCAGCACAGTGCTGTGATTTATAGCACATTCATC	39	AGQHSAVIYSTFI
64	plate3_wellF8	282	1	21	0.840145	6.701883	51			WT	-	-	-	B cell	22	IGHV1-69*06	IGHD5-24*01	IGHJ6*02	GCGAGCCGAGATGGCTACAAAGAAGGGGGCGGTATGGACGTC	42	ASRDGYKEGGGMDV	3	IGLV2-23*01,IGLV2-23*02,IGLV2-23*03	IGLJ1*01	Lambda	TGCTCATATGCAGGTAGTAGCACTTATGTC	30	CSYAGSSTYV	18	TRAV35*01,TRAV35*03	TRAJ14*01	GCTGGGCAGCACAGTGCTGTGATTTATAGCACATTCATC	39	AGQHSAVIYSTFI
65	plate10_wellD9	309	1	15	0.7419	5.77835	52			WT	-	-	-	B cell	45	IGHV3-33*01	IGHD3-22*01	IGHJ3*02	GCGAGAGATGGTCACCTTGATAAGGCTCTTGATATC	36	ARDGHLDKALDI	0	-	-	-	-	-	-	2	TRAV16*01	TRAJ43*01	GACAATAACAATGACATGCGC	21	DNNNDMR
66	plate10_wellH10	317	1	17	0.780321	4.204848	53			WT	-	-	-	B cell	67	IGHV3-21*01	IGHD3-16*01	IGHJ4*02	GCGAGAGGAACTTATACCTTTGACTAC	27	ARGTYTFDY	7	IGKV1-NL1*01	IGKJ1*01	Kappa	CAACAGTATTATAGTACCCCGTGGACG	27	QQYYSTPWT	2	TRAV35*01	TRAJ14*01	GCTGGGCAGCACAGTGCTGTGATTTATAGCACATTCATC	39	AGQHSAVIYSTFI
67	plate10_wellE12	314	0				54			WT	-	-	-	alpha-beta T cell	26	IGHV4-4*02,IGHV4-4*03,IGHV4-4*10	IGHD6-25*01	IGHJ5*02	GCGAGTTTGTCCTTTGACAGTAGCGGCTTGTACGGCTGGATCGACACC	48	ASLSFDSSGLYGWIDT	0	-	-	-	-	-	-	213	TRAV21*01	TRAJ30*01	GCTGTGAACAGAGATGACAAGATCATC	27	AVNRDDKII
68	plate10_wellE5	378	0				54			WT	-	-	-	alpha-beta T cell	0	-	-	-	-	-	-	0	-	-	-	-	-	-	196	TRAV21*01	TRAJ30*01	GCTGTGAACAGAGATGACAAGATCATC	27	AVNRDDKII
69	plate10_wellB7	303	0				54			WT	-	-	-	alpha-beta T cell	5	IGHV4-4*02,IGHV4-4*03,IGHV4-4*10	IGHD1-26*01	IGHJ4*02	GCGACAGGTGGGCAAGGAGCTACTTCGTACTTTGACACC	39	ATGGQGATSYFDT	0	-	-	-	-	-	-	302	TRAV21*01	TRAJ30*01	GCTGTGAACAGAGATGACAAGATCATC	27	AVNRDDKII
70	plate10_wellB9	305	1	14	0.715425	7.278922	54			WT	-	-	-	alpha-beta T cell	4	IGHV3-7*04	IGHD1-1*01,IGHD6-25*01	IGHJ6*02	TCGAGGCACGGCGGCAACTTGGCCTACTATGGTCTGGACGTC	42	SRHGGNLAYYGLDV	0	-	-	-	-	-	-	310	TRAV21*01	TRAJ30*01	GCTGTGAACAGAGATGACAAGATCATC	27	AVNRDDKII
71	plate3_wellC12	344	1	31	0.913115	17.788233	55			WT	-	-	-	alpha-beta T cell	0	-	-	-	-	-	-	0	-	-	-	-	-	-	208	TRAV26-2*01	TRAJ52*01	ATCCTGAGTCCCTCGGGTGGTACTAGCTATGGAAAGCTGACA	42	ILSPSGGTSYGKLT
72	plate10_wellB8	335	0				55			WT	-	-	-	alpha-beta T cell	4	IGHV1-46*01,IGHV1-46*02	IGHD3-3*01	IGHJ2*01	GCGAGAGATCGCTCGTATTACGATTTTTGGGGTGGTTACCGGGACTTCTTCTTCGATCTC	60	ARDRSYYDFWGGYRDFFFDL	0	-	-	-	-	-	-	267	TRAV26-2*01	TRAJ52*01	ATCCTGAGTCCCTCGGGTGGTACTAGCTATGGAAAGCTGACA	42	ILSPSGGTSYGKLT
73	plate10_wellD10	314	0				55			WT	-	-	-	alpha-beta T cell	3	IGHV4-31*01,IGHV4-31*02,IGHV4-31*03	IGHD6-13*01	IGHJ3*01,IGHJ3*02	GCGAGAGAGAGGGGCTATGACATCAGCTGGTATGGACTAGGACATGGATTTGATCTC	57	ARERGYDISWYGLGHGFDL	0	-	-	-	-	-	-	303	TRAV26-2*01	TRAJ52*01	ATCCTGAGTCCCTCGGGTGGTACTAGCTATGGAAAGCTGACA	42	ILSPSGGTSYGKLT
74	plate10_wellD12	290	0				55			WT	-	-	-	alpha-beta T cell	0	-	-	-	-	-	-	0	-	-	-	-	-	-	289	TRAV26-2*01	TRAJ52*01	ATCCTGAGTCCCTCGGGTGGTACTAGCTATGGAAAGCTGACA	42	ILSPSGGTSYGKLT
75	plate3_wellF3	227	1	19	0.813882	8.866105	56			WT	-	-	-	alpha-beta T cell	4	IGHV1-46*01,IGHV1-46*02	IGHD3-9*01	IGHJ4*01,IGHJ4*02,IGHJ5*01	GCGAGAGACGTACATATAGGTTCTTTGACTTCTTAT	36	ARDVHIGSLTSY	0	-	-	-	-	-	-	261	TRAV12-1*01	TRAJ47*01	GTGGTGAAGGGGGAATATGGAAACAAACTGGTC	33	VVKGEYGNKLV
76	plate3_wellH2	184	1	21	0.839075	5.909748	57			WT	-	-	-	alpha-beta T cell	0	-	-	-	-	-	-	0	-	-	-	-	-	-	173	TRAV13-1*01	TRAJ24*02	GCAGCATCTCTGACAACTGACAGCTGGGGGAAATTGCAG	39	AASLTTDSWGKLQ
77	plate3_wellA7	370	1	22	0.858969	10.488348	58			WT	-	-	-	alpha-beta T cell	0	-	-	-	-	-	-	0	-	-	-	-	-	-	267	TRAV27*01	TRAJ52*01	GCAGGAGTAAACCCCATTGGGATGAGTGGTACTAGCTATGGAAAGCTGACA	51	AGVNPIGMSGTSYGKLT
78	plate3_wellE7	320	1	23	0.860105	7.779026	59			WT	-	-	-	alpha-beta T cell	3	IGHV3-13*06		IGHJ3*02	GCAAGAGGAAATTCTCTTGATGCTTTTGACATC	33	ARGNSLDAFDI	0	-	-	-	-	-	-	240	TRAV29/DV5*01	TRAJ56*01	CCGAGTGGAGCCAATAGTAAGCTGACA	27	PSGANSKLT
79	plate3_wellE9	234	1	20	0.821987	6.479245	60			WT	-	-	-	alpha-beta T cell	0	-	-	-	-	-	-	0	-	-	-	-	-	-	98	TRAV8-3*02	TRAJ3*01	GCTGTGGCCCCGTACAGCAGTGCTTCCAAGATAATC	36	AVAPYSSASKII
80	plate3_wellC11	284	1	23	0.859483	8.383219	61			WT	-	-	-	alpha-beta T cell	4	IGHV1-3*03,IGHV1-3*05,IGHV1-69*04	IGHD1-1*01,IGHD1-14*01,IGHD2-2*01	IGHJ6*02	GCGAGACTGATCGGAAGGCGTACACCCCCCTACCAACACCTCGGCTTCGACGTC	54	ARLIGRRTPPYQHLGFDV	0	-	-	-	-	-	-	76	TRAV8-6*02	TRAJ39*01	GCTGTACACGGAAACCCAGGCAACATGCTCACC	33	AVHGNPGNMLT
81	plate3_wellD11	290	1	24	0.853358	14.983562	62			WT	-	-	-	alpha-beta T cell	0	-	-	-	-	-	-	0	-	-	-	-	-	-	0	-	-	-	-	-
82	plate3_wellF12	292	1	22	0.847295	5.763161	63			WT	-	-	-	alpha-beta T cell	2	IGHV3-30*02,IGHV3-30*18,IGHV3-30-3*02	IGHD3-22*01,IGHD3-3*01,IGHD3-3*02	IGHJ6*02	GCGAAAGCTCAGGATGGTGGTTATCGGTACTACTACTATGGTATGGACGTC	51	AKAQDGGYRYYYYGMDV	0	-	-	-	-	-	-	80	TRAV14/DV4*02	TRAJ4*01	GCAATGAGGGCCGGTGGCTACAATAAGCTGATT	33	AMRAGGYNKLI
83	plate10_wellA2	261	1	13	0.689792	5.932376	64			WT	-	-	-	alpha-beta T cell	2	IGHV3-23*01,IGHV3-23*04,IGHV3-23D*01	IGHD1-20*01	IGHJ4*02	GCGAAAGTGCTCTCTCCCTATAACTGGAACGACGGGTACTTTGACTAC	48	AKVLSPYNWNDGYFDY	0	-	-	-	-	-	-	157	TRAV14/DV4*02	TRAJ7*01	GCAATGAGAGAAGGGAATGGGAACAACAGACTCGCT	36	AMREGNGNNRLA
84	plate10_wellB2	257	0				65			WT	-	-	-	alpha-beta T cell	2	IGHV3-11*01	IGHD3-3*02	IGHJ4*02	GCGAGAGCCCATTTTGGGAGCAAGTCCGGGGCTTTCGACTAC	42	ARAHFGSKSGAFDY	0	-	-	-	-	-	-	241	TRAV8-4*01	TRAJ44*01	GCTGTGTCAAATACCGGCACTGCCAGTAAACTCACC	36	AVSNTGTASKLT
85	plate10_wellC2	316	0				66			WT	-	-	-	alpha-beta T cell	3	IGHV3-11*06,IGHV3-21*01,IGHV3-21*02	IGHD3-16*02,IGHD3-16*03,IGHD3-22*01	IGHJ4*02	GCGCGAGAACACGGTGGTTATACCGACTACTTTGACTCC	39	AREHGGYTDYFDS	0	-	-	-	-	-	-	245	TRAV26-1*02	TRAJ36*01	ATCGTCAGAGCCCCCCTTTTAACTGGGGCAAACAACCTCTTC	42	IVRAPLLTGANNLF
86	plate10_wellE2	304	0				67			WT	-	-	-	alpha-beta T cell	6	IGHV3-11*04,IGHV3-11*06,IGHV3-21*02	IGHD5-12*01	IGHJ4*02	GCGCGAGGCCAATTCTACCGCCGGGATCTAGTGGGTACGAACCGCAAGGACTTTGACTCC	60	ARGQFYRRDLVGTNRKDFDS	0	-	-	-	-	-	-	113	TRAV1-2*01	TRAJ38*01	GCTGTGAGGAGTGCTGGCAACAACCGTAAGCTGATT	36	AVRSAGNNRKLI
87	plate3_wellD2	262	1	22	0.849198	12.034072	68			WT	-	-	-	alpha-beta T cell	2	IGHV1-18*01,IGHV1-18*04	IGHD3-10*03	IGHJ6*02	GCGGGGGAAATGATGCTTCAGGGAGTGAAGTCCGTCTACCACTACGGCATGGACGTC	57	AGEMMLQGVKSVYHYGMDV	0	-	-	-	-	-	-	154	TRAV16*01	TRAJ43*01	GCTCATTACAATAACAATGACATGCGC	27	AHYNNNDMR
88	plate10_wellA3	288	0				69			WT	-	-	-	alpha-beta T cell	0	-	-	-	-	-	-	0	-	-	-	-	-	-	260	TRAV13-1*01	TRAJ39*01	GCAGCAACCCCAGGAGCAGGCAACATGCTCACC	33	AATPGAGNMLT
89	plate10_wellB3	321	0				70			WT	-	-	-	alpha-beta T cell	4	IGHV1-8*01,IGHV1-8*02	IGHD6-19*01	IGHJ4*02	GCGCGAAATTTCGGTTTCAGTGGACCTAATTGGGTGGAC	39	ARNFGFSGPNWVD	0	-	-	-	-	-	-	306	TRAV21*01	TRAJ10*01	GCTGTTATACTCACGGGAGGAGGAAACAAACTCACC	36	AVILTGGGNKLT
90	plate10_wellD4	294	0				71			WT	-	-	-	alpha-beta T cell	2	IGHV1-69*01,IGHV1-69*12,IGHV1-69*13	IGHD3-3*01,IGHD3-3*02	IGHJ4*02	GCCAGAGACCCGCCCTCGCCATATCATGCTGCCTGGCAAGACGACTTTGGACAC	54	ARDPPSPYHAAWQDDFGH	0	-	-	-	-	-	-	159	TRAV12-2*01	TRAJ3*01	GCCTGGAGGAGCAGTGCTTCCAAGATAATC	30	AWRSSASKII
91	plate10_wellF4	304	0				72			WT	-	-	-	alpha-beta T cell	0	-	-	-	-	-	-	0	-	-	-	-	-	-	70	TRAV5*01	TRAJ26*01	GCAGAGAATAACTATGGTCAGAATTTTGTC	30	AENNYGQNFV
92	plate10_wellC5	355	0				73			WT	-	-	-	alpha-beta T cell	3	IGHV1-3*01,IGHV1-3*05	IGHD6-13*01	IGHJ4*02	GCGAGAGGGGGTCTTTGGTCGGCCGGTATAGCAGCAGCTGGTACAAGCTCTACGATCGACTAC	63	ARGGLWSAGIAAAGTSSTIDY	0	-	-	-	-	-	-	183	TRAV17*01	TRAJ8*01	GCTACGGGGACAGGCTTTCAGAAACTTGTA	30	ATGTGFQKLV
93	plate10_wellG5	390	0				74			WT	-	-	-	alpha-beta T cell	8	IGHV3-11*01	IGHD3-3*01,IGHD3-3*02	IGHJ4*02	GCGGGAGCCCGTTTTGGAAGTACTTACGAGACTTATGAATAC	42	AGARFGSTYETYEY	0	-	-	-	-	-	-	281	TRAV14/DV4*02	TRAJ52*01	GCAATGAGAGATCCTGCTGGTGGTACTAGCTATGGAAAGCTGACA	45	AMRDPAGGTSYGKLT
94	plate10_wellA6	309	0				75			WT	-	-	-	alpha-beta T cell	3	IGHV3-30*07,IGHV3-30*12	IGHD1-26*01	IGHJ1*01	GCGAGAGATGGATGGGACCTACTCGGGTACTTTCAACAT	39	ARDGWDLLGYFQH	0	-	-	-	-	-	-	168	TRAV4*01	TRAJ29*01	CTCGTGGGTGACTTGATGAATTCAGGAAACACACCTCTTGTC	42	LVGDLMNSGNTPLV
95	plate10_wellA7	311	1	16	0.77416	3.084634	76			WT	-	-	-	alpha-beta T cell	7	IGHV4-4*02,IGHV4-4*03,IGHV4-4*10	IGHD3-10*03,IGHD3-16*03	IGHJ4*02	GCGACATTTGGCCAGGGAGATAGTTGGTACTTTGAGTCC	39	ATFGQGDSWYFES	0	-	-	-	-	-	-	242	TRAV26-2*01	TRAJ37*02	ATCCTGAGAGACGGCTCTAGCAACACAGGCAAACTAATC	39	ILRDGSSNTGKLI
96	plate10_wellG8	369	0				77			WT	-	-	-	alpha-beta T cell	5	IGHV3-48*02	IGHD3-16*03,IGHD4-11*01,IGHD4-4*01	IGHJ4*02	GCGAGAGATTACAGCTTCGACTTC	24	ARDYSFDF	0	-	-	-	-	-	-	151	TRAV16*01	TRAJ54*01	GCTCTTATTATACAGGGAGCCCAGAAGCTGGTA	33	ALIIQGAQKLV
97	plate10_wellH8	331	0				78			WT	-	-	-	alpha-beta T cell	4	IGHV1-8*01,IGHV1-8*02,IGHV1-8*03	IGHD3-16*01,IGHD3-16*02,IGHD3-16*03	IGHJ6*02	ACGAGAAGGGGGCGCTTTGTTGTTTCCCGGGACTTCGACAGTATGGACGTC	51	TRRGRFVVSRDFDSMDV	0	-	-	-	-	-	-	144	TRAV19*01	TRAJ49*01	GCTCTGAGTGAGGCCCGCCTTTGGGCCGGTAACCAGTTCTAT	42	ALSEARLWAGNQFY
98	plate10_wellF10	469	0				79			WT	-	-	-	alpha-beta T cell	4	IGHV4-34*01,IGHV4-34*02,IGHV4-34*08	IGHD3-9*01	IGHJ4*02,IGHJ5*02	GCGGGGACACAGAATACTTTTTCGACTGGTTATTATTTGTTT	42	AGTQNTFSTGYYLF	0	-	-	-	-	-	-	411	TRAV14/DV4*02	TRAJ28*01	GCAATGAGAGGGCTATACTCTGGGGCTGGGAGTTACCAACTCACT	45	AMRGLYSGAGSYQLT
99	plate10_wellF11	369	0				80			WT	-	-	-	alpha-beta T cell	0	-	-	-	-	-	-	0	-	-	-	-	-	-	247	TRAV14/DV4*02	TRAJ23*01	GCAATGAGAGGGGTTTATAACCAGGGAGGAAAGCTTATC	39	AMRGVYNQGGKLI
100	plate10_wellG11	359	0				81			WT	-	-	-	alpha-beta T cell	3	IGHV3-30*02,IGHV3-30*18,IGHV3-30-3*02	IGHD6-6*01	IGHJ6*02	GCGAAAGAGGGCGAGAAGTATCAGTTGTCCCGACCTCTCCACAACGGTCTGGACGTC	57	AKEGEKYQLSRPLHNGLDV	0	-	-	-	-	-	-	45	TRAV8-2*01	TRAJ6*01	GTTGTGAACTTATCAGGAGGAAGCTACATACCTACA	36	VVNLSGGSYIPT
101	plate10_wellB12	317	0				82			WT	-	-	-	alpha-beta T cell	0	-	-	-	-	-	-	0	-	-	-	-	-	-	149	TRAV17*01	TRAJ49*01	GCTACGGCCCGGAACACTGGTAACCAGTTCTAT	33	ATARNTGNQFY
102	plate10_wellC8	350	1	13	0.692032	5.714524	83			WT	-	-	-	alpha-beta T cell	5	IGHV3-23*01,IGHV3-23*04,IGHV3-23D*01	IGHD5-24*01	IGHJ4*01,IGHJ4*02	GCGAAACCTCTTAGTCCATTTAATTTGATGGCACCTCGGGCCTACTTTGACTTC	54	AKPLSPFNLMAPRAYFDF	0	-	-	-	-	-	-	129	TRAV26-1*02	TRAJ34*01	ATCGTCAGAGTTTATAACACCGACAAGCTCATC	33	IVRVYNTDKLI
103	plate10_wellC11	351	0				84			WT	-	-	-	alpha-beta T cell	12	IGHV3-11*04	IGHD3-10*01,IGHD3-10*02,IGHD3-10*03	IGHJ4*02	GCGAGAAGGGCGGCGGGAGTCTCTTTTGACCTC	33	ARRAAGVSFDL	0	-	-	-	-	-	-	130	TRAV12-2*01	TRAJ20*01	GCCCCCGCCCCGGGGTACAAGCTCAGC	27	APAPGYKLS
104	plate10_wellD11	355	0				85			WT	-	-	-	alpha-beta T cell	8	IGHV3-30*03	IGHD5-12*01,IGHD6-19*01,IGHD6-25*01	IGHJ4*02	GCGAGAGAGGGTCGTATCAGATATACTCGCGGCTGGCACGGATACTACTTGGGCCAC	57	AREGRIRYTRGWHGYYLGH	0	-	-	-	-	-	-	92	TRAV13-1*01	TRAJ40*01	GCAGCAACGACCTCAGGAACCTACAAATACATC	33	AATTSGTYKYI
105	plate3_wellA4	263	1	19	0.821176	9.719673	86			WT	-	-	-	not lymphocyte	7	IGHV3-7*04	IGHD3-16*01	IGHJ6*02	TCGAGGCACCGAGGACGTCTGTCTTATTACAGTCTGGACGTC	42	SRHRGRLSYYSLDV	0	-	-	-	-	-	-	4	TRAV35*01	TRAJ14*01	GCTGGGCAGCACAGTGCTGTGATTTATAGCACATTCATC	39	AGQHSAVIYSTFI
106	plate3_wellA5	263	1	18	0.807148	6.862828	87			WT	-	-	-	not lymphocyte	0	-	-	-	-	-	-	0	-	-	-	-	-	-	0	-	-	-	-	-
107	plate3_wellA9	314	1	19	0.825694	11.513317	88			WT	-	-	-	not lymphocyte	0	-	-	-	-	-	-	0	-	-	-	-	-	-	4	TRAV16*01	TRAJ43*01	GACAATAACAATGACATGCGC	21	DNNNDMR
108	plate3_wellB10	323	1	23	0.86456	15.504682	89			WT	-	-	-	not lymphocyte	2	IGHV3-30*02,IGHV3-30*18,IGHV3-30-3*02	IGHD3-16*03	IGHJ6*02	GCGAAAGAAATGACTCCCTATGATGAAAAAATTTGGGGGACCTCAAGAGGCGGTGTGGACCTC	63	AKEMTPYDEKIWGTSRGGVDL	0	-	-	-	-	-	-	4	TRAV35*01,TRAV35*03	TRAJ14*01	GCTGGGCAGCACAGTGCTGTGATTTATAGCACATTCATC	39	AGQHSAVIYSTFI
109	plate3_wellB12	282	1	21	0.839513	10.785581	90			WT	-	-	-	not lymphocyte	0	-	-	-	-	-	-	0	-	-	-	-	-	-	2	TRAV35*01,TRAV35*03	TRAJ14*01	GCTGGGCAGCACAGTGCTGTGATTTATAGCACATTCATC	39	AGQHSAVIYSTFI
110	plate3_wellD12	321	1	28	0.88948	8.818716	91			WT	-	-	-	not lymphocyte	0	-	-	-	-	-	-	0	-	-	-	-	-	-	5	TRAV16*01	TRAJ43*01	GACAATAACAATGACATGCGC	21	DNNNDMR
111	plate10_wellD5	343	0				92			WT	-	-	-	not lymphocyte	0	-	-	-	-	-	-	0	-	-	-	-	-	-	0	-	-	-	-	-
112	plate10_wellC10	311	0				93			WT	-	-	-	not lymphocyte	6	IGHV3-30*01,IGHV3-30*03,IGHV3-30*04	IGHD1-26*01,IGHD2-8*02	IGHJ4*02	GCGCGAGATGGTGGGAGACGTCTTCGGGCAGCTACTGGTCTCTTTGACTTC	51	ARDGGRRLRAATGLFDF	0	-	-	-	-	-	-	6	TRAV35*01,TRAV35*03	TRAJ14*01	GCTGGGCAGCACAGTGCTGTGATTTATAGCACATTCATC	39	AGQHSAVIYSTFI
