# Supplementary material for: Polyclonal selection of immune checkpoint mutations in thyroid autoimmunity
Source: Nature. 2026 Apr 14;654(8117):131–41. doi: 10.1038/s41586-026-10493-9 (PMC13233322; doi:10.1038/s41586-026-10493-9)
Supplement: Supplementary file 11 — This zipped file contains Supplementary Code. [file 41586_2026_10493_MOESM11_ESM.zip]

Archive with 2 entries (2 files):
- HashimotoAnalysis.html
- __MACOSX/._HashimotoAnalysis.html
